# Supplementary material for: NAKED ENDOSPERM1, NAKED ENDOSPERM2, and OPAQUE2 interact to regulate gene networks in maize endosperm development
Source: Plant Cell. 2023 Oct 5;36(1):19–39. doi: 10.1093/plcell/koad247 (PMC10734603; doi:10.1093/plcell/koad247)
Supplement: koad247_Supplementary_Data [file koad247_supplementary_data.zip]

Archive with 5 entries (5 files):
- Supplemental Data Set 21.xlsx
- tpc.23.00310Author_Revisions_Checklist.pdf
- tpc.23.00310Supplemental Data Sets 120.xlsx
- tpc.23.00310Supplemental Figures and Tables.pdf
- tpc23.00310Peer Review Repotr.pdf
