# Supplementary material for: NAKED ENDOSPERM1, NAKED ENDOSPERM2, and OPAQUE2 interact to regulate gene networks in maize endosperm development
Source: Plant Cell. 2023 Oct 5;36(1):19–39. doi: 10.1093/plcell/koad247 (PMC10734603; doi:10.1093/plcell/koad247)
Supplement: koad247_Supplementary_Data [file koad247_supplementary_data.zip › Supplemental Data Set 21.xlsx]

## Sheet: Seq. Readcount Data
Supplemental Data Sets, Wu et al. (2023) NKD1, NKD2 and O2 GRN in Grain Filling
Supplemental Data Set 21: Statistical analyses
Sequencing readcount-related data analyses
All next-gen sequencing readcount-related statistical data were listed in the previous spreadsheets, so in shis sheet, only partial content was shown as examples.
DS1: Differential Expressed Genes (DEGs）
	DAP	Genotype	gene_id	baseMean	log2FoldChange	lfcSE	stat	p value	Adjust_p
	8	nkd1	Zm00001d045759	488.23	-38.4889	1.54513	-24.9098	5.83e-137	1.56e-132
	8	nkd1	Zm00001d042031	11.25	-37.6577	2.42491	-15.5295	2.19e-54	2.92e-50
DS2 and DS4-6: Module gene content for WGCNA
	gene_id	gene_symbol	TF	function.	Module#	moduleColorsMaize	kMEblack	kMEbrown	kMEblue	kMEturquoise	kMEgreenyellow	kMEyellow	kMEgreen	kMEmagenta	kMEred	kMEpink	kMEpurple	kMEgrey	cor.nkd1	cor.nkd2	cor.o2
	ENSRNA049460030	ENSRNA049460030			M1	black	0.370428	-0.0426807	-0.243986	-0.149267	-0.137296	0.134507	-0.0873652	-0.12631	-0.302005	-0.170743	-0.159756	-0.0760007	0.0312174	0.0506948	0.258973
	ENSRNA049460066	ENSRNA049460066			M1	black	0.331567	-0.0479832	-0.223607	-0.198448	-0.168281	0.198531	0.0759348	0.0634911	-0.147675	0.0475764	0.0122293	-0.0590992	-0.173852	-0.0958932	0.262919
DS3 and DS7 Gene Ontology (GO) terms enriched in modules
	Module	Enriched GO_Term	FDR
	M1	nutrient reservoir activity	7.5e-22
	M1	cellular response to sulfur starvation	3e-05
DS12: Interactions among nkd1, nkd2 and o2 on gene expression.
	DAP	Interaction pairs	Affected genes	Adjust_p
	8	nkd1-nkd2	Zm00001d019621	0.000354832
	8	nkd1-nkd2	Zm00001d032115	0.00419734
DS13-20: Differentially accessible chromatin regions
	peak position	logFC	logCPM	F	p value	Adjust_p	annotation	gene_id	gene_function	distanceToTSS
	10.6444365.6444848	5.45193	4.18544	129.374	1.29087e-15	4.91985e-12	Promoter (2-3kb)	Zm00001d023466	CCAAT-HAP5-transcription factor 517	2445
	10.128399404.128399744	5.45306	4.1902	121.842	3.86934e-15	1.27361e-11	Promoter (2-3kb)	Zm00001d025753	chitinase B1	2606

## Sheet: Fig 1E
Supplemental Data Sets, Wu et al. (2023) NKD1, NKD2 and O2 GRN in Grain Filling															Label	Genotype
Supplemental Data Set 21: Statistical analyses															WT	wild type (WT)
															n1	nkd1
Fig. 1E	Starch content	Pairwise t test by JMP Pro 16 (SAS Institute)				Levels not connected by same letter are significantly different.									n2	nkd2
															o2	o2
	Level	Significant level	Mean				Level	vs. Level	Difference	Std Err Dif	Lower CL	Upper CL	p-Value		n1o2	nkd1 o2
	WT	A	70.5484				WT	n1n2o2	49.6614	5.54884	38.2091	61.1136	<.0001*		n2o2	nkd2 o2
	n1	AB	66.2916				n1	n1n2o2	45.4046	5.54884	33.9524	56.8568	<.0001*		n1n2	nkd1 nkd2
	n2	AB	66.2129				n2	n1n2o2	45.3259	5.54884	33.8736	56.7781	<.0001*		n1n2o2	nkd1 nkd2 o2
	n2o2	ABC	60.0593				n2o2	n1n2o2	39.1723	5.54884	27.72	50.6245	<.0001*
	o2	BC	57.2512				o2	n1n2o2	36.3642	5.54884	24.912	47.8164	<.0001*
	n1o2	C	52.9627				n1o2	n1n2o2	32.0757	5.54884	20.6234	43.5279	<.0001*
	n1n2	C	51.68				n1n2	n1n2o2	30.793	5.54884	19.3407	42.2452	<.0001*
	n1n2o2	D	20.887				WT	n1n2	18.8684	5.54884	7.4162	30.3207	0.0024*
							WT	n1o2	17.5857	5.54884	6.1335	29.0379	0.0041*
							n1	n1n2	14.6116	5.54884	3.1594	26.0639	0.0146*
							n2	n1n2	14.5329	5.54884	3.0807	25.9851	0.0150*
							n1	n1o2	13.3289	5.54884	1.8767	24.7812	0.0244*
							WT	o2	13.2972	5.54884	1.8449	24.7494	0.0247*
							n2	n1o2	13.2502	5.54884	1.7979	24.7024	0.0252*
							WT	n2o2	10.4891	5.54884	-0.9631	21.9414	0.0708
							n1	o2	9.04039	5.54884	-2.4118	20.4926	0.1163
							n2	o2	8.96165	5.54884	-2.4906	20.4139	0.1194
							n2o2	n1n2	8.37931	5.54884	-3.0729	19.8316	0.1441
							n2o2	n1o2	7.09659	5.54884	-4.3557	18.5488	0.2131
							n1	n2o2	6.23233	5.54884	-5.2199	17.6846	0.2725
							n2	n2o2	6.15359	5.54884	-5.2987	17.6058	0.2784
							o2	n1n2	5.57125	5.54884	-5.881	17.0235	0.3254
							WT	n2	4.33554	5.54884	-7.1167	15.7878	0.4422
							o2	n1o2	4.28853	5.54884	-7.1637	15.7408	0.4471
							WT	n1	4.25679	5.54884	-7.1954	15.709	0.4505
							n2o2	o2	2.80806	5.54884	-8.6442	14.2603	0.6174
							n1o	n1n2	1.28273	5.54884	-10.1695	12.735	0.8191
								n2	0.07875	5.54884	-11.3735	11.531	0.9888

## Sheet: Fig 1F
Supplemental Data Sets, Wu et al. (2023) NKD1, NKD2 and O2 GRN in Grain Filling																Label	Genotype
Supplemental Data Set 21: Statistical analyses																0-WT	wild type (WT)
																1-n1	nkd1
Fig. 1F	Zein profile	Pairwise t test by JMP Pro 16 (SAS Institute)				Levels not connected by same letter are significantly different.										2-n2	nkd2
Zein components																3-o2	o2
b1	Level	Significant level	Mean					Level	vs. Level	Difference	Std Err Dif	Lower CL	Upper CL	p-Value		4-n1o2	nkd1 o2
	0-WT	A	21.0824					0-WT	7-n1n2o2	4.46705	0.699443	2.9843	5.94981	<.0001*		5-n2o2	nkd2 o2
	1-n1	AB	20.8699					1-n1	7-n1n2o2	4.25462	0.699443	2.77187	5.73737	<.0001*		6-n1n2	nkd1 nkd2
	2-n2	AB	20.5771					2-n2	7-n1n2o2	3.96178	0.699443	2.47903	5.44454	<.0001*		7-n1n2o2	nkd1 nkd2 o2
	6-n1n2	ABC	20.3755					6-n1n2	7-n1n2o2	3.76013	0.699443	2.27738	5.24289	<.0001*
	3-o2	BCD	19.5024					3-o2	7-n1n2o2	2.88706	0.699443	1.4043	4.36981	0.0008*
	5-n2o2	CD	18.9257					0-WT	4-n1o2	2.88275	0.699443	1.4	4.36551	0.0008*
	4-n1o2	D	18.1996					1-n1	4-n1o2	2.67032	0.699443	1.18757	4.15307	0.0015*
	7-n1n2o2	E	16.6153					2-n2	4-n1o2	2.37749	0.699443	0.89473	3.86024	0.0037*
								5-n2o2	7-n1n2o2	2.31042	0.699443	0.82767	3.79317	0.0045*
								6-n1n2	4-n1o2	2.17583	0.699443	0.69308	3.65859	0.0067*
								0-WT	5-n2o2	2.15664	0.699443	0.67388	3.63939	0.0071*
								1-n1	5-n2o2	1.9442	0.699443	0.46145	3.42695	0.0134*
								2-n2	5-n2o2	1.65137	0.699443	0.16861	3.13412	0.0312*
								4-n1o2	7-n1n2o2	1.5843	0.699443	0.10155	3.06705	0.0377*
								0-WT	3-o2	1.58	0.699443	0.09725	3.06275	0.0382*
								6-n1n2	5-n2o2	1.44971	0.699443	-0.03304	2.93247	0.0547
								1-n1	3-o2	1.36756	0.699443	-0.11519	2.85032	0.0683
								3-o2	4-n1o2	1.30276	0.699443	-0.18	2.78551	0.081
								2-n2	3-o2	1.07473	0.699443	-0.40802	2.55748	0.1439
								6-n1n2	3-o2	0.873078	0.699443	-0.60968	2.35583	0.2299
								5-n2o2	4-n1o2	0.726119	0.699443	-0.75663	2.20887	0.3146
								0-WT	6-n1n2	0.706921	0.699443	-0.77583	2.18967	0.3272
								3-o2	5-n2o2	0.576636	0.699443	-0.90612	2.05939	0.4218
								0-WT	2-n2	0.505269	0.699443	-0.97748	1.98802	0.4805
								1-n1	6-n1n2	0.494485	0.699443	-0.98827	1.97724	0.4898
								1-n1	2-n2	0.292833	0.699443	-1.18992	1.77559	0.681
								0-WT	1-n1	0.212436	0.699443	-1.27032	1.69519	0.7653
								2-n2	6-n1n2	0.201652	0.699443	-1.2811	1.6844	0.7768
g1	Level	Significant level	Mean					Level	vs. Level	Difference	Std Err Dif	Lower CL	Upper CL	p-Value
	0-WT	A	22.9688					0-WT	7-n1n2o2	1.22379	0.261115	0.670253	1.77733	0.0002*
	5-n2o2	AB	22.9128					5-n2o2	7-n1n2o2	1.16789	0.261115	0.614345	1.72142	0.0004*
	1-n1	AB	22.8258					1-n1	7-n1n2o2	1.08083	0.261115	0.527293	1.63437	0.0008*
	3-o2	AB	22.7572					3-o2	7-n1n2o2	1.01228	0.261115	0.458742	1.56582	0.0013*
	2-n2	AB	22.7566					2-n2	7-n1n2o2	1.01166	0.261115	0.458123	1.5652	0.0013*
	4-n1o2	BC	22.3948					0-WT	6-n1n2	0.91638	0.261115	0.362841	1.46992	0.0029*
	6-n1n2	CD	22.0524					5-n2o2	6-n1n2	0.860472	0.261115	0.306932	1.41401	0.0046*
	7-n1n2o2	D	21.745					1-n1	6-n1n2	0.77342	0.261115	0.21988	1.32696	0.0092*
								3-o2	6-n1n2	0.704869	0.261115	0.151329	1.25841	0.0158*
								2-n2	6-n1n2	0.70425	0.261115	0.150711	1.25779	0.0159*
								4-n1o2	7-n1n2o2	0.649865	0.261115	0.096326	1.20341	0.0242*
								0-WT	4-n1o2	0.573928	0.261115	0.020388	1.12747	0.0430*
								5-n2o2	4-n1o2	0.51802	0.261115	-0.03552	1.07156	0.0647
								1-n1	4-n1o2	0.430967	0.261115	-0.122573	0.984507	0.1183
								3-o2	4-n1o2	0.362416	0.261115	-0.191123	0.915956	0.1842
								2-n2	4-n1o2	0.361798	0.261115	-0.191742	0.915338	0.1849
								4-n1o2	6-n1n2	0.342453	0.261115	-0.211087	0.895993	0.2082
								6-n1n2	7-n1n2o2	0.307413	0.261115	-0.246127	0.860952	0.2563
								0-WT	2-n2	0.21213	0.261115	-0.34141	0.76567	0.4285
								0-WT	3-o2	0.211511	0.261115	-0.342029	0.765051	0.4298
								5-n2o2	2-n2	0.156222	0.261115	-0.397318	0.709762	0.558
								5-n2o2	3-o2	0.155603	0.261115	-0.397937	0.709143	0.5596
								0-WT	1-n1	0.142961	0.261115	-0.410579	0.6965	0.5916
								5-n2o2	1-n1	0.087053	0.261115	-0.466487	0.640592	0.7432
								1-n1	2-n2	0.069169	0.261115	-0.484371	0.622709	0.7945
								1-n1	3-o2	0.068551	0.261115	-0.484989	0.62209	0.7963
								0-WT	5-n2o2	0.055908	0.261115	-0.497632	0.609448	0.8332
								3-o2	2-n2	0.000619	0.261115	-0.552921	0.554159	0.9981
g2	Level	Significant level	Mean					Level	vs. Level	Difference	Std Err Dif	Lower CL	Upper CL	p-Value
	0-WT	A	21.1819					0-WT	7-n1n2o2	1.16367	0.304343	0.518491	1.80885	0.0015*
	5-n2o2	A	21.1387					5-n2o2	7-n1n2o2	1.12053	0.304343	0.475349	1.7657	0.0020*
	1-n1	AB	20.9951					1-n1	7-n1n2o2	0.976868	0.304343	0.33169	1.62204	0.0055*
	2-n2	AB	20.9287					2-n2	7-n1n2o2	0.910477	0.304343	0.265299	1.55565	0.0086*
	3-o2	AB	20.8721					3-o2	7-n1n2o2	0.853883	0.304343	0.208706	1.49906	0.0127*
	4-n1o2	ABC	20.6542					0-WT	6-n1n2	0.752488	0.304343	0.10731	1.39766	0.0250*
	6-n1n2	BC	20.4294					5-n2o2	6-n1n2	0.709346	0.304343	0.064168	1.35452	0.0332*
	7-n1n2o2	C	20.0182					4-n1o2	7-n1n2o2	0.635983	0.304343	-0.009194	1.28116	0.053
								1-n1	6-n1n2	0.565687	0.304343	-0.07949	1.21087	0.0816
								0-WT	4-n1o2	0.527685	0.304343	-0.117493	1.17286	0.1022
								2-n2	6-n1n2	0.499296	0.304343	-0.145881	1.14447	0.1204
								5-n2o2	4-n1o2	0.484543	0.304343	-0.160634	1.12972	0.1309
								3-o2	6-n1n2	0.442703	0.304343	-0.202474	1.08788	0.1651
								6-n1n2	7-n1n2o2	0.41118	0.304343	-0.233997	1.05636	0.1955
								1-n1	4-n1o2	0.340884	0.304343	-0.304293	0.986062	0.2792
								0-WT	3-o2	0.309784	0.304343	-0.335393	0.954962	0.3239
								2-n2	4-n1o2	0.274494	0.304343	-0.370684	0.919671	0.3805
								5-n2o2	3-o2	0.266643	0.304343	-0.378535	0.91182	0.3939
								0-WT	2-n2	0.253191	0.304343	-0.391986	0.898369	0.4177
								4-n1o2	6-n1n2	0.224803	0.304343	-0.420375	0.86998	0.4708
								3-o2	4-n1o2	0.2179	0.304343	-0.427277	0.863078	0.4843
								5-n2o2	2-n2	0.210049	0.304343	-0.435128	0.855227	0.5
								0-WT	1-n1	0.1868	0.304343	-0.458377	0.831978	0.548
								5-n2o2	1-n1	0.143659	0.304343	-0.501519	0.788836	0.6433
								1-n1	3-o2	0.122984	0.304343	-0.522193	0.768161	0.6915
								1-n1	2-n2	0.066391	0.304343	-0.578787	0.711568	0.8301
								2-n2	3-o2	0.056593	0.304343	-0.588584	0.701771	0.8548
								0-WT	5-n2o2	0.043142	0.304343	-0.602036	0.688319	0.889
a1	Level	Significant level	Mean					Level	vs. Level	Difference	Std Err Dif	Lower CL	Upper CL	p-Value
	2-n2	A	21.2974					2-n2	7-n1n2o2	11.6156	2.4739	6.37118	16.86	0.0002*
	1-n1	A	21.052					1-n1	7-n1n2o2	11.3702	2.4739	6.12577	16.6146	0.0003*
	0-WT	A	21.0184					0-WT	7-n1n2o2	11.3365	2.4739	6.0921	16.581	0.0003*
	6-n1n2	A	19.6634					6-n1n2	7-n1n2o2	9.98157	2.4739	4.73715	15.226	0.0010*
	3-o2	A	18.4631					3-o2	7-n1n2o2	8.78124	2.4739	3.53682	14.0257	0.0027*
	5-n2o2	A	17.2924					5-n2o2	7-n1n2o2	7.61052	2.4739	2.3661	12.855	0.0072*
	4-n1o2	A	16.8204					4-n1o2	7-n1n2o2	7.1386	2.4739	1.89417	12.383	0.0108*
	7-n1n2o2	B	9.68183					2-n2	4-n1o2	4.477	2.4739	-0.76742	9.72143	0.0892
								1-n1	4-n1o2	4.2316	2.4739	-1.01283	9.47602	0.1065
								0-WT	4-n1o2	4.19793	2.4739	-1.0465	9.44235	0.1091
								2-n2	5-n2o2	4.00508	2.4739	-1.23935	9.2495	0.125
								1-n1	5-n2o2	3.75967	2.4739	-1.48476	9.00409	0.1481
								0-WT	5-n2o2	3.726	2.4739	-1.51842	8.97042	0.1515
								6-n1n2	4-n1o2	2.84297	2.4739	-2.40145	8.0874	0.2674
								2-n2	3-o2	2.83436	2.4739	-2.41006	8.07879	0.2688
								1-n1	3-o2	2.58895	2.4739	-2.65547	7.83338	0.3109
								0-WT	3-o2	2.55528	2.4739	-2.68914	7.79971	0.317
								6-n1n2	5-n2o2	2.37105	2.4739	-2.87338	7.61547	0.3521
								3-o2	4-n1o2	1.64264	2.4739	-3.60178	6.88707	0.5162
								2-n2	6-n1n2	1.63403	2.4739	-3.61039	6.87846	0.5183
								1-n1	6-n1n2	1.38862	2.4739	-3.8558	6.63305	0.5824
								0-WT	6-n1n2	1.35495	2.4739	-3.88947	6.59938	0.5915
								6-n1n2	3-o2	1.20033	2.4739	-4.04409	6.44475	0.6341
								3-o2	5-n2o2	1.17072	2.4739	-4.07371	6.41514	0.6424
								5-n2o2	4-n1o2	0.47193	2.4739	-4.7725	5.71635	0.8511
								2-n2	0-WT	0.27908	2.4739	-4.96535	5.5235	0.9116
								2-n2	1-n1	0.24541	2.4739	-4.99902	5.48983	0.9222
								1-n1	0-WT	0.03367	2.4739	-5.21076	5.27809	0.9893
a2	Level	Significant level	Mean					Level	vs. Level	Difference	Std Err Dif	Lower CL	Upper CL	p-Value
	2-n2	A	19.0943					2-n2	4-n1o2	19.0943	2.29389	14.2315	23.9572	<.0001*
	1-n1	A	18.607					2-n2	5-n2o2	19.0943	2.29389	14.2315	23.9572	<.0001*
	0-WT	A	18.3248					2-n2	7-n1n2o2	19.0943	2.29389	14.2315	23.9572	<.0001*
	6-n1n2	A	17.3262					1-n1	4-n1o2	18.607	2.29389	13.7442	23.4698	<.0001*
	3-o2	B	9.05951					1-n1	5-n2o2	18.607	2.29389	13.7442	23.4698	<.0001*
	4-n1o2	C	0					1-n1	7-n1n2o2	18.607	2.29389	13.7442	23.4698	<.0001*
	5-n2o2	C	0					0-WT	4-n1o2	18.3248	2.29389	13.462	23.1876	<.0001*
	7-n1n2o2	C	0					0-WT	5-n2o2	18.3248	2.29389	13.462	23.1876	<.0001*
								0-WT	7-n1n2o2	18.3248	2.29389	13.462	23.1876	<.0001*
								6-n1n2	4-n1o2	17.3262	2.29389	12.4634	22.1891	<.0001*
								6-n1n2	5-n2o2	17.3262	2.29389	12.4634	22.1891	<.0001*
								6-n1n2	7-n1n2o2	17.3262	2.29389	12.4634	22.1891	<.0001*
								2-n2	3-o2	10.0348	2.29389	5.172	14.8977	0.0005*
								1-n1	3-o2	9.54748	2.29389	4.6847	14.4103	0.0007*
								0-WT	3-o2	9.26528	2.29389	4.4024	14.1281	0.0010*
								3-o2	4-n1o2	9.05951	2.29389	4.1967	13.9223	0.0011*
								3-o2	5-n2o2	9.05951	2.29389	4.1967	13.9223	0.0011*
								3-o2	7-n1n2o2	9.05951	2.29389	4.1967	13.9223	0.0011*
								6-n1n2	3-o2	8.26672	2.29389	3.4039	13.1296	0.0024*
								2-n2	6-n1n2	1.76811	2.29389	-3.0947	6.63094	0.4521
								1-n1	6-n1n2	1.28076	2.29389	-3.5821	6.14359	0.5843
								0-WT	6-n1n2	0.99855	2.29389	-3.8643	5.86138	0.6692
								2-n2	0-WT	0.76956	2.29389	-4.0933	5.63239	0.7416
								2-n2	1-n1	0.48735	2.29389	-4.3755	5.35018	0.8344
								1-n1	0-WT	0.28221	2.29389	-4.5806	5.14504	0.9036
								5-n2o2	4-n1o2	0	2.29389	-4.8628	4.86283	1
								7-n1n2o2	4-n1o2	0	2.29389	-4.8628	4.86283	1
								7-n1n2o2	5-n2o2	0	2.29389	-4.8628	4.86283	1
a3	Level	Significant level	Mean					Level	vs. Level	Difference	Std Err Dif	Lower CL	Upper CL	p-Value
	2-n2	A	19.1001					2-n2	7-n1n2o2	19.1001	0.774006	17.4593	20.741	<.0001*
	1-n1	AB	18.969					1-n1	7-n1n2o2	18.969	0.774006	17.3281	20.6098	<.0001*
	0-WT	AB	18.6625					0-WT	7-n1n2o2	18.6625	0.774006	17.0217	20.3033	<.0001*
	6-n1n2	BC	17.3711					6-n1n2	7-n1n2o2	17.3711	0.774006	15.7303	19.0119	<.0001*
	3-o2	CD	16.4324					3-o2	7-n1n2o2	16.4324	0.774006	14.7916	18.0733	<.0001*
	5-n2o2	DE	14.8505					5-n2o2	7-n1n2o2	14.8505	0.774006	13.2097	16.4913	<.0001*
	4-n1o2	E	14.3587					4-n1o2	7-n1n2o2	14.3587	0.774006	12.7179	15.9995	<.0001*
	7-n1n2o2	F	0					2-n2	4-n1o2	4.74144	0.774006	3.1006	6.38226	<.0001*
								1-n1	4-n1o2	4.61028	0.774006	2.9695	6.2511	<.0001*
								0-WT	4-n1o2	4.30379	0.774006	2.663	5.9446	<.0001*
								2-n2	5-n2o2	4.24963	0.774006	2.6088	5.89045	<.0001*
								1-n1	5-n2o2	4.11846	0.774006	2.4776	5.75928	<.0001*
								0-WT	5-n2o2	3.81197	0.774006	2.1711	5.45279	0.0002*
								6-n1n2	4-n1o2	3.01244	0.774006	1.3716	4.65326	0.0013*
								2-n2	3-o2	2.6677	0.774006	1.0269	4.30852	0.0033*
								1-n1	3-o2	2.53654	0.774006	0.8957	4.17736	0.0047*
								6-n1n2	5-n2o2	2.52063	0.774006	0.8798	4.16145	0.0050*
								0-WT	3-o2	2.23004	0.774006	0.5892	3.87086	0.0109*
								3-o2	4-n1o2	2.07374	0.774006	0.4329	3.71456	0.0165*
								2-n2	6-n1n2	1.729	0.774006	0.0882	3.36982	0.0401*
								1-n1	6-n1n2	1.59784	0.774006	-0.043	3.23866	0.0556
								3-o2	5-n2o2	1.58193	0.774006	-0.0589	3.22275	0.0578
								0-WT	6-n1n2	1.29134	0.774006	-0.3495	2.93216	0.1147
								6-n1n2	3-o2	0.9387	0.774006	-0.7021	2.57952	0.2428
								5-n2o2	4-n1o2	0.49182	0.774006	-1.149	2.13264	0.5341
								2-n2	0-WT	0.43766	0.774006	-1.2032	2.07848	0.5796
								1-n1	0-WT	0.3065	0.774006	-1.3343	1.94731	0.6973
								2-n2	1-n1	0.13116	0.774006	-1.5097	1.77198	0.8676
a4	Level	Significant level	Mean					Level	vs. Level	Difference	Std Err Dif	Lower CL	Upper CL	p-Value
	2-n2	A	21.8452					2-n2	7-n1n2o2	6.53322	0.399215	5.68692	7.37952	<.0001*
	0-WT	A	21.5282					0-WT	7-n1n2o2	6.21622	0.399215	5.36992	7.06251	<.0001*
	1-n1	A	21.5254					1-n1	7-n1n2o2	6.21337	0.399215	5.36707	7.05966	<.0001*
	6-n1n2	B	20.0903					6-n1n2	7-n1n2o2	4.77827	0.399215	3.93197	5.62457	<.0001*
	3-o2	C	19.2062					2-n2	4-n1o2	4.5957	0.399215	3.7494	5.442	<.0001*
	5-n2o2	D	17.6496					0-WT	4-n1o2	4.27869	0.399215	3.43239	5.12499	<.0001*
	4-n1o2	D	17.2495					1-n1	4-n1o2	4.27584	0.399215	3.42955	5.12214	<.0001*
	7-n1n2o2	E	15.312					2-n2	5-n2o2	4.19562	0.399215	3.34932	5.04192	<.0001*
								3-o2	7-n1n2o2	3.89424	0.399215	3.04795	4.74054	<.0001*
								0-WT	5-n2o2	3.87862	0.399215	3.03232	4.72491	<.0001*
								1-n1	5-n2o2	3.87577	0.399215	3.02947	4.72206	<.0001*
								6-n1n2	4-n1o2	2.84075	0.399215	1.99445	3.68705	<.0001*
								2-n2	3-o2	2.63898	0.399215	1.79268	3.48528	<.0001*
								6-n1n2	5-n2o2	2.44067	0.399215	1.59438	3.28697	<.0001*
								5-n2o2	7-n1n2o2	2.3376	0.399215	1.4913	3.1839	<.0001*
								0-WT	3-o2	2.32197	0.399215	1.47567	3.16827	<.0001*
								1-n1	3-o2	2.31912	0.399215	1.47282	3.16542	<.0001*
								3-o2	4-n1o2	1.95672	0.399215	1.11042	2.80302	0.0002*
								4-n1o2	7-n1n2o2	1.93752	0.399215	1.09122	2.78382	0.0002*
								2-n2	6-n1n2	1.75495	0.399215	0.90865	2.60125	0.0005*
								3-o2	5-n2o2	1.55664	0.399215	0.71035	2.40294	0.0013*
								0-WT	6-n1n2	1.43794	0.399215	0.59164	2.28424	0.0024*
								1-n1	6-n1n2	1.43509	0.399215	0.58879	2.28139	0.0024*
								6-n1n2	3-o2	0.88403	0.399215	0.03773	1.73033	0.0417*
								5-n2o2	4-n1o2	0.400077	0.399215	-0.44622	1.24638	0.3312
								2-n2	1-n1	0.319856	0.399215	-0.52644	1.16616	0.4347
								2-n2	0-WT	0.317007	0.399215	-0.52929	1.16331	0.4388
								0-WT	1-n1	0.002849	0.399215	-0.84345	0.849148	0.9944
a5	Level	Significant level	Mean					Level	vs. Level	Difference	Std Err Dif	Lower CL	Upper CL	p-Value
	2-n2	A	20.5095					2-n2	7-n1n2o2	20.5095	0.285236	19.9048	21.1142	<.0001*
	1-n1	A	20.361					1-n1	7-n1n2o2	20.361	0.285236	19.7563	20.9657	<.0001*
	0-WT	A	20.1712					0-WT	7-n1n2o2	20.1712	0.285236	19.5666	20.7759	<.0001*
	6-n1n2	B	19.0132					6-n1n2	7-n1n2o2	19.0132	0.285236	18.4086	19.6179	<.0001*
	3-o2	C	18.247					3-o2	7-n1n2o2	18.247	0.285236	17.6423	18.8516	<.0001*
	5-n2o2	CD	17.6762					5-n2o2	7-n1n2o2	17.6762	0.285236	17.0715	18.2809	<.0001*
	4-n1o2	D	17.0893					4-n1o2	7-n1n2o2	17.0893	0.285236	16.4846	17.694	<.0001*
	7-n1n2o2	E	0					2-n2	4-n1o2	3.42019	0.285236	2.8155	4.02487	<.0001*
								1-n1	4-n1o2	3.27168	0.285236	2.667	3.87635	<.0001*
								0-WT	4-n1o2	3.08194	0.285236	2.4773	3.68661	<.0001*
								2-n2	5-n2o2	2.83329	0.285236	2.2286	3.43796	<.0001*
								1-n1	5-n2o2	2.68478	0.285236	2.0801	3.28945	<.0001*
								0-WT	5-n2o2	2.49504	0.285236	1.8904	3.09971	<.0001*
								2-n2	3-o2	2.26253	0.285236	1.6579	2.8672	<.0001*
								1-n1	3-o2	2.11401	0.285236	1.5093	2.71869	<.0001*
								0-WT	3-o2	1.92428	0.285236	1.3196	2.52895	<.0001*
								6-n1n2	4-n1o2	1.92393	0.285236	1.3193	2.5286	<.0001*
								2-n2	6-n1n2	1.49627	0.285236	0.8916	2.10094	<.0001*
								1-n1	6-n1n2	1.34775	0.285236	0.7431	1.95242	0.0002*
								6-n1n2	5-n2o2	1.33703	0.285236	0.7324	1.9417	0.0002*
								0-WT	6-n1n2	1.15801	0.285236	0.5533	1.76269	0.0009*
								3-o2	4-n1o2	1.15766	0.285236	0.553	1.76234	0.0009*
								6-n1n2	3-o2	0.76626	0.285236	0.1616	1.37094	0.0162*
								5-n2o2	4-n1o2	0.5869	0.285236	-0.0178	1.19158	0.0563
								3-o2	5-n2o2	0.57076	0.285236	-0.0339	1.17544	0.0627
								2-n2	0-WT	0.33825	0.285236	-0.2664	0.94292	0.253
								1-n1	0-WT	0.18974	0.285236	-0.4149	0.79441	0.5154
								2-n2	1-n1	0.14851	0.285236	-0.4562	0.75319	0.6097
a6	Level	Significant level	Mean					Level	vs. Level	Difference	Std Err Dif	Lower CL	Upper CL	p-Value
	2-n2	A	20.9776					2-n2	7-n1n2o2	20.9776	4.07129	12.3469	29.6084	<.0001*
	0-WT	A	20.7695					0-WT	7-n1n2o2	20.7695	4.07129	12.1387	29.4002	0.0001*
	1-n1	A	20.6702					1-n1	7-n1n2o2	20.6702	4.07129	12.0395	29.301	0.0001*
	6-n1n2	A	18.9953					6-n1n2	7-n1n2o2	18.9953	4.07129	10.3645	27.626	0.0003*
	3-o2	A	17.8048					3-o2	7-n1n2o2	17.8048	4.07129	9.174	26.4355	0.0005*
	4-n1o2	B	5.87022					2-n2	5-n2o2	15.3537	4.07129	6.723	23.9845	0.0017*
	5-n2o2	B	5.62393					0-WT	5-n2o2	15.1456	4.07129	6.5148	23.7763	0.0019*
	7-n1n2o2	B	0					2-n2	4-n1o2	15.1074	4.07129	6.4767	23.7382	0.0019*
								1-n1	5-n2o2	15.0463	4.07129	6.4155	23.677	0.0020*
								0-WT	4-n1o2	14.8993	4.07129	6.2685	23.53	0.0021*
								1-n1	4-n1o2	14.8	4.07129	6.1692	23.4307	0.0022*
								6-n1n2	5-n2o2	13.3713	4.07129	4.7406	22.0021	0.0047*
								6-n1n2	4-n1o2	13.1251	4.07129	4.4943	21.7558	0.0053*
								3-o2	5-n2o2	12.1809	4.07129	3.5501	20.8116	0.0086*
								3-o2	4-n1o2	11.9346	4.07129	3.3038	20.5653	0.0098*
								4-n1o2	7-n1n2o2	5.87022	4.07129	-2.7605	14.501	0.1686
								5-n2o2	7-n1n2o2	5.62393	4.07129	-3.0068	14.2547	0.1862
								2-n2	3-o2	3.17285	4.07129	-5.4579	11.8036	0.4472
								0-WT	3-o2	2.9647	4.07129	-5.666	11.5954	0.477
								1-n1	3-o2	2.86542	4.07129	-5.7653	11.4962	0.4917
								2-n2	6-n1n2	1.98236	4.07129	-6.6484	10.6131	0.6329
								0-WT	6-n1n2	1.77421	4.07129	-6.8565	10.405	0.6688
								1-n1	6-n1n2	1.67494	4.07129	-6.9558	10.3057	0.6862
								6-n1n2	3-o2	1.19048	4.07129	-7.4403	9.82123	0.7737
								2-n2	1-n1	0.30743	4.07129	-8.3233	8.93817	0.9407
								4-n1o2	5-n2o2	0.2463	4.07129	-8.3844	8.87704	0.9525
								2-n2	0-WT	0.20815	4.07129	-8.4226	8.8389	0.9599
								0-WT	1-n1	0.09928	4.07129	-8.5315	8.73002	0.9808
a7	Level	Significant level	Mean					Level	vs. Level	Difference	Std Err Dif	Lower CL	Upper CL	p-Value
	2-n2	A	21.886					2-n2	7-n1n2o2	21.886	3.56025	14.3386	29.4334	<.0001*
	1-n1	A	21.7031					1-n1	7-n1n2o2	21.7031	3.56025	14.1557	29.2505	<.0001*
	0-WT	A	21.5532					0-WT	7-n1n2o2	21.5531	3.56025	14.0058	29.1005	<.0001*
	6-n1n2	A	20.4851					6-n1n2	7-n1n2o2	20.4851	3.56025	12.9377	28.0325	<.0001*
	3-o2	AB	15.1361					2-n2	4-n1o2	17.2534	3.56025	9.706	24.8008	0.0002*
	5-n2o2	BC	10.7102					1-n1	4-n1o2	17.0705	3.56025	9.5231	24.6179	0.0002*
	4-n1o2	CD	4.63258					0-WT	4-n1o2	16.9206	3.56025	9.3732	24.468	0.0002*
	7-n1n2o2	D	0					6-n1n2	4-n1o2	15.8525	3.56025	8.3051	23.3999	0.0004*
								3-o2	7-n1n2o2	15.1361	3.56025	7.5887	22.6835	0.0006*
								2-n2	5-n2o2	11.1758	3.56025	3.6284	18.7232	0.0063*
								1-n1	5-n2o2	10.9929	3.56025	3.4455	18.5403	0.0071*
								0-WT	5-n2o2	10.843	3.56025	3.2956	18.3904	0.0077*
								5-n2o2	7-n1n2o2	10.7102	3.56025	3.1628	18.2575	0.0083*
								3-o2	4-n1o2	10.5035	3.56025	2.9561	18.0509	0.0094*
								6-n1n2	5-n2o2	9.77496	3.56025	2.2276	17.3224	0.0144*
								2-n2	3-o2	6.74986	3.56025	-0.7975	14.2973	0.0762
								1-n1	3-o2	6.56694	3.56025	-0.9804	14.1143	0.0837
								0-WT	3-o2	6.41704	3.56025	-1.1304	13.9644	0.0903
								5-n2o2	4-n1o2	6.07758	3.56025	-1.4698	13.625	0.1071
								6-n1n2	3-o2	5.349	3.56025	-2.1984	12.8964	0.1525
								4-n1o2	7-n1n2o2	4.63258	3.56025	-2.9148	12.18	0.2116
								3-o2	5-n2o2	4.42596	3.56025	-3.1214	11.9733	0.2317
								2-n2	6-n1n2	1.40086	3.56025	-6.1465	8.94825	0.6992
								1-n1	6-n1n2	1.21794	3.56025	-6.3295	8.76533	0.7367
								0-WT	6-n1n2	1.06804	3.56025	-6.4794	8.61543	0.768
								2-n2	0-WT	0.33282	3.56025	-7.2146	7.88021	0.9267
								2-n2	1-n1	0.18292	3.56025	-7.3645	7.73031	0.9597
								1-n1	0-WT	0.1499	3.56025	-7.3975	7.6973	0.9669
a8	Level	Significant level	Mean					Level	vs. Level	Difference	Std Err Dif	Lower CL	Upper CL	p-Value
	2-n2	A	20.3236					2-n2	7-n1n2o2	20.3236	2.719	14.5596	26.0877	<.0001*
	1-n1	A	20.1129					1-n1	7-n1n2o2	20.1129	2.719	14.3489	25.8769	<.0001*
	0-WT	A	19.9952					0-WT	7-n1n2o2	19.9952	2.719	14.2312	25.7592	<.0001*
	6-n1n2	AB	17.9901					6-n1n2	7-n1n2o2	17.9901	2.719	12.2261	23.7541	<.0001*
	3-o2	AB	16.9544					3-o2	7-n1n2o2	16.9544	2.719	11.1904	22.7185	<.0001*
	4-n1o2	BC	13.9374					4-n1o2	7-n1n2o2	13.9374	2.719	8.1734	19.7014	0.0001*
	5-n2o2	C	10.7045					5-n2o2	7-n1n2o2	10.7045	2.719	4.9405	16.4685	0.0012*
	7-n1n2o2	D	0					2-n2	5-n2o2	9.61913	2.719	3.8551	15.3832	0.0027*
								1-n1	5-n2o2	9.40841	2.719	3.6444	15.1724	0.0032*
								0-WT	5-n2o2	9.29068	2.719	3.5267	15.0547	0.0035*
								6-n1n2	5-n2o2	7.28562	2.719	1.5216	13.0496	0.0164*
								2-n2	4-n1o2	6.38622	2.719	0.6222	12.1502	0.0320*
								3-o2	5-n2o2	6.24993	2.719	0.4859	12.0139	0.0353*
								1-n1	4-n1o2	6.1755	2.719	0.4115	11.9395	0.0373*
								0-WT	4-n1o2	6.05777	2.719	0.2938	11.8218	0.0406*
								6-n1n2	4-n1o2	4.05271	2.719	-1.7113	9.81673	0.1555
								2-n2	3-o2	3.36921	2.719	-2.3948	9.13322	0.2332
								4-n1o2	5-n2o2	3.23291	2.719	-2.5311	8.99692	0.2518
								1-n1	3-o2	3.15848	2.719	-2.6055	8.9225	0.2624
								0-WT	3-o2	3.04075	2.719	-2.7233	8.80477	0.2799
								3-o2	4-n1o2	3.01701	2.719	-2.747	8.78103	0.2836
								2-n2	6-n1n2	2.33351	2.719	-3.4305	8.09752	0.4034
								1-n1	6-n1n2	2.12278	2.719	-3.6412	7.8868	0.4464
								0-WT	6-n1n2	2.00505	2.719	-3.759	7.76907	0.4715
								6-n1n2	3-o2	1.0357	2.719	-4.7283	6.79971	0.7083
								2-n2	0-WT	0.32846	2.719	-5.4356	6.09247	0.9054
								2-n2	1-n1	0.21073	2.719	-5.5533	5.97474	0.9392
								1-n1	0-WT	0.11773	2.719	-5.6463	5.88174	0.966
a9	Level	Significant level	Mean					Level	vs. Level	Difference	Std Err Dif	Lower CL	Upper CL	p-Value
	2-n2		20.9777					2-n2	4-n1o2	20.9777	3.64863	13.2429	28.7124	<.0001*
	1-n1		20.8809					2-n2	7-n1n2o2	20.9777	3.64863	13.2429	28.7124	<.0001*
	0-WT		20.5693					1-n1	4-n1o2	20.8809	3.64863	13.1462	28.6157	<.0001*
	6-n1n2		19.5079					1-n1	7-n1n2o2	20.8809	3.64863	13.1462	28.6157	<.0001*
	3-o2		10.1689					0-WT	4-n1o2	20.5693	3.64863	12.8346	28.3041	<.0001*
	5-n2o2		5.21001					0-WT	7-n1n2o2	20.5693	3.64863	12.8346	28.3041	<.0001*
	4-n1o2		0					6-n1n2	4-n1o2	19.5079	3.64863	11.7732	27.2427	<.0001*
	7-n1n2o2		0					6-n1n2	7-n1n2o2	19.5079	3.64863	11.7732	27.2427	<.0001*
								2-n2	5-n2o2	15.7676	3.64863	8.0329	23.5024	0.0005*
								1-n1	5-n2o2	15.6709	3.64863	7.9362	23.4057	0.0006*
								0-WT	5-n2o2	15.3593	3.64863	7.6246	23.0941	0.0007*
								6-n1n2	5-n2o2	14.2979	3.64863	6.5631	22.0327	0.0012*
								2-n2	3-o2	10.8087	3.64863	3.074	18.5435	0.0092*
								1-n1	3-o2	10.712	3.64863	2.9772	18.4467	0.0097*
								0-WT	3-o2	10.4004	3.64863	2.6656	18.1351	0.0116*
								3-o2	4-n1o2	10.1689	3.64863	2.4342	17.9037	0.0132*
								3-o2	7-n1n2o2	10.1689	3.64863	2.4342	17.9037	0.0132*
								6-n1n2	3-o2	9.33896	3.64863	1.6042	17.0737	0.0210*
								5-n2o2	4-n1o2	5.21001	3.64863	-2.5247	12.9448	0.1725
								5-n2o2	7-n1n2o2	5.21001	3.64863	-2.5247	12.9448	0.1725
								3-o2	5-n2o2	4.95893	3.64863	-2.7758	12.6937	0.193
								2-n2	6-n1n2	1.46975	3.64863	-6.265	9.2045	0.6924
								1-n1	6-n1n2	1.37301	3.64863	-6.3617	9.10776	0.7116
								0-WT	6-n1n2	1.06142	3.64863	-6.6733	8.79618	0.7749
								2-n2	0-WT	0.40833	3.64863	-7.3264	8.14308	0.9123
								1-n1	0-WT	0.31159	3.64863	-7.4232	8.04634	0.933
								2-n2	1-n1	0.09674	3.64863	-7.638	7.83149	0.9792
								7-n1n2o2	4-n1o2	0	3.64863	-7.7348	7.73475	1
a10	Level	Significant level	Mean					Level	vs. Level	Difference	Std Err Dif	Lower CL	Upper CL	p-Value
	2-n2	A	19.7816					2-n2	4-n1o2	19.7816	3.40371	12.5661	26.9972	<.0001*
	1-n1	A	19.7437					2-n2	7-n1n2o2	19.7816	3.40371	12.5661	26.9972	<.0001*
	0-WT	A	19.2634					1-n1	4-n1o2	19.7437	3.40371	12.5281	26.9592	<.0001*
	6-n1n2	A	17.8295					1-n1	7-n1n2o2	19.7437	3.40371	12.5281	26.9592	<.0001*
	3-o2	B	10.4556					0-WT	4-n1o2	19.2634	3.40371	12.0479	26.479	<.0001*
	5-n2o2	BC	4.33537					0-WT	7-n1n2o2	19.2634	3.40371	12.0479	26.479	<.0001*
	4-n1o2	C	0					6-n1n2	4-n1o2	17.8295	3.40371	10.6139	25.045	<.0001*
	7-n1n2o2	C	0					6-n1n2	7-n1n2o2	17.8295	3.40371	10.6139	25.045	<.0001*
								2-n2	5-n2o2	15.4463	3.40371	8.2307	22.6618	0.0003*
								1-n1	5-n2o2	15.4083	3.40371	8.1928	22.6238	0.0003*
								0-WT	5-n2o2	14.9281	3.40371	7.7125	22.1436	0.0005*
								6-n1n2	5-n2o2	13.4941	3.40371	6.2786	20.7096	0.0011*
								3-o2	4-n1o2	10.4556	3.40371	3.24	17.6711	0.0073*
								3-o2	7-n1n2o2	10.4556	3.40371	3.24	17.6711	0.0073*
								2-n2	3-o2	9.32608	3.40371	2.1105	16.5416	0.0145*
								1-n1	3-o2	9.28811	3.40371	2.0726	16.5037	0.0149*
								0-WT	3-o2	8.80787	3.40371	1.5923	16.0234	0.0198*
								6-n1n2	3-o2	7.37391	3.40371	0.1584	14.5894	0.0457*
								3-o2	5-n2o2	6.12018	3.40371	-1.0954	13.3357	0.0911
								5-n2o2	4-n1o2	4.33537	3.40371	-2.8802	11.5509	0.221
								5-n2o2	7-n1n2o2	4.33537	3.40371	-2.8802	11.5509	0.221
								2-n2	6-n1n2	1.95217	3.40371	-5.2634	9.16771	0.5743
								1-n1	6-n1n2	1.9142	3.40371	-5.3013	9.12974	0.5816
								0-WT	6-n1n2	1.43396	3.40371	-5.7816	8.6495	0.6791
								2-n2	0-WT	0.51821	3.40371	-6.6973	7.73375	0.8809
								1-n1	0-WT	0.48024	3.40371	-6.7353	7.69578	0.8896
								2-n2	1-n1	0.03797	3.40371	-7.1776	7.25351	0.9912
								7-n1n2o2	4-n1o2	0	3.40371	-7.2155	7.21554	1
a11	Level	Significant level	Mean					Level	vs. Level	Difference	Std Err Dif	Lower CL	Upper CL	p-Value
	1-n1	A	20.6914					1-n1	4-n1o2	20.6914	3.57002	13.1233	28.2595	<.0001*
	2-n2	A	20.6441					1-n1	7-n1n2o2	20.6914	3.57002	13.1233	28.2595	<.0001*
	0-WT	A	20.32					2-n2	4-n1o2	20.6441	3.57002	13.076	28.2122	<.0001*
	6-n1n2	A	19.1981					2-n2	7-n1n2o2	20.6441	3.57002	13.076	28.2122	<.0001*
	3-o2	B	5.41409					0-WT	4-n1o2	20.32	3.57002	12.7519	27.8881	<.0001*
	5-n2o2	B	4.63916					0-WT	7-n1n2o2	20.32	3.57002	12.7519	27.8881	<.0001*
	4-n1o2	B	0					6-n1n2	4-n1o2	19.1981	3.57002	11.63	26.7662	<.0001*
	7-n1n2o2	B	0					6-n1n2	7-n1n2o2	19.1981	3.57002	11.63	26.7662	<.0001*
								1-n1	5-n2o2	16.0523	3.57002	8.4841	23.6203	0.0004*
								2-n2	5-n2o2	16.0049	3.57002	8.4368	23.573	0.0004*
								0-WT	5-n2o2	15.6809	3.57002	8.1128	23.249	0.0005*
								1-n1	3-o2	15.2773	3.57002	7.7092	22.8454	0.0006*
								2-n2	3-o2	15.23	3.57002	7.6619	22.7981	0.0006*
								0-WT	3-o2	14.906	3.57002	7.3379	22.4741	0.0007*
								6-n1n2	5-n2o2	14.5589	3.57002	6.9908	22.127	0.0009*
								6-n1n2	3-o2	13.784	3.57002	6.2159	21.3521	0.0014*
								3-o2	4-n1o2	5.41409	3.57002	-2.154	12.9822	0.1489
								3-o2	7-n1n2o2	5.41409	3.57002	-2.154	12.9822	0.1489
								5-n2o2	4-n1o2	4.63916	3.57002	-2.9289	12.2073	0.2122
								5-n2o2	7-n1n2o2	4.63916	3.57002	-2.9289	12.2073	0.2122
								1-n1	6-n1n2	1.49332	3.57002	-6.0748	9.06142	0.6813
								2-n2	6-n1n2	1.446	3.57002	-6.1221	9.0141	0.6908
								0-WT	6-n1n2	1.12195	3.57002	-6.4461	8.69005	0.7574
								3-o2	5-n2o2	0.77492	3.57002	-6.7932	8.34302	0.8309
								1-n1	0-WT	0.37137	3.57002	-7.1967	7.93947	0.9184
								2-n2	0-WT	0.32404	3.57002	-7.2441	7.89214	0.9288
								1-n1	2-n2	0.04733	3.57002	-7.5208	7.61543	0.9896
								7-n1n2o2	4-n1o2	0	3.57002	-7.5681	7.5681	1
a12	Level	Significant level	Mean					Level	vs. Level	Difference	Std Err Dif	Lower CL	Upper CL	p-Value
	1-n1	A	21.2758					1-n1	7-n1n2o2	21.2758	0.353908	20.5255	22.026	<.0001*
	2-n2	A	21.1988					2-n2	7-n1n2o2	21.1988	0.353908	20.4486	21.949	<.0001*
	0-WT	A	20.9243					0-WT	7-n1n2o2	20.9243	0.353908	20.1741	21.6746	<.0001*
	6-n1n2	B	19.7681					6-n1n2	7-n1n2o2	19.7681	0.353908	19.0179	20.5184	<.0001*
	3-o2	C	17.8577					3-o2	7-n1n2o2	17.8576	0.353908	17.1074	18.6079	<.0001*
	5-n2o2	D	15.7251					5-n2o2	7-n1n2o2	15.7251	0.353908	14.9748	16.4753	<.0001*
	4-n1o2	D	15.5593					4-n1o2	7-n1n2o2	15.5593	0.353908	14.8091	16.3096	<.0001*
	7-n1n2o2	E	0					1-n1	4-n1o2	5.71644	0.353908	4.9662	6.46669	<.0001*
								2-n2	4-n1o2	5.63946	0.353908	4.8892	6.38971	<.0001*
								1-n1	5-n2o2	5.55068	0.353908	4.8004	6.30093	<.0001*
								2-n2	5-n2o2	5.4737	0.353908	4.7235	6.22396	<.0001*
								0-WT	4-n1o2	5.36497	0.353908	4.6147	6.11522	<.0001*
								0-WT	5-n2o2	5.19921	0.353908	4.449	5.94946	<.0001*
								6-n1n2	4-n1o2	4.20881	0.353908	3.4586	4.95906	<.0001*
								6-n1n2	5-n2o2	4.04305	0.353908	3.2928	4.7933	<.0001*
								1-n1	3-o2	3.41812	0.353908	2.6679	4.16837	<.0001*
								2-n2	3-o2	3.34115	0.353908	2.5909	4.0914	<.0001*
								0-WT	3-o2	3.06665	0.353908	2.3164	3.81691	<.0001*
								3-o2	4-n1o2	2.29832	0.353908	1.5481	3.04857	<.0001*
								3-o2	5-n2o2	2.13256	0.353908	1.3823	2.88281	<.0001*
								6-n1n2	3-o2	1.91049	0.353908	1.1602	2.66074	<.0001*
								1-n1	6-n1n2	1.50763	0.353908	0.7574	2.25788	0.0006*
								2-n2	6-n1n2	1.43065	0.353908	0.6804	2.18091	0.0009*
								0-WT	6-n1n2	1.15616	0.353908	0.4059	1.90641	0.0048*
								1-n1	0-WT	0.35147	0.353908	-0.3988	1.10172	0.3354
								2-n2	0-WT	0.27449	0.353908	-0.4758	1.02475	0.4493
								5-n2o2	4-n1o2	0.16576	0.353908	-0.5845	0.91601	0.6458
								1-n1	2-n2	0.07698	0.353908	-0.6733	0.82723	0.8306
a13	Level	Significant level	Mean					Level	vs. Level	Difference	Std Err Dif	Lower CL	Upper CL	p-Value
	1-n1	A	21.3305					1-n1	7-n1n2o2	21.3305	0.44894	20.3788	22.2822	<.0001*
	2-n2	A	21.2543					2-n2	7-n1n2o2	21.2543	0.44894	20.3026	22.206	<.0001*
	0-WT	AB	20.9642					0-WT	7-n1n2o2	20.9642	0.44894	20.0125	21.9159	<.0001*
	6-n1n2	BC	20.0169					6-n1n2	7-n1n2o2	20.0169	0.44894	19.0652	20.9686	<.0001*
	3-o2	C	19.347					3-o2	7-n1n2o2	19.347	0.44894	18.3953	20.2987	<.0001*
	4-n1o2	D	18.1477					4-n1o2	7-n1n2o2	18.1477	0.44894	17.196	19.0994	<.0001*
	5-n2o2	D	17.593					5-n2o2	7-n1n2o2	17.593	0.44894	16.6413	18.5447	<.0001*
	7-n1n2o2	E	0					1-n1	5-n2o2	3.73746	0.44894	2.7858	4.68917	<.0001*
								2-n2	5-n2o2	3.66127	0.44894	2.7096	4.61298	<.0001*
								0-WT	5-n2o2	3.37116	0.44894	2.4194	4.32287	<.0001*
								1-n1	4-n1o2	3.18281	0.44894	2.2311	4.13452	<.0001*
								2-n2	4-n1o2	3.10662	0.44894	2.1549	4.05833	<.0001*
								0-WT	4-n1o2	2.8165	0.44894	1.8648	3.76821	<.0001*
								6-n1n2	5-n2o2	2.4239	0.44894	1.4722	3.37561	<.0001*
								1-n1	3-o2	1.98347	0.44894	1.0318	2.93518	0.0004*
								2-n2	3-o2	1.90728	0.44894	0.9556	2.85899	0.0006*
								6-n1n2	4-n1o2	1.86925	0.44894	0.9175	2.82096	0.0007*
								3-o2	5-n2o2	1.754	0.44894	0.8023	2.70571	0.0013*
								0-WT	3-o2	1.61716	0.44894	0.6655	2.56887	0.0024*
								1-n1	6-n1n2	1.31356	0.44894	0.3618	2.26527	0.0099*
								2-n2	6-n1n2	1.23737	0.44894	0.2857	2.18908	0.0141*
								3-o2	4-n1o2	1.19934	0.44894	0.2476	2.15105	0.0167*
								0-WT	6-n1n2	0.94725	0.44894	-0.0045	1.89896	0.051
								6-n1n2	3-o2	0.66991	0.44894	-0.2818	1.62162	0.1551
								4-n1o2	5-n2o2	0.55466	0.44894	-0.3971	1.50637	0.2345
								1-n1	0-WT	0.36631	0.44894	-0.5854	1.31802	0.4265
								2-n2	0-WT	0.29012	0.44894	-0.6616	1.24183	0.5273
								1-n1	2-n2	0.07619	0.44894	-0.8755	1.0279	0.8674
a14	Level	Significant level	Mean					Level	vs. Level	Difference	Std Err Dif	Lower CL	Upper CL	p-Value
	2-n2	A	21.2876					2-n2	5-n2o2	21.2876	2.53924	15.9047	26.6705	<.0001*
	1-n1	A	21.0627					2-n2	7-n1n2o2	21.2876	2.53924	15.9047	26.6705	<.0001*
	0-WT	A	20.9376					1-n1	5-n2o2	21.0627	2.53924	15.6798	26.4457	<.0001*
	6-n1n2	A	19.7735					1-n1	7-n1n2o2	21.0627	2.53924	15.6798	26.4457	<.0001*
	3-o2	A	17.126					0-WT	5-n2o2	20.9376	2.53924	15.5546	26.3205	<.0001*
	4-n1o2	B	10.0382					0-WT	7-n1n2o2	20.9376	2.53924	15.5546	26.3205	<.0001*
	5-n2o2	C	0					6-n1n2	5-n2o2	19.7735	2.53924	14.3905	25.1564	<.0001*
	7-n1n2o2	C	0					6-n1n2	7-n1n2o2	19.7735	2.53924	14.3905	25.1564	<.0001*
								3-o2	5-n2o2	17.126	2.53924	11.7431	22.5089	<.0001*
								3-o2	7-n1n2o2	17.126	2.53924	11.7431	22.5089	<.0001*
								2-n2	4-n1o2	11.2494	2.53924	5.8665	16.6324	0.0004*
								1-n1	4-n1o2	11.0246	2.53924	5.6416	16.4075	0.0005*
								0-WT	4-n1o2	10.8994	2.53924	5.5165	16.2823	0.0006*
								4-n1o2	5-n2o2	10.0382	2.53924	4.6552	15.4211	0.0011*
								4-n1o2	7-n1n2o2	10.0382	2.53924	4.6552	15.4211	0.0011*
								6-n1n2	4-n1o2	9.73532	2.53924	4.3524	15.1183	0.0015*
								3-o2	4-n1o2	7.08786	2.53924	1.7049	12.4708	0.0131*
								2-n2	3-o2	4.16159	2.53924	-1.2214	9.54452	0.1207
								1-n1	3-o2	3.93673	2.53924	-1.4462	9.31966	0.1406
								0-WT	3-o2	3.81155	2.53924	-1.5714	9.19448	0.1528
								6-n1n2	3-o2	2.64747	2.53924	-2.7355	8.0304	0.3126
								2-n2	6-n1n2	1.51412	2.53924	-3.8688	6.89706	0.5593
								1-n1	6-n1n2	1.28926	2.53924	-4.0937	6.6722	0.6186
								0-WT	6-n1n2	1.16408	2.53924	-4.2189	6.54702	0.6528
								2-n2	0-WT	0.35004	2.53924	-5.0329	5.73298	0.8921
								2-n2	1-n1	0.22486	2.53924	-5.1581	5.6078	0.9305
								1-n1	0-WT	0.12518	2.53924	-5.2578	5.50812	0.9613
								7-n1n2o2	5-n2o2	0	2.53924	-5.3829	5.38294	1
d1	Level	Significant level	Mean					Level	vs. Level	Difference	Std Err Dif	Lower CL	Upper CL	p-Value
	2-n2	A	21.7028					2-n2	7-n1n2o2	16.8396	2.5381	11.4591	22.2201	<.0001*
	1-n1	A	21.5066					1-n1	7-n1n2o2	16.6434	2.5381	11.2628	22.0239	<.0001*
	0-WT	A	21.4202					0-WT	7-n1n2o2	16.5569	2.5381	11.1764	21.9375	<.0001*
	6-n1n2	A	20.1075					6-n1n2	7-n1n2o2	15.2442	2.5381	9.8637	20.6248	<.0001*
	3-o2	A	17.7031					3-o2	7-n1n2o2	12.8399	2.5381	7.4593	18.2204	0.0001*
	4-n1o2	A	17.5749					4-n1o2	7-n1n2o2	12.7116	2.5381	7.3311	18.0922	0.0001*
	5-n2o2	A	17.1826					5-n2o2	7-n1n2o2	12.3194	2.5381	6.9388	17.6999	0.0002*
	7-n1n2o2	B	4.86325					2-n2	5-n2o2	4.52024	2.5381	-0.8603	9.90078	0.0939
								1-n1	5-n2o2	4.32402	2.5381	-1.0565	9.70456	0.1078
								0-WT	5-n2o2	4.23757	2.5381	-1.143	9.61811	0.1144
								2-n2	4-n1o2	4.12795	2.5381	-1.2526	9.50849	0.1234
								2-n2	3-o2	3.99971	2.5381	-1.3808	9.38025	0.1346
								1-n1	4-n1o2	3.93173	2.5381	-1.4488	9.31226	0.1409
								0-WT	4-n1o2	3.84528	2.5381	-1.5353	9.22581	0.1493
								1-n1	3-o2	3.80349	2.5381	-1.577	9.18403	0.1535
								0-WT	3-o2	3.71704	2.5381	-1.6635	9.09758	0.1624
								6-n1n2	5-n2o2	2.92489	2.5381	-2.4556	8.30543	0.2661
								6-n1n2	4-n1o2	2.53259	2.5381	-2.8479	7.91313	0.3332
								6-n1n2	3-o2	2.40436	2.5381	-2.9762	7.7849	0.3576
								2-n2	6-n1n2	1.59535	2.5381	-3.7852	6.97589	0.5385
								1-n1	6-n1n2	1.39913	2.5381	-3.9814	6.77967	0.5891
								0-WT	6-n1n2	1.31268	2.5381	-4.0679	6.69322	0.6121
								3-o2	5-n2o2	0.52053	2.5381	-4.86	5.90107	0.8401
								4-n1o2	5-n2o2	0.39229	2.5381	-4.9882	5.77283	0.8791
								2-n2	0-WT	0.28267	2.5381	-5.0979	5.66321	0.9127
								2-n2	1-n1	0.19622	2.5381	-5.1843	5.57676	0.9393
								3-o2	4-n1o2	0.12823	2.5381	-5.2523	5.50877	0.9603
								1-n1	0-WT	0.08645	2.5381	-5.2941	5.46699	0.9733

## Sheet: Fig 1G
Supplemental Data Sets, Wu et al. (2023) NKD1, NKD2 and O2 GRN in Grain Filling
Supplemental Data Set 21: Statistical analyses
Fig. 1G	Relative nuclei number of the corresponding ploidy between WT and nkd1 nkd2 o2
	Student's t test by JMP Pro 16 (SAS Institute)
Ploidy		Basic stats
3C		Difference	-1.814	t Ratio	-0.5918		Level	Number	Mean	Std Error	Lower 95%	Upper 95%
		Std Err Dif	3.065	DF	4		WT	3	41.5824	2.1674	35.565	47.6
		Upper CL Dif	6.696	Prob > |t|	0.5858		nkd1 nkd2 o2	3	39.7684	2.1674	33.751	45.786
		Lower CL Dif	-10.324	Prob > t	0.7071
		Confidence	0.95	Prob < t	0.2929
6C		Difference	-6.6851	t Ratio	-6.26957		Level	Number	Mean	Std Error	Lower 95%	Upper 95%
		Std Err Dif	1.0663	DF	4		WT	3	21.1332	0.75397	19.04	23.227
		Upper CL Dif	-3.7246	Prob > |t|	0.0033*		nkd1 nkd2 o2	3	14.4482	0.75397	12.355	16.542
		Lower CL Dif	-9.6455	Prob > t	0.9983
		Confidence	0.95	Prob < t	0.0017*
12C		Difference	-1.4824	t Ratio	-2.0488		Level	Number	Mean	Std Error	Lower 95%	Upper 95%
		Std Err Dif	0.7235	DF	4		WT	3	10.5594	0.51161	9.1389	11.98
		Upper CL Dif	0.5265	Prob > |t|	0.1098		nkd1 nkd2 o2	3	9.077	0.51161	7.6566	10.497
		Lower CL Dif	-3.4912	Prob > t	0.9451
		Confidence	0.95	Prob < t	0.0549
24C		Difference	0.5876	t Ratio	1.08574		Level	Number	Mean	Std Error	Lower 95%	Upper 95%
		Std Err Dif	0.5412	DF	4		WT	3	5.82373	0.38268	4.7612	6.8862
		Upper CL Dif	2.0902	Prob > |t|	0.3386		nkd1 nkd2 o2	3	6.41133	0.38268	5.3488	7.4738
		Lower CL Dif	-0.915	Prob > t	0.1693
		Confidence	0.95	Prob < t	0.8307
48C		Difference	1.3507	t Ratio	2.42006		Level	Number	Mean	Std Error	Lower 95%	Upper 95%
		Std Err Dif	0.5581	DF	4		WT	3	2.82661	0.39464	1.7309	3.9223
		Upper CL Dif	2.9002	Prob > |t|	0.0728		nkd1 nkd2 o2	3	4.17726	0.39464	3.0816	5.273
		Lower CL Dif	-0.1989	Prob > t	0.0364*
		Confidence	0.95	Prob < t	0.9636

## Sheet: Fig 3A
Supplemental Data Sets, Wu et al. (2023) NKD1, NKD2 and O2 GRN in Grain Filling
Supplemental Data Set 21: Statistical analyses
Fig. 3A	Pearson correlation between co-expression modules and key transcription factors
	Correlation test by WGCNA R package (Langfelder and Horvath, 2008)
		correlation coefficient r			p value
	Module	nkd1	nkd2	o2	nkd1	nkd2	o2
	M8-1	−0.73	−0.52	0.015	2e−06	0.002	0.9
	M8-2	0.64	0.34	−0.0047	9e−05	0.06	1
	M8-3	−0.0033	−0.027	−0.81	1	0.9	1e−08
	M8-4	0.12	−0.0043	0.33	0.5	1	0.07
	M8-5	0.37	0.31	−0.28	0.04	0.08	0.1
	M12-1	−0.55	−0.22	0.6	0.001	0.2	3e−04
	M12-2	−0.2	−0.4	−0.9	0.3	0.02	1e−12
	M12-3	0.073	0.13	0.98	0.7	0.5	1e−21
	M12-4	0.53	0.29	−0.32	0.002	0.1	0.08
	M12-5	0.27	−0.23	0.39	0.1	0.2	0.03
	M12-6	0.65	−0.02	0.046	5e−05	0.9	0.8
	M12-7	0.65	−0.035	−0.64	5e−05	0.9	7e−05
	M12-8	−0.64	−0.45	−0.39	8e−05	0.01	0.03
	M12-9	0.8	0.32	0.067	5e−08	0.08	0.7
	M16-1	0.54	0.14	−0.39	0.001	0.4	0.03
	M16-2	−0.55	−0.48	−0.36	0.001	0.005	0.05
	M16-3	0.25	0.07	0.92	0.2	0.7	5e−14
	M16-4	−0.37	−0.33	0.73	0.04	0.06	2e−06
	M16-5	0.37	−0.33	0.38	0.03	0.06	0.03
	M16-6	0.78	0.27	0.29	2e−07	0.1	0.1
	M16-7	−0.32	−0.27	−0.86	0.08	0.1	2e−10
	M16-8	0.67	−0.0077	−0.65	2e−05	1	6e−05

## Sheet: Fig 4C
Supplemental Data Sets, Wu et al. (2023) NKD1, NKD2 and O2 GRN in Grain Filling
Supplemental Data Set 21: Statistical analyses
Fig. 4C	Co-expression modules affected by corresponding interactions
	Hypergeometric test, p values			[Other Hypergeometric test (Fig. 5 and 6C), the statistical data were shown in the figure.]
	Module	nkd1-nkd2	nkd1-o2	nkd2-o2	nkd1 nkd2-o2
	M8-1	4.3e-09	3.7e-38	8.7e-24	2.1e-51
	M8-2	1.2e-41	1.5e-50	0.00015	3e-42
	M8-3	0.7	6.1e-10	0.0003	7e-05
	M8-4	1e-200	1e-200	1e-200	3.1e-40
	M8-5	0.0023	6.1e-79	1.9e-37	7.4e-66
	M12-1	0.22	1.2e-07	0.0011	6.3e-13
	M12-2	3e-09	1.4e-40	3.6e-36	2.2e-43
	M12-3	4.9e-07	1.5e-15	1.3e-08	1e-35
	M12-4	0.0016	3.2e-60	4.4e-47	6.7e-24
	M12-5	3.3e-52	2.6e-10	8.5e-18	3.7e-05
	M12-6	1e-15	4.5e-09	6.4e-42	0.0097
	M12-7	0.0016	0.31	0.0014	0.0056
	M12-8	9.7e-42	1.5e-44	3.5e-33	1.4e-123
	M12-9	2.3e-24	0.00028	0.44	0.0048
	M16-1	0.0034	1e-70	3.5e-48	9e-40
	M16-2	2.2e-87	3.6e-07	2.2e-20	6.8e-64
	M16-3	9.2e-12	1.6e-38	1.4e-14	1.3e-58
	M16-4	0.00093	2.7e-07	0.015	2.3e-16
	M16-5	3.7e-32	0.16	1.5e-19	0.081
	M16-6	2.1e-38	5.7e-09	0.18	2.8e-05
	M16-7	1.8e-69	2.8e-126	8.8e-177	5.6e-65
	M16-8	2.1e-10	6.7e-10	0.0048	4.1e-18

## Sheet: Fig 4D
Supplemental Data Sets, Wu et al. (2023) NKD1, NKD2 and O2 GRN in Grain Filling															Label	Genotype
Supplemental Data Set 21: Statistical analyses															WT	wild type (WT)
															nkd1	nkd1
Fig. 4D	The normalized relative gene expression by genotypes in selected modules														nkd2	nkd2
	Pairwise t test by JMP Pro 16 (SAS Institute)					Levels not connected by same letter are significantly different.									o2	o2
															n1o2	nkd1 o2
M8-1	Level	Significant level	Mean				Level	vs. Level	Difference	Std Err Dif	Lower CL	Upper CL	p-Value		n2o2	nkd2 o2
	n1n2	B	0.891537				n1n2	o2	0.433928	0.0342999	0.366132	0.501725	<.0001*		n1n2	nkd1 nkd2
	n1n2o2	B	0.878055				n1n2o2	o2	0.420446	0.0342999	0.35265	0.488242	<.0001*		n1n2o2	nkd1 nkd2 o2
	WT	A	0.661808				n1n2	WT	0.22973	0.0342999	0.161933	0.297526	<.0001*
	o2	C	0.457609				n1n2o2	WT	0.216247	0.0342999	0.148451	0.284043	<.0001*
							WT	o2	0.204199	0.0342999	0.136403	0.271995	<.0001*
							n1n2	n1n2o2	0.0134824	0.0342999	-0.054314	0.0812787	0.6948
M8-2	Level	Significant level	Mean				Level	vs. Level	Difference	Std Err Dif	Lower CL	Upper CL	p-Value
	o2	C	1.26355				o2	n1o2	0.399061	0.0295079	0.340817	0.457305	<.0001*
	nkd1	B	1.10479				o2	WT	0.330589	0.0295079	0.272344	0.388833	<.0001*
	WT	A	0.93296				nkd1	n1o2	0.240305	0.0295079	0.182061	0.29855	<.0001*
	n1o2	D	0.864487				nkd1	WT	0.171833	0.0295079	0.113588	0.230077	<.0001*
							o2	nkd1	0.158756	0.0295079	0.100512	0.217	<.0001*
							WT	n1o2	0.0684726	0.0295079	0.0102284	0.126717	0.0215*
M12-2	Level	Significant level	Mean				Level	vs. Level	Difference	Std Err Dif	Lower CL	Upper CL	p-Value
	n1n2o2	D	1.02412				n1n2o2	WT	0.547569	0.0523055	0.444565	0.650573	<.0001*
	o2	C	0.732292				n1n2o2	n1n2	0.407933	0.0523055	0.304929	0.510937	<.0001*
	n1n2	B	0.616182				n1n2o2	o2	0.291823	0.0523055	0.18882	0.394827	<.0001*
	WT	A	0.476546				o2	WT	0.255746	0.0523055	0.152742	0.358749	<.0001*
							n1n2	WT	0.139636	0.0523055	0.0366322	0.24264	0.0081*
							o2	n1n2	0.11611	0.0523055	0.0131058	0.219113	0.0273*
M12-8	Level	Significant level	Mean				Level	vs. Level	Difference	Std Err Dif	Lower CL	Upper CL	p-Value
	n1n2	B	0.864736				n1n2	nkd2	0.423506	0.0221551	0.379934	0.467077	<.0001*
	nkd1	A	0.474293				n1n2	WT	0.390521	0.0221551	0.34695	0.434092	<.0001*
	WT	A	0.474215				n1n2	nkd1	0.390443	0.0221551	0.346872	0.434015	<.0001*
	nkd2	A	0.441231				nkd1	nkd2	0.0330623	0.0221551	-0.010509	0.0766336	0.1365
							WT	nkd2	0.0329848	0.0221551	-0.010587	0.0765561	0.1374
							nkd1	WT	7.75e-05	0.0221551	-0.043494	0.0436488	0.9972
M16-3	Level	Significant level	Mean				Level	vs. Level	Difference	Std Err Dif	Lower CL	Upper CL	p-Value
	WT	A	1.90382				WT	n1o2	0.896769	0.0595666	0.779213	1.01433	<.0001*
	nkd1	A	1.89648				nkd1	n1o2	0.889428	0.0595666	0.771872	1.00699	<.0001*
	o2	B	1.37194				WT	o2	0.531887	0.0595666	0.41433	0.649443	<.0001*
	n1o2	C	1.00706				nkd1	o2	0.524546	0.0595666	0.406989	0.642102	<.0001*
							o2	n1o2	0.364883	0.0595666	0.247326	0.482439	<.0001*
							WT	nkd1	0.0073409	0.0595666	-0.110216	0.124898	0.9021
M16-7	Level	Significant level	Mean				Level	vs. Level	Difference	Std Err Dif	Lower CL	Upper CL	p-Value
	n2o2	D	1.09968				n2o2	nkd2	0.473281	0.0258056	0.42259	0.523972	<.0001*
	o2	C	0.859669				n2o2	WT	0.37585	0.0258056	0.325159	0.426541	<.0001*
	WT	A	0.723835				n2o2	o2	0.240016	0.0258056	0.189325	0.290707	<.0001*
	nkd2	B	0.626404				o2	nkd2	0.233265	0.0258056	0.182574	0.283956	<.0001*
							o2	WT	0.135834	0.0258056	0.0851431	0.186525	<.0001*
							WT	nkd2	0.0974313	0.0258056	0.0467405	0.148122	0.0002*

## Sheet: Fig S1B
Supplemental Data Sets, Wu et al. (2023) NKD1, NKD2 and O2 GRN in Grain Filling
Supplemental Data Set 21: Statistical analyses
Fig. S1B	Chi-square test of WT, nkd1, o2 and nkd1o2
	(Also see Supplemental Table S2 )
Ear#	WT/nkd1		o2		nkd1 o2		Chi-square	p value
	observed	expected	observed	expected	observed	expected
32-1	157	155.25	37	38.81	13	12.93	0.1045	0.949
32-10	250	251.25	63	62.81	22	20.94	0.0605	0.97
32-9	121	114	24	28.5	7	9.5	1.7982	0.407

## Sheet: Fig S5
Supplemental Data Sets, Wu et al. (2023) NKD1, NKD2 and O2 GRN in Grain Filling																Label	Genotype
Supplemental Data Set 21: Statistical analyses																WT	wild type (WT)
																n1	nkd1
Fig. S5	Relative nuclei number of the corresponding ploidy between WT and nkd1 nkd2 o2															n2	nkd2
	A-D. Pairwise t test by JMP Pro 16 (SAS Institute)															o2	o2
	E-F. Student's t test by JMP Pro 16 (SAS Institute)															n1o2	nkd1 o2
																n2o2	nkd2 o2
A	Ploidy	Level	Significant level	Mean				Level	vs. Level	Difference	Std Err Dif	Lower CL	Upper CL	p-Value		n1n2	nkd1 nkd2
	3C	n1o2	A	43.8847				n1o2	o2	5.81561	1.88474	1.4694	10.1618	0.0150*		n1n2o2	nkd1 nkd2 o2
	3C	WT	AB	41.5824				n1o2	n1	4.76664	1.88474	0.42043	9.11286	0.0353*
	3C	n1	B	39.118				WT	o2	3.51335	1.88474	-0.83286	7.85956	0.0993
	3C	o2	B	38.0691				WT	n1	2.46438	1.88474	-1.88183	6.81059	0.2274
								n1o2	WT	2.30226	1.88474	-2.04395	6.64848	0.2567
								n1	o2	1.04897	1.88474	-3.29724	5.39518	0.5931
	Ploidy	Level	Significant level	Mean				Level	vs. Level	Difference	Std Err Dif	Lower CL	Upper CL	p-Value
	6C	WT	A	21.1332				WT	n1o2	5.80129	0.837088	3.87097	7.73162	0.0001*
	6C	o2	A	20.5683				o2	n1o2	5.23638	0.837088	3.30605	7.16671	0.0002*
	6C	n1	A	20.0274				n1	n1o2	4.69543	0.837088	2.76511	6.62576	0.0005*
	6C	n1o2	B	15.3319				WT	n1	1.10586	0.837088	-0.82447	3.03619	0.223
								WT	o2	0.564914	0.837088	-1.36541	2.49524	0.5188
								o2	n1	0.540946	0.837088	-1.38938	2.47127	0.5362
	Ploidy	Level	Significant level	Mean				Level	vs. Level	Difference	Std Err Dif	Lower CL	Upper CL	p-Value
	12C	o2	A	12.3668				o2	n1o2	3.14537	0.711998	1.5035	4.78724	0.0022*
	12C	n1	AB	11.9157				n1	n1o2	2.69421	0.711998	1.05234	4.33608	0.0054*
	12C	WT	BC	10.5594				o2	WT	1.80742	0.711998	0.16555	3.44929	0.0348*
	12C	n1o2	C	9.22145				n1	WT	1.35626	0.711998	-0.28561	2.99813	0.0933
								WT	n1o2	1.33795	0.711998	-0.30392	2.97982	0.097
								o2	n1	0.451168	0.711998	-1.1907	2.09304	0.544
	Ploidy	Level	Significant level	Mean				Level	vs. Level	Difference	Std Err Dif	Lower CL	Upper CL	p-Value
	24C	n1	A	7.62173				n1	WT	1.798	0.42869	0.809436	2.78656	0.0030*
	24C	o2	A	7.4836				o2	WT	1.65986	0.42869	0.671301	2.64843	0.0047*
	24C	n1o2	AB	6.80486				n1o2	WT	0.981129	0.42869	-0.007433	1.96969	0.0514
	24C	WT	B	5.82373				n1	n1o2	0.816869	0.42869	-0.171693	1.80543	0.0932
								o2	n1o2	0.678734	0.42869	-0.309828	1.6673	0.152
								n1	o2	0.138135	0.42869	-0.850427	1.1267	0.7555
	Ploidy	Level	Significant level	Mean				Level	vs. Level	Difference	Std Err Dif	Lower CL	Upper CL	p-Value
	48C	n1o2	A	4.2264				n1o2	WT	1.39979	0.495795	0.25649	2.5431	0.0224*
	48C	n1	AB	3.81412				n1	WT	0.987519	0.495795	-0.15579	2.13082	0.0815
	48C	o2	AB	3.70106				o2	WT	0.874455	0.495795	-0.26885	2.01776	0.1158
	48C	WT	B	2.82661				n1o2	o2	0.52534	0.495795	-0.61796	1.66864	0.3203
								n1o2	n1	0.412276	0.495795	-0.73103	1.55558	0.4298
								n1	o2	0.113063	0.495795	-1.03024	1.25637	0.8253
B	Ploidy	Level	Significant level	Mean				Level	vs. Level	Difference	Std Err Dif	Lower CL	Upper CL	p-Value
	3C	WT	A	41.5824				WT	n2o2	5.6051	2.22073	0.48407	10.7261	0.0356*
	3C	n2	AB	40.9272				n2	n2o2	4.94989	2.22073	-0.17113	10.0709	0.0564
	3C	o2	AB	38.0691				WT	o2	3.51335	2.22073	-1.60767	8.63437	0.1523
	3C	n2o2	B	35.9773				n2	o2	2.85815	2.22073	-2.26287	7.97917	0.2341
								o2	n2o2	2.09175	2.22073	-3.02928	7.21277	0.3738
								WT	n2	0.655202	2.22073	-4.46582	5.77623	0.7755
	Ploidy	Level	Significant level	Mean				Level	vs. Level	Difference	Std Err Dif	Lower CL	Upper CL	p-Value
	6C	n2	A	22.2811				n2	n2o2	2.63735	0.978952	0.37989	4.89482	0.0273*
	6C	WT	AB	21.1332				n2	o2	1.71279	0.978952	-0.54468	3.97026	0.1183
	6C	o2	AB	20.5683				WT	n2o2	1.48948	0.978952	-0.76799	3.74695	0.1666
	6C	n2o2	B	19.6437				n2	WT	1.14787	0.978952	-1.10959	3.40534	0.2747
								o2	n2o2	0.924564	0.978952	-1.3329	3.18203	0.3726
								WT	o2	0.564914	0.978952	-1.69255	2.82238	0.5798
	Ploidy	Level	Significant level	Mean				Level	vs. Level	Difference	Std Err Dif	Lower CL	Upper CL	p-Value
	12C	n2	A	12.4704				n2	WT	1.91101	0.91893	-0.20805	4.03007	0.0712
	12C	o2	A	12.3668				o2	WT	1.80742	0.91893	-0.31163	3.92648	0.0848
	12C	n2o2	A	11.7598				n2o2	WT	1.20038	0.91893	-0.91868	3.31943	0.2278
	12C	WT	A	10.5594				n2	n2o2	0.710633	0.91893	-1.40842	2.82969	0.4616
								o2	n2o2	0.607046	0.91893	-1.51201	2.7261	0.5274
								n2	o2	0.103587	0.91893	-2.01547	2.22264	0.913
	Ploidy	Level	Significant level	Mean				Level	vs. Level	Difference	Std Err Dif	Lower CL	Upper CL	p-Value
	24C	o2	A	7.4836				o2	WT	1.65986	0.472262	0.57083	2.7489	0.0079*
	24C	n2o2	A	7.47069				n2o2	WT	1.64695	0.472262	0.55792	2.73599	0.0082*
	24C	n2	B	6.01716				o2	n2	1.46643	0.472262	0.3774	2.55547	0.0146*
	24C	WT	B	5.82373				n2o2	n2	1.45353	0.472262	0.36449	2.54257	0.0152*
								n2	WT	0.193427	0.472262	-0.89561	1.28246	0.6929
								o2	n2o2	0.012908	0.472262	-1.07613	1.10194	0.9789
	Ploidy	Level	Significant level	Mean				Level	vs. Level	Difference	Std Err Dif	Lower CL	Upper CL	p-Value
	48C	n2o2	A	3.78978				n2o2	n2	1.48148	0.380821	0.603308	2.35966	0.0046*
	48C	o2	AB	3.70106				o2	n2	1.39276	0.380821	0.514588	2.27094	0.0064*
	48C	WT	BC	2.82661				n2o2	WT	0.963175	0.380821	0.085	1.84135	0.0353*
	48C	n2	C	2.3083				o2	WT	0.874455	0.380821	-0.00372	1.75263	0.0508
								WT	n2	0.518308	0.380821	-0.359867	1.39648	0.2106
								n2o2	o2	0.088719	0.380821	-0.789456	0.966894	0.8216
C	Ploidy	Level	Significant level	Mean				Level	vs. Level	Difference	Std Err Dif	Lower CL	Upper CL	p-Value
	3C	WT	A	41.5824				WT	n1n2	3.47659	2.07933	-1.31835	8.27152	0.1331
	3C	n2	A	40.9272				n2	n1n2	2.82138	2.07933	-1.97355	7.61632	0.2119
	3C	n1	A	39.118				WT	n1	2.46438	2.07933	-2.33056	7.25931	0.27
	3C	n1n2	A	38.1058				n2	n1	1.80918	2.07933	-2.98576	6.60411	0.4096
								n1	n1n2	1.01221	2.07933	-3.78273	5.80714	0.6395
								WT	n2	0.655202	2.07933	-4.13973	5.45014	0.7607
	Ploidy	Level	Significant level	Mean				Level	vs. Level	Difference	Std Err Dif	Lower CL	Upper CL	p-Value
	6C	n2	A	22.2811				n2	n1n2	5.88281	0.72051	4.22131	7.5443	<.0001*
	6C	WT	AB	21.1332				WT	n1n2	4.73493	0.72051	3.07343	6.39643	0.0002*
	6C	n1	B	20.0274				n1	n1n2	3.62907	0.72051	1.96757	5.29057	0.0010*
	6C	n1n2	C	16.3983				n2	n1	2.25374	0.72051	0.59224	3.91523	0.0141*
								n2	WT	1.14787	0.72051	-0.51362	2.80937	0.1498
								WT	n1	1.10586	0.72051	-0.55564	2.76736	0.1634
	Ploidy	Level	Significant level	Mean				Level	vs. Level	Difference	Std Err Dif	Lower CL	Upper CL	p-Value
	12C	n2	A	12.4704				n2	WT	1.91101	0.947834	-0.2747	4.09672	0.0785
	12C	n1	A	11.9157				n2	n1n2	1.83398	0.947834	-0.35173	4.01969	0.089
	12C	n1n2	A	10.6364				n1	WT	1.35626	0.947834	-0.82945	3.54196	0.1903
	12C	WT	A	10.5594				n1	n1n2	1.27923	0.947834	-0.90648	3.46494	0.2141
								n2	n1	0.554755	0.947834	-1.63095	2.74046	0.5745
								n1n2	WT	0.077027	0.947834	-2.10868	2.26274	0.9372
	Ploidy	Level	Significant level	Mean				Level	vs. Level	Difference	Std Err Dif	Lower CL	Upper CL	p-Value
	24C	n1	A	7.62173				n1	WT	1.798	0.416772	0.836919	2.75908	0.0026*
	24C	n1n2	AB	6.78533				n1	n2	1.60457	0.416772	0.643492	2.56565	0.0049*
	24C	n2	BC	6.01716				n1n2	WT	0.961593	0.416772	0.000514	1.92267	0.0499*
	24C	WT	C	5.82373				n1	n1n2	0.836405	0.416772	-0.124674	1.79748	0.0797
								n1n2	n2	0.768166	0.416772	-0.192913	1.72924	0.1026
								n2	WT	0.193427	0.416772	-0.767651	1.15451	0.6549
	Ploidy	Level	Significant level	Mean				Level	vs. Level	Difference	Std Err Dif	Lower CL	Upper CL	p-Value
	48C	n1	A	3.81412				n1	n2	1.50583	0.337728	0.727025	2.28463	0.0021*
	48C	n1n2	A	3.6916				n1n2	n2	1.3833	0.337728	0.604502	2.1621	0.0035*
	48C	WT	B	2.82661				n1	WT	0.987519	0.337728	0.208717	1.76632	0.0192*
	48C	n2	B	2.3083				n1n2	WT	0.864996	0.337728	0.086195	1.6438	0.0336*
								WT	n2	0.518308	0.337728	-0.260493	1.29711	0.1634
								n1	n1n2	0.122523	0.337728	-0.656278	0.901324	0.7262
D	Ploidy	Level	Significant level	Mean				Level	vs. Level	Difference	Std Err Dif	Lower CL	Upper CL	p-Value
	3C	WT	A	41.5824				WT	o2	3.51335	2.3739	-1.96088	8.98758	0.1771
	3C	n1n2o2	A	39.7684				WT	n1n2	3.47659	2.3739	-1.99764	8.95082	0.1812
	3C	n1n2	A	38.1058				WT	n1n2o2	1.81399	2.3739	-3.66024	7.28822	0.4667
	3C	o2	A	38.0691				n1n2o2	o2	1.69936	2.3739	-3.77487	7.17359	0.4944
								n1n2o2	n1n2	1.6626	2.3739	-3.81163	7.13683	0.5036
								n1n2	o2	0.036764	2.3739	-5.43747	5.51099	0.988
	Ploidy	Level	Significant level	Mean				Level	vs. Level	Difference	Std Err Dif	Lower CL	Upper CL	p-Value
	6C	WT	A	21.1332				WT	n1n2o2	6.68506	0.893371	4.62494	8.74518	<.0001*
	6C	o2	A	20.5683				o2	n1n2o2	6.12014	0.893371	4.06003	8.18026	0.0001*
	6C	n1n2	B	16.3983				WT	n1n2	4.73493	0.893371	2.67481	6.79505	0.0007*
	6C	n1n2o2	B	14.4482				o2	n1n2	4.17002	0.893371	2.1099	6.23014	0.0016*
								n1n2	n1n2o2	1.95013	0.893371	-0.10999	4.01025	0.0606
								WT	o2	0.564914	0.893371	-1.4952	2.62503	0.5448
	Ploidy	Level	Significant level	Mean				Level	vs. Level	Difference	Std Err Dif	Lower CL	Upper CL	p-Value
	12C	o2	A	12.3668				o2	n1n2o2	3.2898	0.712495	1.64678	4.93281	0.0017*
	12C	n1n2	B	10.6364				o2	WT	1.80742	0.712495	0.16441	3.45044	0.0349*
	12C	WT	B	10.5594				o2	n1n2	1.7304	0.712495	0.08738	3.37341	0.0413*
	12C	n1n2o2	B	9.07702				n1n2	n1n2o2	1.5594	0.712495	-0.08362	3.20242	0.06
								WT	n1n2o2	1.48237	0.712495	-0.16064	3.12539	0.0711
								n1n2	WT	0.077027	0.712495	-1.56599	1.72004	0.9166
	Ploidy	Level	Significant level	Mean				Level	vs. Level	Difference	Std Err Dif	Lower CL	Upper CL	p-Value
	24C	o2	A	7.4836				o2	WT	1.65986	0.559557	0.369522	2.9502	0.0180*
	24C	n1n2	AB	6.78533				o2	n1n2o2	1.07227	0.559557	-0.218071	2.36261	0.0916
	24C	n1n2o2	AB	6.41133				n1n2	WT	0.961593	0.559557	-0.328748	2.25193	0.124
	24C	WT	B	5.82373				o2	n1n2	0.69827	0.559557	-0.592071	1.98861	0.2474
								n1n2o2	WT	0.587594	0.559557	-0.702747	1.87793	0.3244
								n1n2	n1n2o2	0.374	0.559557	-0.916341	1.66434	0.5227
	Ploidy	Level	Significant level	Mean				Level	vs. Level	Difference	Std Err Dif	Lower CL	Upper CL	p-Value
	48C	n1n2o2	A	4.17726				n1n2o2	WT	1.35065	0.513608	0.16627	2.53503	0.0302*
	48C	o2	AB	3.70106				o2	WT	0.874455	0.513608	-0.30993	2.05884	0.1271
	48C	n1n2	AB	3.6916				n1n2	WT	0.864996	0.513608	-0.31939	2.04938	0.1306
	48C	WT	B	2.82661				n1n2o2	n1n2	0.485657	0.513608	-0.69872	1.67004	0.372
								n1n2o2	o2	0.476197	0.513608	-0.70818	1.66058	0.381
								o2	n1n2	0.009459	0.513608	-1.17492	1.19384	0.9858
E	Ploidy		Basic stats
	3C		Difference	-3.4766	t Ratio	-2.56761		Level	Number	Mean	Std Error	Lower 95%	Upper 95%
			Std Err Dif	1.354	DF	4		WT	3	41.5824	0.95743	38.924	44.241
			Upper CL Dif	0.2828	Prob > |t|	0.0621		n1n2	3	38.1058	0.95743	35.448	40.764
			Lower CL Dif	-7.2359	Prob > t	0.9689
			Confidence	0.95	Prob < t	0.0311*
	6C		Difference	-4.7349	t Ratio	-5.91524		Level	Number	Mean	Std Error	Lower 95%	Upper 95%
			Std Err Dif	0.8005	DF	4		WT	3	21.1332	0.56601	19.562	22.705
			Upper CL Dif	-2.5125	Prob > |t|	0.0041*		n1n2	3	16.3983	0.56601	14.827	17.97
			Lower CL Dif	-6.9574	Prob > t	0.998
			Confidence	0.95	Prob < t	0.0020*
	12C		Difference	0.077	t Ratio	0.102547		Level	Number	Mean	Std Error	Lower 95%	Upper 95%
			Std Err Dif	0.7511	DF	4		WT	3	10.5594	0.53114	9.0847	12.034
			Upper CL Dif	2.1625	Prob > |t|	0.9233		n1n2	3	10.6364	0.53114	9.1618	12.111
			Lower CL Dif	-2.0085	Prob > t	0.4616
			Confidence	0.95	Prob < t	0.5384
	24C		Difference	0.9616	t Ratio	2.36902		Level	Number	Mean	Std Error	Lower 95%	Upper 95%
			Std Err Dif	0.4059	DF	4		WT	3	5.82373	0.28702	5.0268	6.6206
			Upper CL Dif	2.0886	Prob > |t|	0.0769		n1n2	3	6.78533	0.28702	5.9884	7.5822
			Lower CL Dif	-0.1654	Prob > t	0.0385*
			Confidence	0.95	Prob < t	0.9615
	48C		Difference	0.865	t Ratio	2.30709		Level	Number	Mean	Std Error	Lower 95%	Upper 95%
			Std Err Dif	0.3749	DF	4		WT	3	2.82661	0.26511	2.0905	3.5627
			Upper CL Dif	1.906	Prob > |t|	0.0823		n1n2	3	3.6916	0.26511	2.9555	4.4277
			Lower CL Dif	-0.176	Prob > t	0.0411*
			Confidence	0.95	Prob < t	0.9589
F	Ploidy		Basic stats
	3C		Difference	-3.5134	t Ratio	-1.99153		Level	Number	Mean	Std Error	Lower 95%	Upper 95%
			Std Err Dif	1.7641	DF	4		WT	3	41.5824	1.2474	38.119	45.046
			Upper CL Dif	1.3847	Prob > |t|	0.1172		o2	3	38.0691	1.2474	34.606	41.533
			Lower CL Dif	-8.4114	Prob > t	0.9414
			Confidence	0.95	Prob < t	0.0586
	6C		Difference	-0.5649	t Ratio	-0.58284		Level	Number	Mean	Std Error	Lower 95%	Upper 95%
			Std Err Dif	0.9692	DF	4		WT	3	21.1332	0.68536	19.23	23.036
			Upper CL Dif	2.1261	Prob > |t|	0.5913		o2	3	20.5683	0.68536	18.665	22.471
			Lower CL Dif	-3.256	Prob > t	0.7044
			Confidence	0.95	Prob < t	0.2956
	12C		Difference	1.8074	t Ratio	2.31727		Level	Number	Mean	Std Error	Lower 95%	Upper 95%
			Std Err Dif	0.78	DF	4		WT	3	10.5594	0.55153	9.028	12.091
			Upper CL Dif	3.973	Prob > |t|	0.0814		o2	3	12.3668	0.55153	10.836	13.898
			Lower CL Dif	-0.3581	Prob > t	0.0407*
			Confidence	0.95	Prob < t	0.9593
	24C		Difference	1.65986	t Ratio	3.35285		Level	Number	Mean	Std Error	Lower 95%	Upper 95%
			Std Err Dif	0.49506	DF	4		WT	3	5.82373	0.35006	4.8518	6.7957
			Upper CL Dif	3.03437	Prob > |t|	0.0285*		o2	3	7.4836	0.35006	6.5117	8.4555
			Lower CL Dif	0.28535	Prob > t	0.0142*
			Confidence	0.95	Prob < t	0.9858
	48C		Difference	0.8745	t Ratio	2.17146		Level	Number	Mean	Std Error	Lower 95%	Upper 95%
			Std Err Dif	0.4027	DF	4		WT	3	2.82661	0.28475	2.036	3.6172
			Upper CL Dif	1.9925	Prob > |t|	0.0957		o2	3	3.70106	0.28475	2.9105	4.4917
			Lower CL Dif	-0.2436	Prob > t	0.0478*
			Confidence	0.95	Prob < t	0.9522
