# Supplementary material for: NAKED ENDOSPERM1, NAKED ENDOSPERM2, and OPAQUE2 interact to regulate gene networks in maize endosperm development
Source: Plant Cell. 2023 Oct 5;36(1):19–39. doi: 10.1093/plcell/koad247 (PMC10734603; doi:10.1093/plcell/koad247)
Supplement: koad247_Supplementary_Data [file koad247_supplementary_data.zip › tpc.23.00310Supplemental Data Sets 120.xlsx]

## Sheet: Supplemental Data Set S1
Supplemental Data Sets, Wu et al. (2023) NKD1, NKD2 and O2 GRN in Grain Filling
Supplemental Data Set 1: DEGs mutant vs. WT
Differentially expressed genes of each mutant genotype compared to WT, at each timepoint, 8, 12 and 16 days after pollination (DAP)
DAP	Genotype	gene_id	baseMean	log2FoldChange	lfcSE	stat	pvalue	padj
8	nkd1	Zm00001d045759	488.23	-38.4889	1.54513	-24.9098	5.83e-137	1.56e-132
8	nkd1	Zm00001d042031	11.25	-37.6577	2.42491	-15.5295	2.19e-54	2.92e-50
8	nkd1	Zm00001d042011	25479.3	3.03605	0.204849	14.8209	1.07e-49	9.55e-46
8	nkd1	Zm00001d014888	1617.56	2.49014	0.236638	10.523	6.77e-26	4.52e-22
8	nkd1	Zm00001d033643	89.4907	19.3868	2.02946	9.55267	1.26e-21	6.75e-18
8	nkd1	Zm00001d028249	719.504	1.33039	0.140871	9.44404	3.59e-21	1.37e-17
8	nkd1	Zm00001d044021	1076.4	5.86218	0.61982	9.45788	3.14e-21	1.37e-17
8	nkd1	Zm00001d011193	5991.63	1.2607	0.134097	9.4014	5.38e-21	1.8e-17
8	nkd1	Zm00001d014325	816.157	3.69131	0.397466	9.28711	1.59e-20	4.7e-17
8	nkd1	Zm00001d022545	1079.09	1.52771	0.166621	9.16878	4.78e-20	1.28e-16
8	nkd1	Zm00001d016684	202243	1.15349	0.126566	9.11373	7.96e-20	1.93e-16
8	nkd1	Zm00001d003945	9005.17	1.84571	0.2076	8.8907	6.07e-19	1.25e-15
8	nkd1	Zm00001d009940	3429.16	1.03723	0.119495	8.68012	3.95e-18	6.96e-15
8	nkd1	Zm00001d010131	230.278	3.23562	0.373026	8.674	4.17e-18	6.96e-15
8	nkd1	Zm00001d047893	12554	1.75956	0.205698	8.55408	1.19e-17	1.76e-14
8	nkd1	Zm00001d005535	3766.14	1.30113	0.152676	8.52217	1.57e-17	1.99e-14
8	nkd1	Zm00001d027500	11785.3	2.35661	0.277476	8.49303	2.01e-17	2.44e-14
8	nkd1	Zm00001d010321	526083	1.3457	0.159034	8.46176	2.63e-17	3.06e-14
8	nkd1	Zm00001d003796	86.5848	-5.86439	0.711649	-8.24056	1.71e-16	1.83e-13
8	nkd1	Zm00001d040189	27218.1	1.4107	0.17153	8.2242	1.97e-16	2.02e-13
8	nkd1	Zm00001d005793	559970	3.17661	0.389601	8.1535	3.54e-16	3.37e-13
8	nkd1	Zm00001d042680	238.781	3.03109	0.377839	8.02216	1.04e-15	9.25e-13
8	nkd1	Zm00001d042935	19516.5	1.62014	0.203123	7.97613	1.51e-15	1.3e-12
8	nkd1	Zm00001d048520	36358.1	1.69535	0.21311	7.95531	1.79e-15	1.49e-12
8	nkd1	Zm00001d043390	1141.02	1.54166	0.199291	7.73572	1.03e-14	7.42e-12
8	nkd1	Zm00001d025846	99.9976	-5.3507	0.69235	-7.72832	1.09e-14	7.47e-12
8	nkd1	Zm00001d042857	215.144	2.29458	0.297654	7.70889	1.27e-14	8.47e-12
8	nkd1	Zm00001d038163	108233	1.60384	0.208459	7.69377	1.43e-14	9.3e-12
8	nkd1	Zm00001d015956	730.816	-1.30626	0.17171	-7.60739	2.8e-14	1.74e-11
8	nkd1	Zm00001d033048	7983.13	1.3522	0.178217	7.58738	3.26e-14	1.98e-11
8	nkd1	Zm00001d011244	88.4698	-9.68806	1.27931	-7.57286	3.65e-14	2.17e-11
8	nkd1	Zm00001d044129	344568	1.39636	0.190728	7.32119	2.46e-13	1.29e-10
8	nkd1	Zm00001d020592	2.11921e+06	1.6259	0.222263	7.31523	2.57e-13	1.32e-10
8	nkd1	Zm00001d048522	748.644	1.28938	0.178118	7.23892	4.52e-13	2.24e-10
8	nkd1	Zm00001d036608	36594.5	2.09452	0.292629	7.15757	8.21e-13	3.72e-10
8	nkd1	Zm00001d037439	5163.51	1.76678	0.248354	7.11396	1.13e-12	4.94e-10
8	nkd1	Zm00001d033654	7743.17	1.15876	0.163245	7.09831	1.26e-12	5.44e-10
8	nkd1	Zm00001d032057	2187.52	1.75044	0.247119	7.08341	1.41e-12	5.96e-10
8	nkd1	Zm00001d041935	4465.15	1.35999	0.192185	7.07647	1.48e-12	6.17e-10
8	nkd1	Zm00001d002126	809.048	-1.01797	0.143941	-7.07208	1.53e-12	6.27e-10
8	nkd1	Zm00001d015559	428.627	-1.81305	0.256985	-7.05508	1.73e-12	6.98e-10
8	nkd1	Zm00001d018631	96.5829	-3.34171	0.476594	-7.01164	2.36e-12	9.25e-10
8	nkd1	Zm00001d013038	509.451	2.1776	0.312065	6.97802	2.99e-12	1.14e-09
8	nkd1	Zm00001d002654	8085.63	-1.05867	0.153834	-6.88187	5.91e-12	2.19e-09
8	nkd1	Zm00001d016567	2283.01	1.25012	0.183066	6.82879	8.56e-12	3.02e-09
8	nkd1	Zm00001d036125	35728.8	1.06175	0.155494	6.82828	8.59e-12	3.02e-09
8	nkd1	Zm00001d021180	437.75	-1.07375	0.157421	-6.82087	9.05e-12	3.14e-09
8	nkd1	Zm00001d042842	3015.9	1.23517	0.182368	6.77298	1.26e-11	4.16e-09
8	nkd1	Zm00001d013920	955.016	-1.06933	0.158191	-6.75976	1.38e-11	4.45e-09
8	nkd1	Zm00001d029360	231.079	6.65414	0.984827	6.75666	1.41e-11	4.45e-09
8	nkd1	Zm00001d018971	11410.4	2.29651	0.341405	6.72664	1.74e-11	5.39e-09
8	nkd1	Zm00001d047323	356.912	6.57226	0.984208	6.67771	2.43e-11	7.28e-09
8	nkd1	Zm00001d047387	140.177	8.96018	1.34335	6.67003	2.56e-11	7.5e-09
8	nkd1	Zm00001d044015	1367.41	1.39606	0.209683	6.65793	2.78e-11	8.06e-09
8	nkd1	Zm00001d029879	2400.44	1.25826	0.189095	6.65412	2.85e-11	8.18e-09
8	nkd1	Zm00001d050021	3779.08	2.83858	0.429251	6.61287	3.77e-11	1.04e-08
8	nkd1	Zm00001d012662	724.645	-1.39343	0.210934	-6.60602	3.95e-11	1.07e-08
8	nkd1	Zm00001d015459	110.516	-2.92986	0.444013	-6.59859	4.15e-11	1.11e-08
8	nkd1	Zm00001d046136	1737.37	-2.13408	0.32359	-6.59501	4.25e-11	1.11e-08
8	nkd1	Zm00001d017728	700.582	2.04731	0.310798	6.58727	4.48e-11	1.16e-08
8	nkd1	Zm00001d041455	8683.83	1.00845	0.153655	6.56306	5.27e-11	1.33e-08
8	nkd1	Zm00001d039006	3246.99	1.00994	0.153918	6.56157	5.32e-11	1.33e-08
8	nkd1	Zm00001d018799	5872.95	1.08143	0.165678	6.52729	6.7e-11	1.63e-08
8	nkd1	Zm00001d000112	676.701	-1.04918	0.161005	-6.51644	7.2e-11	1.72e-08
8	nkd1	Zm00001d004734	7428.2	-2.82127	0.433451	-6.50887	7.57e-11	1.79e-08
8	nkd1	Zm00001d014261	262.461	3.34461	0.518694	6.44815	1.13e-10	2.63e-08
8	nkd1	Zm00001d028011	745.402	-2.45789	0.381491	-6.44287	1.17e-10	2.7e-08
8	nkd1	Zm00001d019311	14283.8	1.75014	0.27323	6.40539	1.5e-10	3.37e-08
8	nkd1	Zm00001d016388	979.648	1.00879	0.158517	6.36392	1.97e-10	4.3e-08
8	nkd1	Zm00001d042747	148.694	-2.03483	0.320567	-6.34761	2.19e-10	4.71e-08
8	nkd1	Zm00001d032095	5809.93	1.04832	0.165257	6.34357	2.25e-10	4.8e-08
8	nkd1	Zm00001d037674	14986.9	1.4237	0.224889	6.33068	2.44e-10	5.17e-08
8	nkd1	Zm00001d045692	1477.75	-1.0847	0.171453	-6.32652	2.51e-10	5.27e-08
8	nkd1	Zm00001d040197	369.38	1.37528	0.218081	6.30631	2.86e-10	5.91e-08
8	nkd1	Zm00001d043240	58.0944	-3.24666	0.515045	-6.30366	2.91e-10	5.97e-08
8	nkd1	Zm00001d027904	376.235	-2.13408	0.33879	-6.29913	2.99e-10	6.1e-08
8	nkd1	Zm00001d042884	1596.48	-1.07456	0.170626	-6.29775	3.02e-10	6.11e-08
8	nkd1	Zm00001d020680	832.889	5.23874	0.832446	6.29319	3.11e-10	6.24e-08
8	nkd1	Zm00001d028965	960.581	3.56336	0.567009	6.28449	3.29e-10	6.55e-08
8	nkd1	Zm00001d038597	31433.2	1.69266	0.269831	6.27301	3.54e-10	6.9e-08
8	nkd1	Zm00001d020365	674.81	-1.07819	0.17239	-6.25435	3.99e-10	7.61e-08
8	nkd1	Zm00001d000128	5126.87	2.90979	0.465793	6.24696	4.19e-10	7.92e-08
8	nkd1	Zm00001d002695	95.4853	-2.68564	0.431451	-6.22466	4.83e-10	8.95e-08
8	nkd1	Zm00001d002332	846.708	-2.08194	0.334526	-6.22356	4.86e-10	8.95e-08
8	nkd1	Zm00001d027878	735.889	2.54507	0.409733	6.21152	5.25e-10	9.5e-08
8	nkd1	Zm00001d035696	306.436	-1.39426	0.224544	-6.20927	5.32e-10	9.54e-08
8	nkd1	Zm00001d017445	183.2	-2.38883	0.385823	-6.19151	5.96e-10	1.05e-07
8	nkd1	Zm00001d028974	722.901	1.26468	0.204413	6.18691	6.14e-10	1.07e-07
8	nkd1	Zm00001d022190	962.978	-1.09164	0.177941	-6.13485	8.52e-10	1.47e-07
8	nkd1	Zm00001d041204	720.874	-4.11219	0.671701	-6.12206	9.24e-10	1.55e-07
8	nkd1	Zm00001d003059	1867.94	1.09206	0.178724	6.1103	9.94e-10	1.65e-07
8	nkd1	Zm00001d014013	832.286	-1.41437	0.2323	-6.08854	1.14e-09	1.82e-07
8	nkd1	Zm00001d043286	191.431	-2.55336	0.419372	-6.08852	1.14e-09	1.82e-07
8	nkd1	Zm00001d047992	2033.07	1.41345	0.232436	6.08102	1.19e-09	1.9e-07
8	nkd1	Zm00001d034356	124.182	-2.57012	0.42365	-6.06662	1.31e-09	2.06e-07
8	nkd1	Zm00001d023538	891.437	-1.6171	0.267002	-6.0565	1.39e-09	2.17e-07
8	nkd1	Zm00001d038143	250.076	-2.41192	0.398696	-6.04952	1.45e-09	2.26e-07
8	nkd1	Zm00001d020557	41.084	4.38352	0.729436	6.00947	1.86e-09	2.82e-07
8	nkd1	Zm00001d032485	70.2883	-2.73273	0.454973	-6.00636	1.9e-09	2.86e-07
8	nkd1	Zm00001d011710	32.1739	-3.45377	0.575164	-6.00485	1.92e-09	2.87e-07
8	nkd1	Zm00001d014091	122.773	1.64081	0.274656	5.97404	2.31e-09	3.41e-07
8	nkd1	Zm00001d036492	18.1833	-26.0012	4.3745	-5.9438	2.78e-09	3.98e-07
8	nkd1	Zm00001d002835	2953.43	1.17063	0.19705	5.94081	2.84e-09	4.01e-07
8	nkd1	Zm00001d042276	94.2708	-3.21569	0.543071	-5.92131	3.19e-09	4.44e-07
8	nkd1	Zm00001d013907	543.866	-2.4982	0.422841	-5.90815	3.46e-09	4.79e-07
8	nkd1	Zm00001d044071	21.5447	7.61607	1.2894	5.90669	3.49e-09	4.8e-07
8	nkd1	Zm00001d013075	38.6131	8.41721	1.43048	5.88417	4e-09	5.48e-07
8	nkd1	Zm00001d029373	62.8013	-2.91032	0.495274	-5.87619	4.2e-09	5.69e-07
8	nkd1	Zm00001d018087	1600.76	1.01102	0.172162	5.87252	4.29e-09	5.79e-07
8	nkd1	Zm00001d012824	193.901	-1.51425	0.25841	-5.85988	4.63e-09	6.15e-07
8	nkd1	Zm00001d035478	19.2611	7.37982	1.26417	5.83767	5.29e-09	6.96e-07
8	nkd1	Zm00001d007830	75.9213	-3.44251	0.589859	-5.83615	5.34e-09	6.99e-07
8	nkd1	Zm00001d016364	1574.62	1.32978	0.228045	5.83121	5.5e-09	7.17e-07
8	nkd1	Zm00001d017560	3516.53	1.04424	0.179818	5.80722	6.35e-09	8.11e-07
8	nkd1	Zm00001d045394	394.851	-1.23093	0.212577	-5.79052	7.02e-09	8.81e-07
8	nkd1	Zm00001d052958	5161.36	5.31576	0.918094	5.79	7.04e-09	8.81e-07
8	nkd1	Zm00001d020382	43.3143	3.56405	0.616611	5.78005	7.47e-09	9.23e-07
8	nkd1	Zm00001d020636	380.574	-1.55224	0.268715	-5.77653	7.63e-09	9.38e-07
8	nkd1	Zm00001d012231	441.891	1.54534	0.26819	5.7621	8.31e-09	1.01e-06
8	nkd1	Zm00001d052122	804.659	1.18622	0.206591	5.74188	9.36e-09	1.13e-06
8	nkd1	Zm00001d039535	682.121	-1.6562	0.288669	-5.73739	9.61e-09	1.15e-06
8	nkd1	Zm00001d042052	729.104	-2.5281	0.440737	-5.73607	9.69e-09	1.15e-06
8	nkd1	Zm00001d045042	472883	1.61318	0.281318	5.73436	9.79e-09	1.16e-06
8	nkd1	Zm00001d007831	274.794	-2.70902	0.473223	-5.72461	1.04e-08	1.22e-06
8	nkd1	Zm00001d044103	4877.69	1.80632	0.315528	5.72477	1.04e-08	1.22e-06
8	nkd1	Zm00001d026223	63.2463	-2.27994	0.398936	-5.71505	1.1e-08	1.27e-06
8	nkd1	Zm00001d051923	588.169	-3.40554	0.595935	-5.71462	1.1e-08	1.27e-06
8	nkd1	Zm00001d031971	5310.9	-1.9283	0.338072	-5.70382	1.17e-08	1.34e-06
8	nkd1	Zm00001d028814	148.084	-2.79502	0.490663	-5.6964	1.22e-08	1.39e-06
8	nkd1	Zm00001d003379	5035.06	-2.19492	0.38874	-5.64625	1.64e-08	1.79e-06
8	nkd1	Zm00001d047870	24.8994	7.21601	1.27911	5.64141	1.69e-08	1.83e-06
8	nkd1	Zm00001d034074	57738.4	1.00343	0.178074	5.63492	1.75e-08	1.88e-06
8	nkd1	Zm00001d048503	531.24	-1.52598	0.271021	-5.6305	1.8e-08	1.92e-06
8	nkd1	Zm00001d013287	28.481	-3.8356	0.682419	-5.6206	1.9e-08	2.01e-06
8	nkd1	Zm00001d043274	1215.54	-1.47281	0.262483	-5.61106	2.01e-08	2.11e-06
8	nkd1	Zm00001d047913	86.6515	-2.16556	0.386302	-5.60587	2.07e-08	2.14e-06
8	nkd1	Zm00001d013076	663.963	28.5033	5.08598	5.6043	2.09e-08	2.16e-06
8	nkd1	Zm00001d042275	144.681	-2.02553	0.361492	-5.60326	2.1e-08	2.16e-06
8	nkd1	Zm00001d040550	147.828	4.94787	0.883705	5.59901	2.16e-08	2.2e-06
8	nkd1	Zm00001d039859	284.077	-2.70209	0.483462	-5.58904	2.28e-08	2.3e-06
8	nkd1	Zm00001d034555	509.772	-1.42412	0.255435	-5.57528	2.47e-08	2.45e-06
8	nkd1	Zm00001d021019	367.725	-1.28261	0.230095	-5.57427	2.49e-08	2.46e-06
8	nkd1	Zm00001d007258	95.0394	-2.69549	0.484659	-5.56162	2.67e-08	2.61e-06
8	nkd1	Zm00001d047428	229.568	-1.50218	0.270375	-5.5559	2.76e-08	2.69e-06
8	nkd1	Zm00001d019850	116.545	-2.89287	0.521518	-5.54701	2.91e-08	2.82e-06
8	nkd1	Zm00001d029075	379.577	-1.2078	0.217765	-5.54632	2.92e-08	2.82e-06
8	nkd1	Zm00001d027763	116.419	-2.10178	0.380123	-5.52921	3.22e-08	3.06e-06
8	nkd1	Zm00001d008178	2905.52	-1.68237	0.304925	-5.51733	3.44e-08	3.25e-06
8	nkd1	Zm00001d053102	298.684	1.09806	0.199317	5.50913	3.61e-08	3.39e-06
8	nkd1	Zm00001d021168	101.026	-3.94418	0.716186	-5.5072	3.65e-08	3.42e-06
8	nkd1	Zm00001d008733	816.328	-2.36758	0.431108	-5.49186	3.98e-08	3.7e-06
8	nkd1	Zm00001d025803	1597.91	1.35915	0.247521	5.49106	4e-08	3.7e-06
8	nkd1	Zm00001d018938	1414.83	-1.1989	0.218365	-5.49036	4.01e-08	3.71e-06
8	nkd1	Zm00001d018445	1631.73	-1.57102	0.286245	-5.48838	4.06e-08	3.73e-06
8	nkd1	Zm00001d028995	208.46	-1.64418	0.299603	-5.48787	4.07e-08	3.73e-06
8	nkd1	Zm00001d020343	3675.83	1.63947	0.301078	5.44535	5.17e-08	4.54e-06
8	nkd1	Zm00001d005850	452.853	5.6575	1.04348	5.42176	5.9e-08	5.12e-06
8	nkd1	Zm00001d045703	322.436	1.10336	0.203628	5.41849	6.01e-08	5.19e-06
8	nkd1	Zm00001d051977	225.579	-1.18056	0.218122	-5.41237	6.22e-08	5.36e-06
8	nkd1	Zm00001d022494	5488.25	1.37225	0.254123	5.39995	6.67e-08	5.65e-06
8	nkd1	Zm00001d037551	72.4345	-1.67974	0.311046	-5.40031	6.65e-08	5.65e-06
8	nkd1	Zm00001d013263	230.556	-1.49367	0.277089	-5.39056	7.02e-08	5.9e-06
8	nkd1	Zm00001d042721	441.603	-1.13081	0.209765	-5.39082	7.01e-08	5.9e-06
8	nkd1	Zm00001d023468	298.299	-1.95282	0.364501	-5.35751	8.44e-08	6.91e-06
8	nkd1	Zm00001d042314	224.682	-1.19525	0.22312	-5.35699	8.46e-08	6.91e-06
8	nkd1	Zm00001d041511	84.2602	-3.52886	0.659492	-5.35087	8.75e-08	7.1e-06
8	nkd1	Zm00001d050437	467.18	-1.04866	0.196573	-5.33468	9.57e-08	7.66e-06
8	nkd1	Zm00001d032405	90.4814	-2.81974	0.529082	-5.32948	9.85e-08	7.83e-06
8	nkd1	Zm00001d051163	377.629	-1.39202	0.261346	-5.32635	1e-07	7.92e-06
8	nkd1	Zm00001d035763	554.728	-1.6182	0.304016	-5.32274	1.02e-07	8.03e-06
8	nkd1	Zm00001d046784	358.378	3.15967	0.593624	5.32269	1.02e-07	8.03e-06
8	nkd1	Zm00001d043992	68.7143	2.35496	0.442486	5.32212	1.03e-07	8.03e-06
8	nkd1	Zm00001d016696	164.214	-2.78797	0.526965	-5.29062	1.22e-07	9.3e-06
8	nkd1	Zm00001d031777	208.842	-2.96444	0.5604	-5.28986	1.22e-07	9.31e-06
8	nkd1	Zm00001d033925	3766.6	-1.736	0.328232	-5.28893	1.23e-07	9.33e-06
8	nkd1	Zm00001d028241	76.9727	-3.01474	0.570504	-5.28435	1.26e-07	9.5e-06
8	nkd1	Zm00001d035700	228748	1.04281	0.197338	5.28439	1.26e-07	9.5e-06
8	nkd1	Zm00001d049541	1062.5	-1.74585	0.330805	-5.27758	1.31e-07	9.76e-06
8	nkd1	Zm00001d005019	451.842	-1.21747	0.230882	-5.27313	1.34e-07	9.95e-06
8	nkd1	Zm00001d004523	38.8704	-3.0309	0.574952	-5.27157	1.35e-07	1e-05
8	nkd1	Zm00001d033552	103.861	-1.56399	0.297509	-5.25695	1.46e-07	1.08e-05
8	nkd1	Zm00001d013162	373.517	1.2355	0.235475	5.24684	1.55e-07	1.13e-05
8	nkd1	Zm00001d048138	145.891	1.73031	0.330155	5.24092	1.6e-07	1.15e-05
8	nkd1	Zm00001d041716	103.632	-1.54943	0.296295	-5.22937	1.7e-07	1.22e-05
8	nkd1	Zm00001d046711	151.499	1.6095	0.307937	5.22671	1.73e-07	1.24e-05
8	nkd1	Zm00001d028815	710.081	-2.33849	0.447511	-5.22554	1.74e-07	1.24e-05
8	nkd1	Zm00001d025833	711.874	1.28146	0.24529	5.22427	1.75e-07	1.25e-05
8	nkd1	Zm00001d020531	35.2188	-3.71691	0.711758	-5.22216	1.77e-07	1.26e-05
8	nkd1	Zm00001d012881	268.074	-1.81976	0.348597	-5.22023	1.79e-07	1.27e-05
8	nkd1	Zm00001d012167	34.3205	-5.68082	1.08856	-5.21865	1.8e-07	1.27e-05
8	nkd1	Zm00001d044073	128.445	5.33928	1.0248	5.21008	1.89e-07	1.33e-05
8	nkd1	Zm00001d037693	313.969	-3.48052	0.671837	-5.1806	2.21e-07	1.54e-05
8	nkd1	Zm00001d041763	58.4951	2.1407	0.413235	5.18035	2.21e-07	1.54e-05
8	nkd1	Zm00001d026458	580.61	-2.64414	0.512119	-5.16313	2.43e-07	1.65e-05
8	nkd1	Zm00001d002573	328.849	-1.4577	0.282485	-5.16028	2.47e-07	1.66e-05
8	nkd1	Zm00001d037070	243.146	2.02048	0.392294	5.15042	2.6e-07	1.74e-05
8	nkd1	Zm00001d037059	301.25	-1.49062	0.289917	-5.14155	2.72e-07	1.81e-05
8	nkd1	Zm00001d014318	8.69787	-6.50972	1.27077	-5.12264	3.01e-07	1.97e-05
8	nkd1	Zm00001d027742	201.089	-2.51656	0.491274	-5.12252	3.01e-07	1.97e-05
8	nkd1	Zm00001d033038	41.8593	2.00438	0.392632	5.10498	3.31e-07	2.13e-05
8	nkd1	Zm00001d017282	86.6203	-3.92043	0.768186	-5.10349	3.33e-07	2.14e-05
8	nkd1	Zm00001d007357	572.529	-1.28615	0.252444	-5.09482	3.49e-07	2.23e-05
8	nkd1	Zm00001d017118	339.71	1.07704	0.21185	5.08397	3.7e-07	2.33e-05
8	nkd1	Zm00001d013031	805.064	1.05011	0.20659	5.08306	3.71e-07	2.33e-05
8	nkd1	Zm00001d018364	23.3635	-4.40362	0.86631	-5.08319	3.71e-07	2.33e-05
8	nkd1	Zm00001d006449	16.4912	-4.26222	0.839326	-5.07815	3.81e-07	2.37e-05
8	nkd1	Zm00001d022561	258.682	-2.47555	0.48798	-5.07306	3.91e-07	2.42e-05
8	nkd1	Zm00001d008200	40.44	-2.94908	0.581437	-5.07206	3.94e-07	2.43e-05
8	nkd1	Zm00001d042907	621.546	1.00128	0.197701	5.0646	4.09e-07	2.49e-05
8	nkd1	Zm00001d043276	295.885	-2.35209	0.464488	-5.06383	4.11e-07	2.49e-05
8	nkd1	Zm00001d037738	192.436	2.17105	0.429268	5.05756	4.25e-07	2.56e-05
8	nkd1	Zm00001d002768	3508.74	1.37275	0.271509	5.05599	4.28e-07	2.57e-05
8	nkd1	Zm00001d026097	891.706	-1.51094	0.298938	-5.05435	4.32e-07	2.58e-05
8	nkd1	Zm00001d039251	64.6168	-2.73136	0.542296	-5.03667	4.74e-07	2.79e-05
8	nkd1	Zm00001d020595	896.304	-1.31011	0.260561	-5.02804	4.96e-07	2.89e-05
8	nkd1	Zm00001d049166	933.586	-1.26331	0.251359	-5.02592	5.01e-07	2.92e-05
8	nkd1	Zm00001d033378	325.741	-2.27133	0.45236	-5.02107	5.14e-07	2.98e-05
8	nkd1	Zm00001d001984	342.245	-1.58078	0.315526	-5.00998	5.44e-07	3.12e-05
8	nkd1	Zm00001d032618	30.5603	-5.53333	1.10453	-5.00968	5.45e-07	3.12e-05
8	nkd1	Zm00001d017953	920.839	-1.14582	0.228922	-5.00526	5.58e-07	3.18e-05
8	nkd1	Zm00001d000346	488.546	-1.34368	0.268733	-5.00005	5.73e-07	3.21e-05
8	nkd1	Zm00001d015138	124.843	-2.46493	0.493016	-4.9997	5.74e-07	3.21e-05
8	nkd1	Zm00001d028304	151.635	-1.45003	0.289999	-5.00012	5.73e-07	3.21e-05
8	nkd1	Zm00001d044186	1013.16	2.32633	0.465283	4.99981	5.74e-07	3.21e-05
8	nkd1	Zm00001d026664	93.5452	-3.59949	0.7204	-4.99651	5.84e-07	3.25e-05
8	nkd1	Zm00001d012383	703.109	1.12943	0.226168	4.99374	5.92e-07	3.29e-05
8	nkd1	Zm00001d045470	862.388	-1.60592	0.322023	-4.98698	6.13e-07	3.4e-05
8	nkd1	Zm00001d011063	52.0824	-5.38844	1.08092	-4.98505	6.19e-07	3.42e-05
8	nkd1	Zm00001d008929	229.532	-1.90024	0.381274	-4.98392	6.23e-07	3.44e-05
8	nkd1	Zm00001d050032	228960	1.74193	0.349938	4.97782	6.43e-07	3.54e-05
8	nkd1	Zm00001d033401	186.939	-1.34102	0.269637	-4.97343	6.58e-07	3.57e-05
8	nkd1	Zm00001d052961	258.272	-1.10724	0.22257	-4.97481	6.53e-07	3.57e-05
8	nkd1	Zm00001d037332	867.967	-1.03235	0.207664	-4.97126	6.65e-07	3.6e-05
8	nkd1	Zm00001d020348	285.496	1.02856	0.206981	4.96935	6.72e-07	3.63e-05
8	nkd1	Zm00001d040173	25.0494	-6.28408	1.26512	-4.96717	6.79e-07	3.66e-05
8	nkd1	Zm00001d028401	160.465	5.73797	1.15641	4.96189	6.98e-07	3.73e-05
8	nkd1	Zm00001d001458	61.5041	5.70665	1.15118	4.9572	7.15e-07	3.81e-05
8	nkd1	Zm00001d011144	165.174	-2.25954	0.456001	-4.95511	7.23e-07	3.82e-05
8	nkd1	Zm00001d016691	333.191	-2.44313	0.493031	-4.95534	7.22e-07	3.82e-05
8	nkd1	Zm00001d043031	34.5999	-3.64849	0.736214	-4.95575	7.21e-07	3.82e-05
8	nkd1	Zm00001d032501	300.083	-2.45196	0.495207	-4.95137	7.37e-07	3.88e-05
8	nkd1	Zm00001d038270	53.7523	-2.3899	0.482715	-4.95096	7.38e-07	3.88e-05
8	nkd1	Zm00001d029579	17.1974	-3.35819	0.678858	-4.94682	7.54e-07	3.94e-05
8	nkd1	Zm00001d036761	185.708	1.81629	0.367421	4.94336	7.68e-07	4e-05
8	nkd1	Zm00001d040562	240.709	-2.83627	0.573861	-4.94243	7.72e-07	4.01e-05
8	nkd1	Zm00001d040201	32.687	-3.10475	0.628467	-4.94019	7.8e-07	4.05e-05
8	nkd1	Zm00001d009646	6930.71	2.07111	0.419512	4.93694	7.94e-07	4.1e-05
8	nkd1	Zm00001d039280	378.447	-2.34872	0.47652	-4.92891	8.27e-07	4.25e-05
8	nkd1	Zm00001d022122	238.309	-1.72991	0.351361	-4.92346	8.5e-07	4.36e-05
8	nkd1	Zm00001d027411	128.902	-2.06505	0.419454	-4.92319	8.51e-07	4.36e-05
8	nkd1	Zm00001d023647	31.5041	5.40904	1.09934	4.92028	8.64e-07	4.42e-05
8	nkd1	Zm00001d034635	160.493	-1.58683	0.322639	-4.91827	8.73e-07	4.46e-05
8	nkd1	Zm00001d016738	814.695	1.74462	0.354759	4.91776	8.75e-07	4.46e-05
8	nkd1	Zm00001d002379	157.338	1.6399	0.333738	4.91372	8.94e-07	4.54e-05
8	nkd1	Zm00001d027472	368.165	-1.09721	0.2234	-4.91142	9.04e-07	4.58e-05
8	nkd1	Zm00001d048191	59.1767	-4.94706	1.00822	-4.90671	9.26e-07	4.65e-05
8	nkd1	Zm00001d013551	99.6896	-2.9364	0.598924	-4.9028	9.45e-07	4.72e-05
8	nkd1	Zm00001d018725	132.213	-3.24368	0.661961	-4.90011	9.58e-07	4.78e-05
8	nkd1	Zm00001d013725	6510.43	1.7773	0.362812	4.89867	9.65e-07	4.8e-05
8	nkd1	Zm00001d039880	79.7229	-1.88158	0.384251	-4.89676	9.74e-07	4.84e-05
8	nkd1	Zm00001d015201	52.874	-2.50702	0.512265	-4.89398	9.88e-07	4.89e-05
8	nkd1	Zm00001d036678	365.984	-1.65879	0.339481	-4.88624	1.03e-06	5.05e-05
8	nkd1	Zm00001d043295	154.233	-2.29933	0.470702	-4.8849	1.03e-06	5.07e-05
8	nkd1	Zm00001d007605	184.285	2.30368	0.471782	4.88294	1.05e-06	5.1e-05
8	nkd1	Zm00001d048499	424.795	-1.11745	0.229077	-4.87805	1.07e-06	5.21e-05
8	nkd1	Zm00001d028167	78.3067	-4.30081	0.882814	-4.8717	1.11e-06	5.36e-05
8	nkd1	Zm00001d003262	508.345	-1.02852	0.21124	-4.86898	1.12e-06	5.4e-05
8	nkd1	Zm00001d013448	52.5998	-3.00616	0.6174	-4.86907	1.12e-06	5.4e-05
8	nkd1	Zm00001d031893	161.083	-1.72304	0.353936	-4.86822	1.13e-06	5.41e-05
8	nkd1	Zm00001d017958	530.928	-2.20065	0.453072	-4.85716	1.19e-06	5.66e-05
8	nkd1	Zm00001d012229	2273.15	-1.80424	0.371781	-4.85296	1.22e-06	5.77e-05
8	nkd1	Zm00001d051368	897.023	1.08834	0.224357	4.85094	1.23e-06	5.82e-05
8	nkd1	Zm00001d017347	158.121	-1.53309	0.316393	-4.84553	1.26e-06	5.97e-05
8	nkd1	Zm00001d003515	147.33	2.1076	0.435233	4.84247	1.28e-06	6.05e-05
8	nkd1	Zm00001d011275	90.2899	-1.51887	0.313742	-4.84115	1.29e-06	6.08e-05
8	nkd1	Zm00001d036986	284.439	-1.01335	0.20955	-4.83583	1.33e-06	6.22e-05
8	nkd1	Zm00001d051499	33.212	-2.57545	0.532919	-4.83272	1.35e-06	6.3e-05
8	nkd1	Zm00001d003346	129.811	1.77569	0.367484	4.83201	1.35e-06	6.31e-05
8	nkd1	Zm00001d052425	2381.28	-2.88018	0.59619	-4.83098	1.36e-06	6.33e-05
8	nkd1	Zm00001d042278	48.7893	4.54913	0.941801	4.83025	1.36e-06	6.34e-05
8	nkd1	Zm00001d044694	539.807	-1.09349	0.226492	-4.82794	1.38e-06	6.39e-05
8	nkd1	Zm00001d020171	5.36009	-7.37413	1.528	-4.82601	1.39e-06	6.45e-05
8	nkd1	Zm00001d036802	73.4594	-1.4921	0.309288	-4.8243	1.4e-06	6.49e-05
8	nkd1	Zm00001d050670	119.544	4.3589	0.903692	4.82344	1.41e-06	6.5e-05
8	nkd1	Zm00001d045264	565.267	-1.37007	0.284202	-4.82074	1.43e-06	6.55e-05
8	nkd1	Zm00001d037052	12104.7	1.06585	0.221195	4.81858	1.45e-06	6.6e-05
8	nkd1	Zm00001d015746	91114.5	1.06242	0.220589	4.8163	1.46e-06	6.65e-05
8	nkd1	Zm00001d045412	220.337	2.05573	0.426831	4.81625	1.46e-06	6.65e-05
8	nkd1	Zm00001d025967	15.7663	-2.87562	0.597639	-4.81164	1.5e-06	6.76e-05
8	nkd1	Zm00001d026487	106.223	-1.29193	0.268612	-4.80964	1.51e-06	6.81e-05
8	nkd1	Zm00001d039169	11.523	-4.50888	0.937647	-4.80872	1.52e-06	6.83e-05
8	nkd1	Zm00001d004962	12.4008	6.08904	1.26698	4.80596	1.54e-06	6.9e-05
8	nkd1	Zm00001d011036	327.879	-2.61138	0.543378	-4.80582	1.54e-06	6.9e-05
8	nkd1	Zm00001d048901	120.91	-1.66038	0.345643	-4.80374	1.56e-06	6.95e-05
8	nkd1	Zm00001d022305	361.236	-1.18993	0.247878	-4.80044	1.58e-06	7.04e-05
8	nkd1	Zm00001d024753	253.039	-4.70834	0.981873	-4.79526	1.62e-06	7.21e-05
8	nkd1	Zm00001d043579	61.8505	-3.78915	0.7905	-4.79336	1.64e-06	7.26e-05
8	nkd1	Zm00001d043601	147.355	-2.02725	0.423136	-4.79103	1.66e-06	7.32e-05
8	nkd1	Zm00001d038089	753.976	-1.03292	0.215718	-4.7883	1.68e-06	7.39e-05
8	nkd1	Zm00001d003292	175.341	-1.17619	0.245904	-4.78313	1.73e-06	7.57e-05
8	nkd1	Zm00001d030214	10393	1.05028	0.21979	4.77855	1.77e-06	7.7e-05
8	nkd1	Zm00001d012485	776.74	1.47168	0.308152	4.77582	1.79e-06	7.78e-05
8	nkd1	Zm00001d028474	564.275	-2.86664	0.600413	-4.77444	1.8e-06	7.82e-05
8	nkd1	Zm00001d005394	178.48	-1.523	0.319197	-4.77136	1.83e-06	7.89e-05
8	nkd1	Zm00001d021901	185.491	-1.9808	0.415375	-4.76871	1.85e-06	7.97e-05
8	nkd1	Zm00001d022861	125.307	-2.08929	0.4383	-4.7668	1.87e-06	8.02e-05
8	nkd1	Zm00001d022155	185.207	-2.25401	0.473227	-4.76305	1.91e-06	8.15e-05
8	nkd1	Zm00001d046952	3233.5	-1.28447	0.269869	-4.75962	1.94e-06	8.26e-05
8	nkd1	Zm00001d035556	36.4245	3.12838	0.658108	4.7536	2e-06	8.5e-05
8	nkd1	Zm00001d007195	164.446	-1.0911	0.229759	-4.74887	2.05e-06	8.68e-05
8	nkd1	Zm00001d043490	118.609	-2.51099	0.529005	-4.74663	2.07e-06	8.75e-05
8	nkd1	Zm00001d013547	61.1172	-2.83332	0.596954	-4.7463	2.07e-06	8.75e-05
8	nkd1	Zm00001d052277	12.0258	-4.1108	0.866307	-4.7452	2.08e-06	8.79e-05
8	nkd1	Zm00001d020808	425.792	-2.71256	0.571722	-4.74455	2.09e-06	8.79e-05
8	nkd1	Zm00001d037894	52.2601	6.10208	1.28628	4.74396	2.1e-06	8.79e-05
8	nkd1	Zm00001d016066	447.224	1.04824	0.221235	4.73812	2.16e-06	9.01e-05
8	nkd1	Zm00001d031441	389.507	1.00946	0.21337	4.73101	2.23e-06	9.28e-05
8	nkd1	Zm00001d049561	793.095	1.16213	0.245751	4.7289	2.26e-06	9.36e-05
8	nkd1	Zm00001d048031	66.4072	4.47019	0.946507	4.72283	2.33e-06	9.63e-05
8	nkd1	Zm00001d042734	138.136	-1.34171	0.28412	-4.72234	2.33e-06	9.64e-05
8	nkd1	Zm00001d034621	97.3383	-2.47646	0.524569	-4.72093	2.35e-06	9.69e-05
8	nkd1	Zm00001d023658	183.981	-1.64222	0.347954	-4.71964	2.36e-06	9.72e-05
8	nkd1	Zm00001d020454	277.997	-1.9454	0.413096	-4.70933	2.49e-06	0.000101153
8	nkd1	Zm00001d003958	538.693	-1.13468	0.241154	-4.70521	2.54e-06	0.000102903
8	nkd1	Zm00001d014055	37.2408	-2.45465	0.521794	-4.70426	2.55e-06	0.000103228
8	nkd1	Zm00001d021948	137.667	-1.78196	0.379012	-4.7016	2.58e-06	0.000104262
8	nkd1	Zm00001d052586	60.6661	-1.84001	0.39257	-4.68709	2.77e-06	0.000110879
8	nkd1	Zm00001d001771	147.644	-2.58623	0.552024	-4.685	2.8e-06	0.00011159
8	nkd1	Zm00001d014482	986.137	1.30561	0.278681	4.68495	2.8e-06	0.00011159
8	nkd1	Zm00001d029136	23.1193	3.57234	0.764209	4.67456	2.95e-06	0.000116174
8	nkd1	Zm00001d006623	95.5667	-2.4575	0.526272	-4.66963	3.02e-06	0.000118301
8	nkd1	Zm00001d034733	334.912	-1.95077	0.418167	-4.66505	3.09e-06	0.000120609
8	nkd1	Zm00001d053672	1355.48	-1.31074	0.281018	-4.66425	3.1e-06	0.000120905
8	nkd1	Zm00001d022278	1203.68	1.14418	0.245505	4.66049	3.15e-06	0.000122774
8	nkd1	Zm00001d048020	16.5667	4.01587	0.861657	4.66064	3.15e-06	0.000122774
8	nkd1	Zm00001d014116	46.2611	-2.90609	0.625029	-4.64952	3.33e-06	0.000128737
8	nkd1	Zm00001d048229	185.471	2.59328	0.558179	4.64596	3.38e-06	0.000130789
8	nkd1	Zm00001d053394	222.304	-1.4906	0.320999	-4.64362	3.42e-06	0.000131896
8	nkd1	Zm00001d012578	52.3877	-2.80717	0.604632	-4.64278	3.44e-06	0.000132244
8	nkd1	Zm00001d020091	18.8823	6.96764	1.50098	4.64207	3.45e-06	0.00013251
8	nkd1	Zm00001d021334	192.732	2.59611	0.559357	4.64124	3.46e-06	0.000132849
8	nkd1	Zm00001d037384	44.028	-4.54816	0.98049	-4.63865	3.51e-06	0.000133757
8	nkd1	Zm00001d046891	581.182	1.17277	0.253066	4.63426	3.58e-06	0.000136048
8	nkd1	Zm00001d043168	69.7399	-3.32598	0.718386	-4.6298	3.66e-06	0.000138618
8	nkd1	Zm00001d052347	71.381	5.47477	1.18303	4.62774	3.7e-06	0.000139407
8	nkd1	Zm00001d042183	72.7637	-1.92209	0.415469	-4.62632	3.72e-06	0.000140171
8	nkd1	Zm00001d001941	234.502	-1.67595	0.362543	-4.62275	3.79e-06	0.000142001
8	nkd1	Zm00001d000316	400.377	1.24291	0.268925	4.62179	3.8e-06	0.000142459
8	nkd1	Zm00001d036425	1643.79	1.02425	0.22171	4.61978	3.84e-06	0.000143644
8	nkd1	Zm00001d043097	137.502	-1.33754	0.289831	-4.61489	3.93e-06	0.000146252
8	nkd1	Zm00001d043014	1180.71	2.1476	0.465441	4.61412	3.95e-06	0.000146385
8	nkd1	Zm00001d043477	17.7036	-4.78427	1.03814	-4.6085	4.06e-06	0.000149361
8	nkd1	Zm00001d008446	409.772	2.86009	0.621032	4.60538	4.12e-06	0.000151409
8	nkd1	Zm00001d053215	132.185	-1.17254	0.254817	-4.60151	4.19e-06	0.000153409
8	nkd1	Zm00001d005594	59.3129	-1.72135	0.374237	-4.59963	4.23e-06	0.000154581
8	nkd1	Zm00001d043921	59.3347	-3.30897	0.719681	-4.59782	4.27e-06	0.000155505
8	nkd1	Zm00001d021813	1800.57	-3.28796	0.715171	-4.59745	4.28e-06	0.000155572
8	nkd1	Zm00001d046656	42.7677	-1.48864	0.324087	-4.59333	4.36e-06	0.000158033
8	nkd1	Zm00001d032475	14.4927	-3.78969	0.825706	-4.58964	4.44e-06	0.000160418
8	nkd1	Zm00001d030103	40.8967	-3.741	0.815343	-4.58825	4.47e-06	0.000161048
8	nkd1	Zm00001d016708	204.848	-1.32838	0.289713	-4.58515	4.54e-06	0.000163022
8	nkd1	Zm00001d034562	105.019	-1.24881	0.27291	-4.5759	4.74e-06	0.000170165
8	nkd1	Zm00001d047126	136.336	-2.20777	0.482701	-4.57377	4.79e-06	0.000171439
8	nkd1	Zm00001d017528	115.283	-2.09715	0.45856	-4.57333	4.8e-06	0.000171575
8	nkd1	Zm00001d020804	573.444	-1.18597	0.259468	-4.57078	4.86e-06	0.00017321
8	nkd1	Zm00001d002473	140.266	2.27248	0.497802	4.56503	4.99e-06	0.000176955
8	nkd1	Zm00001d043178	121.281	-1.68746	0.36965	-4.56502	4.99e-06	0.000176955
8	nkd1	Zm00001d048898	185.865	-1.02594	0.224706	-4.5657	4.98e-06	0.000176955
8	nkd1	Zm00001d029628	1497.13	-1.66539	0.365157	-4.56076	5.1e-06	0.000179763
8	nkd1	Zm00001d038772	205.102	2.2495	0.493829	4.55522	5.23e-06	0.000183841
8	nkd1	Zm00001d044620	93.6857	-1.93228	0.424363	-4.55337	5.28e-06	0.000185218
8	nkd1	Zm00001d027291	17.452	-5.91038	1.29952	-4.54811	5.41e-06	0.000189162
8	nkd1	Zm00001d040067	167.888	-2.24595	0.494013	-4.54634	5.46e-06	0.000190013
8	nkd1	Zm00001d027649	185.539	-3.93058	0.864624	-4.546	5.47e-06	0.000190073
8	nkd1	Zm00001d015618	152.267	-2.81194	0.618785	-4.54429	5.51e-06	0.000191371
8	nkd1	Zm00001d021729	97.0554	-1.40985	0.310288	-4.54368	5.53e-06	0.000191679
8	nkd1	Zm00001d004588	73.7598	1.2576	0.277175	4.53719	5.7e-06	0.000197416
8	nkd1	Zm00001d012146	241.265	-1.43809	0.31698	-4.53685	5.71e-06	0.000197437
8	nkd1	Zm00001d034047	14.0326	-4.92665	1.08759	-4.52987	5.9e-06	0.000203321
8	nkd1	Zm00001d024952	102.846	-1.74735	0.385828	-4.52884	5.93e-06	0.000203789
8	nkd1	Zm00001d006476	424.345	1.0668	0.235741	4.52531	6.03e-06	0.000206692
8	nkd1	Zm00001d011838	75.9019	-3.77844	0.835895	-4.52023	6.18e-06	0.000209831
8	nkd1	Zm00001d047066	549.615	1.93623	0.428328	4.52044	6.17e-06	0.000209831
8	nkd1	Zm00001d021868	86.1412	-1.33135	0.29462	-4.51888	6.22e-06	0.000210908
8	nkd1	Zm00001d040695	129.643	-1.58058	0.349952	-4.51656	6.29e-06	0.000212833
8	nkd1	Zm00001d035659	49.503	-4.96586	1.10014	-4.51385	6.37e-06	0.000215146
8	nkd1	Zm00001d037988	106.616	3.20554	0.710686	4.51049	6.47e-06	0.000217762
8	nkd1	Zm00001d043923	161.86	-1.65738	0.367445	-4.51056	6.47e-06	0.000217762
8	nkd1	Zm00001d008258	177.659	-1.10551	0.24521	-4.50841	6.53e-06	0.000219079
8	nkd1	Zm00001d044442	248.14	-2.89813	0.643034	-4.50695	6.58e-06	0.000219492
8	nkd1	Zm00001d031833	334.651	-1.35864	0.30158	-4.50507	6.64e-06	0.000221161
8	nkd1	Zm00001d037619	339.224	-1.30865	0.290682	-4.50199	6.73e-06	0.000223273
8	nkd1	Zm00001d035308	4831.02	1.15217	0.256417	4.49335	7.01e-06	0.000231104
8	nkd1	Zm00001d039914	166.773	-2.47999	0.552907	-4.48536	7.28e-06	0.000238505
8	nkd1	Zm00001d050872	4.12229	-6.57927	1.46708	-4.48461	7.3e-06	0.000239003
8	nkd1	Zm00001d038299	69.2166	-2.89003	0.644955	-4.48097	7.43e-06	0.000242224
8	nkd1	Zm00001d046765	486.795	-4.5888	1.02515	-4.47621	7.6e-06	0.000246091
8	nkd1	Zm00001d012401	68.7325	-2.3069	0.515507	-4.47501	7.64e-06	0.000246675
8	nkd1	Zm00001d026852	35.7082	5.14899	1.15176	4.47053	7.8e-06	0.000250691
8	nkd1	Zm00001d030741	620.602	-2.43208	0.544019	-4.47058	7.8e-06	0.000250691
8	nkd1	Zm00001d029686	111.279	-1.91476	0.428541	-4.46809	7.89e-06	0.000253062
8	nkd1	Zm00001d036008	86.7619	-1.77629	0.397559	-4.468	7.9e-06	0.000253062
8	nkd1	Zm00001d009413	274.484	-1.11247	0.249083	-4.46626	7.96e-06	0.000253609
8	nkd1	Zm00001d000183	158.029	-1.51215	0.338695	-4.46463	8.02e-06	0.000254937
8	nkd1	Zm00001d006027	384.898	1.10032	0.246505	4.4637	8.06e-06	0.000255743
8	nkd1	Zm00001d015599	94.27	-1.512	0.339092	-4.45896	8.24e-06	0.000260843
8	nkd1	Zm00001d039919	7.17644	-4.17873	0.937375	-4.45791	8.28e-06	0.000261502
8	nkd1	Zm00001d023492	376.397	-2.64391	0.593893	-4.45182	8.51e-06	0.000266509
8	nkd1	Zm00001d016744	51.4519	-1.80603	0.405839	-4.45011	8.58e-06	0.000268323
8	nkd1	Zm00001d043912	148.116	-2.28552	0.513912	-4.4473	8.7e-06	0.000271538
8	nkd1	Zm00001d037868	38.5169	-3.19448	0.718489	-4.44611	8.74e-06	0.000272723
8	nkd1	Zm00001d022088	189.948	-1.67829	0.37754	-4.44532	8.78e-06	0.000273411
8	nkd1	Zm00001d047483	201.423	2.26961	0.511362	4.43837	9.06e-06	0.000281727
8	nkd1	Zm00001d017708	125.46	-1.66287	0.374857	-4.43602	9.16e-06	0.000284494
8	nkd1	Zm00001d042862	21.6775	-3.64824	0.82279	-4.43399	9.25e-06	0.000286856
8	nkd1	Zm00001d034241	30.0087	-2.20902	0.498298	-4.43313	9.29e-06	0.000287332
8	nkd1	Zm00001d029699	22.7397	3.7288	0.841556	4.43084	9.39e-06	0.000290025
8	nkd1	Zm00001d033876	146.643	-1.44622	0.326429	-4.43042	9.4e-06	0.000290025
8	nkd1	Zm00001d050950	69.4422	3.71427	0.838614	4.42906	9.46e-06	0.000291462
8	nkd1	Zm00001d035067	19.8303	-3.06097	0.691239	-4.42825	9.5e-06	0.000292221
8	nkd1	Zm00001d047622	15.703	5.72621	1.29418	4.42457	9.66e-06	0.000295874
8	nkd1	Zm00001d023267	93.7601	-2.03689	0.460414	-4.42403	9.69e-06	0.00029628
8	nkd1	Zm00001d053404	221.126	-1.02906	0.232774	-4.42087	9.83e-06	0.000300305
8	nkd1	Zm00001d001485	7.5232	6.78764	1.53623	4.41837	9.94e-06	0.000302752
8	nkd1	Zm00001d032353	151.021	-1.01872	0.230843	-4.41303	1.02e-05	0.00030787
8	nkd1	Zm00001d035662	24.2435	-5.55618	1.25892	-4.41345	1.02e-05	0.00030787
8	nkd1	Zm00001d046383	401.412	1.18099	0.267955	4.40741	1.05e-05	0.000313825
8	nkd1	Zm00001d044605	88.9675	-3.40313	0.772439	-4.40569	1.05e-05	0.000314916
8	nkd1	Zm00001d040034	11.2549	-3.48797	0.791853	-4.40482	1.06e-05	0.000315835
8	nkd1	Zm00001d039065	1759.26	1.08482	0.246396	4.40277	1.07e-05	0.000318124
8	nkd1	Zm00001d034045	36.1135	-2.63775	0.599195	-4.40215	1.07e-05	0.000318674
8	nkd1	Zm00001d002558	345.579	4.6242	1.0515	4.39774	1.09e-05	0.000323772
8	nkd1	Zm00001d022547	19.1801	-3.1783	0.724119	-4.38919	1.14e-05	0.000334667
8	nkd1	Zm00001d003282	50.5858	-5.32619	1.2136	-4.38874	1.14e-05	0.000334864
8	nkd1	Zm00001d014911	139.125	-1.23504	0.281486	-4.38757	1.15e-05	0.000336299
8	nkd1	Zm00001d021119	647.567	-1.35494	0.308879	-4.38664	1.15e-05	0.000337377
8	nkd1	Zm00001d043167	24.791	-3.6319	0.828704	-4.38263	1.17e-05	0.000342895
8	nkd1	Zm00001d009123	135.389	-1.99239	0.454863	-4.38019	1.19e-05	0.000345999
8	nkd1	Zm00001d040002	94.0158	-2.2763	0.519669	-4.38029	1.19e-05	0.000345999
8	nkd1	Zm00001d015637	83.9494	-2.55598	0.58388	-4.37758	1.2e-05	0.000348014
8	nkd1	Zm00001d040803	162.32	-1.6847	0.384849	-4.37756	1.2e-05	0.000348014
8	nkd1	Zm00001d008529	188.353	-1.54773	0.353615	-4.37687	1.2e-05	0.000348261
8	nkd1	Zm00001d044516	1418.24	-1.9494	0.445718	-4.37362	1.22e-05	0.000352343
8	nkd1	Zm00001d038664	11.8846	3.92178	0.89674	4.37338	1.22e-05	0.000352353
8	nkd1	Zm00001d038576	10.0011	-3.92173	0.898616	-4.36418	1.28e-05	0.000366709
8	nkd1	Zm00001d004747	209.814	1.49789	0.343458	4.36122	1.29e-05	0.000370521
8	nkd1	Zm00001d004731	169.393	-2.27934	0.523255	-4.35607	1.32e-05	0.000378127
8	nkd1	Zm00001d021654	69.1094	-2.60638	0.598523	-4.35469	1.33e-05	0.000379699
8	nkd1	Zm00001d047563	289.465	-2.20434	0.506306	-4.35377	1.34e-05	0.000380892
8	nkd1	Zm00001d018229	858.332	-1.27172	0.292375	-4.34962	1.36e-05	0.000387341
8	nkd1	Zm00001d013465	158.429	-1.2025	0.276615	-4.34721	1.38e-05	0.000387917
8	nkd1	Zm00001d041853	42.6273	-3.09398	0.711681	-4.34742	1.38e-05	0.000387917
8	nkd1	Zm00001d048337	78.3822	4.92506	1.1329	4.34731	1.38e-05	0.000387917
8	nkd1	Zm00001d013699	461.571	1.02243	0.235206	4.34697	1.38e-05	0.000387926
8	nkd1	Zm00001d006612	393.705	-2.60561	0.599671	-4.34507	1.39e-05	0.00039047
8	nkd1	Zm00001d044731	103.763	5.22799	1.20381	4.34289	1.41e-05	0.000393272
8	nkd1	Zm00001d021737	156.825	-1.18092	0.272175	-4.33882	1.43e-05	0.000397152
8	nkd1	Zm00001d036593	171.951	-1.53172	0.353094	-4.338	1.44e-05	0.000398227
8	nkd1	Zm00001d017470	222.57	-1.04747	0.241632	-4.33497	1.46e-05	0.000402085
8	nkd1	Zm00001d044584	556.138	-1.07234	0.247587	-4.33114	1.48e-05	0.000407451
8	nkd1	Zm00001d002803	96.9416	-1.96936	0.454728	-4.33085	1.49e-05	0.000407582
8	nkd1	Zm00001d002503	141.806	-2.54353	0.587424	-4.32997	1.49e-05	0.000408006
8	nkd1	Zm00001d009365	387.831	-1.38367	0.319559	-4.32994	1.49e-05	0.000408006
8	nkd1	Zm00001d017786	5.67817	-6.42086	1.48285	-4.33009	1.49e-05	0.000408006
8	nkd1	Zm00001d014249	2108.19	2.17838	0.504235	4.32016	1.56e-05	0.000423059
8	nkd1	Zm00001d010054	170.415	-1.53873	0.356353	-4.318	1.57e-05	0.00042591
8	nkd1	Zm00001d021957	156.829	1.30838	0.303022	4.31776	1.58e-05	0.000425945
8	nkd1	Zm00001d051383	64.8138	-2.34405	0.543237	-4.31498	1.6e-05	0.000430906
8	nkd1	Zm00001d027873	15.4936	-2.88983	0.670666	-4.30889	1.64e-05	0.000441153
8	nkd1	Zm00001d029190	34.7098	-2.27909	0.529185	-4.30679	1.66e-05	0.000444905
8	nkd1	Zm00001d048050	47.3096	-4.05747	0.94261	-4.3045	1.67e-05	0.000448633
8	nkd1	Zm00001d053409	13.3119	-3.25021	0.755229	-4.30361	1.68e-05	0.000449986
8	nkd1	Zm00001d020666	838.382	-1.08772	0.25282	-4.30233	1.69e-05	0.000451244
8	nkd1	Zm00001d021952	585.264	-1.62603	0.378032	-4.30131	1.7e-05	0.000452883
8	nkd1	Zm00001d006841	31.72	-2.88324	0.670357	-4.30105	1.7e-05	0.000452945
8	nkd1	Zm00001d012030	191.795	-1.34946	0.313786	-4.30057	1.7e-05	0.000453485
8	nkd1	Zm00001d020711	45.4561	-2.44986	0.570006	-4.29796	1.72e-05	0.000457027
8	nkd1	Zm00001d042813	822.49	-1.03396	0.242002	-4.27251	1.93e-05	0.000501502
8	nkd1	Zm00001d034756	181.032	-2.3684	0.554387	-4.2721	1.94e-05	0.000501938
8	nkd1	Zm00001d039506	135.848	-1.2626	0.295683	-4.27011	1.95e-05	0.000505944
8	nkd1	Zm00001d024294	222.706	-1.03196	0.241716	-4.26933	1.96e-05	0.000507229
8	nkd1	Zm00001d027435	14.8026	-3.58852	0.840823	-4.26786	1.97e-05	0.000510089
8	nkd1	Zm00001d032715	51.1381	-1.65566	0.388006	-4.2671	1.98e-05	0.000510834
8	nkd1	Zm00001d049838	24.163	5.71932	1.34032	4.26712	1.98e-05	0.000510834
8	nkd1	Zm00001d002436	71.0737	2.68959	0.630445	4.26618	1.99e-05	0.000512461
8	nkd1	Zm00001d002642	264.984	-1.74243	0.408653	-4.26384	2.01e-05	0.000516865
8	nkd1	Zm00001d038348	116.007	-1.66971	0.391623	-4.26357	2.01e-05	0.000516987
8	nkd1	Zm00001d048258	328.999	-1.03334	0.242608	-4.25931	2.05e-05	0.000524516
8	nkd1	Zm00001d012850	94.7449	-1.82371	0.428386	-4.25715	2.07e-05	0.000527975
8	nkd1	Zm00001d025960	29.8348	-2.30536	0.541832	-4.25475	2.09e-05	0.000532343
8	nkd1	Zm00001d027504	49.3167	-2.04275	0.480144	-4.25446	2.1e-05	0.000532343
8	nkd1	Zm00001d030235	20.2851	-2.84092	0.668235	-4.25138	2.12e-05	0.000537658
8	nkd1	Zm00001d037714	75.2767	-1.72121	0.40491	-4.25084	2.13e-05	0.000537936
8	nkd1	Zm00001d052010	44.8216	-2.59137	0.61026	-4.24633	2.17e-05	0.000546814
8	nkd1	Zm00001d052348	59.4303	-1.40674	0.331984	-4.23739	2.26e-05	0.000566905
8	nkd1	Zm00001d020607	28.1818	-3.36113	0.793431	-4.2362	2.27e-05	0.000567948
8	nkd1	Zm00001d041416	117.836	-2.4479	0.577823	-4.23642	2.27e-05	0.000567948
8	nkd1	Zm00001d052268	259.824	-1.69406	0.40008	-4.23431	2.29e-05	0.000571506
8	nkd1	Zm00001d029140	117.783	-1.2158	0.287348	-4.23113	2.33e-05	0.000577498
8	nkd1	Zm00001d013080	38.8795	-3.40917	0.806285	-4.22824	2.36e-05	0.00058332
8	nkd1	Zm00001d039818	222.605	4.97574	1.17687	4.22793	2.36e-05	0.000583604
8	nkd1	Zm00001d044685	154.24	-3.25591	0.770149	-4.22763	2.36e-05	0.000583822
8	nkd1	Zm00001d050514	19.8385	-4.54515	1.07701	-4.22017	2.44e-05	0.000599052
8	nkd1	Zm00001d009510	130.619	-2.44543	0.579635	-4.21891	2.45e-05	0.000601853
8	nkd1	Zm00001d022628	81.0107	-2.32828	0.552026	-4.21769	2.47e-05	0.000604557
8	nkd1	Zm00001d053996	356.618	-1.22405	0.290366	-4.21552	2.49e-05	0.00060984
8	nkd1	Zm00001d046945	34.009	-2.70163	0.641194	-4.21344	2.52e-05	0.000614931
8	nkd1	Zm00001d049288	18.7589	-3.88869	0.923064	-4.21281	2.52e-05	0.0006161
8	nkd1	Zm00001d011269	11.1261	-4.66019	1.10642	-4.21194	2.53e-05	0.000616887
8	nkd1	Zm00001d045302	781.726	-4.12624	0.979676	-4.21184	2.53e-05	0.000616887
8	nkd1	Zm00001d046938	128.771	3.31266	0.786539	4.21169	2.53e-05	0.000616887
8	nkd1	Zm00001d031352	135.845	3.60113	0.855305	4.21035	2.55e-05	0.000619963
8	nkd1	Zm00001d029630	139.627	-3.94582	0.93751	-4.20883	2.57e-05	0.000622472
8	nkd1	Zm00001d022164	77.2794	-1.27275	0.302752	-4.20394	2.62e-05	0.000634036
8	nkd1	Zm00001d045740	66.2144	-1.40861	0.335084	-4.20377	2.63e-05	0.000634036
8	nkd1	Zm00001d051609	360.788	-1.43071	0.340351	-4.20365	2.63e-05	0.000634036
8	nkd1	Zm00001d028733	685.91	-1.54958	0.368655	-4.20334	2.63e-05	0.000634316
8	nkd1	Zm00001d034836	65.1021	1.8235	0.433937	4.20221	2.64e-05	0.000636377
8	nkd1	Zm00001d013958	1247.66	-1.01429	0.241687	-4.19672	2.71e-05	0.000649617
8	nkd1	Zm00001d011417	624.404	-1.16831	0.278428	-4.19609	2.72e-05	0.000650849
8	nkd1	Zm00001d006796	580.588	1.18875	0.283678	4.19048	2.78e-05	0.000665946
8	nkd1	Zm00001d028830	119.405	-1.14335	0.27297	-4.18854	2.81e-05	0.000671072
8	nkd1	Zm00001d019327	89.1331	4.85039	1.1582	4.18786	2.82e-05	0.000671891
8	nkd1	Zm00001d011315	51.4341	-2.05942	0.491831	-4.18725	2.82e-05	0.000672581
8	nkd1	Zm00001d040183	214.762	1.0013	0.239156	4.18681	2.83e-05	0.00067318
8	nkd1	Zm00001d021246	74.9724	-2.51774	0.601545	-4.18545	2.85e-05	0.000676017
8	nkd1	Zm00001d042225	442.708	-1.4386	0.343769	-4.18479	2.85e-05	0.000677382
8	nkd1	Zm00001d033612	920.001	1.82992	0.437588	4.18183	2.89e-05	0.000684153
8	nkd1	Zm00001d046261	101.798	1.94705	0.465721	4.18072	2.91e-05	0.000686161
8	nkd1	Zm00001d003861	416.336	-1.53688	0.367808	-4.17849	2.93e-05	0.000690282
8	nkd1	Zm00001d034818	69.2322	-3.17069	0.758992	-4.1775	2.95e-05	0.000692472
8	nkd1	Zm00001d048795	136.425	-1.03906	0.248735	-4.17737	2.95e-05	0.000692472
8	nkd1	Zm00001d003188	112.068	-2.5612	0.613214	-4.17668	2.96e-05	0.000693969
8	nkd1	Zm00001d052117	21.5444	-2.47746	0.593233	-4.17621	2.96e-05	0.000694797
8	nkd1	Zm00001d008408	8.12746	-6.64874	1.59232	-4.17551	2.97e-05	0.000696317
8	nkd1	Zm00001d028834	76.8184	-1.08891	0.260868	-4.17419	2.99e-05	0.000698846
8	nkd1	Zm00001d048709	5.87107	-7.77339	1.86236	-4.17394	2.99e-05	0.000698846
8	nkd1	Zm00001d031443	47.9301	2.57816	0.617844	4.17283	3.01e-05	0.000699662
8	nkd1	Zm00001d033300	152.034	-2.42379	0.581438	-4.1686	3.06e-05	0.000711897
8	nkd1	Zm00001d044281	293.613	-1.15016	0.275986	-4.16744	3.08e-05	0.000712883
8	nkd1	Zm00001d030172	894.519	-2.09511	0.502969	-4.16549	3.11e-05	0.000717853
8	nkd1	Zm00001d052253	103.395	-1.65265	0.396771	-4.16525	3.11e-05	0.000717853
8	nkd1	Zm00001d001915	188.904	-2.03131	0.487773	-4.16447	3.12e-05	0.000718905
8	nkd1	Zm00001d039685	35.0265	-2.89431	0.695144	-4.16362	3.13e-05	0.000720362
8	nkd1	Zm00001d002396	1413.16	-1.64929	0.396271	-4.16203	3.15e-05	0.00072476
8	nkd1	Zm00001d044008	1303.36	-1.04187	0.250484	-4.15943	3.19e-05	0.000729927
8	nkd1	Zm00001d054044	12.7995	-5.5371	1.33276	-4.15461	3.26e-05	0.000744201
8	nkd1	Zm00001d042683	12.9399	-4.40928	1.06144	-4.15405	3.27e-05	0.000744746
8	nkd1	Zm00001d023320	167.359	-1.02216	0.246235	-4.15115	3.31e-05	0.000751688
8	nkd1	Zm00001d020591	239196	3.01845	0.727393	4.14968	3.33e-05	0.000755883
8	nkd1	Zm00001d023337	108.953	-1.06413	0.256576	-4.14744	3.36e-05	0.000762003
8	nkd1	Zm00001d021965	10.5399	-5.22212	1.2593	-4.14684	3.37e-05	0.000763366
8	nkd1	Zm00001d028679	179.297	-1.16492	0.281082	-4.14443	3.41e-05	0.000769478
8	nkd1	Zm00001d047938	40.9834	-2.70174	0.652104	-4.14311	3.43e-05	0.00077261
8	nkd1	Zm00001d008318	101.045	2.50332	0.604341	4.14223	3.44e-05	0.000774944
8	nkd1	Zm00001d033213	87.0017	-1.06254	0.256776	-4.138	3.5e-05	0.000784734
8	nkd1	Zm00001d019855	115.671	-2.85169	0.689297	-4.1371	3.52e-05	0.000787145
8	nkd1	Zm00001d029461	96.9382	-1.60997	0.38922	-4.1364	3.53e-05	0.000788881
8	nkd1	Zm00001d008750	71.9848	-2.74788	0.664618	-4.13452	3.56e-05	0.000794708
8	nkd1	Zm00001d011363	481.915	-1.48168	0.358442	-4.13368	3.57e-05	0.000795458
8	nkd1	Zm00001d023543	381.722	-1.58357	0.383104	-4.13354	3.57e-05	0.000795458
8	nkd1	Zm00001d045269	573.575	-1.66688	0.403256	-4.13357	3.57e-05	0.000795458
8	nkd1	Zm00001d022574	118.248	-1.76034	0.4259	-4.13323	3.58e-05	0.000795861
8	nkd1	Zm00001d042540	298.797	-4.17163	1.01013	-4.12979	3.63e-05	0.000806497
8	nkd1	Zm00001d043110	37.9493	-2.1199	0.513417	-4.12901	3.64e-05	0.000808584
8	nkd1	Zm00001d053151	125.414	-2.88523	0.699019	-4.12754	3.67e-05	0.000812413
8	nkd1	Zm00001d001239	19.8269	3.71342	0.901305	4.12004	3.79e-05	0.000833775
8	nkd1	Zm00001d003751	78.2766	-3.40975	0.829055	-4.11281	3.91e-05	0.000855384
8	nkd1	Zm00001d010232	41.3437	-3.06255	0.745222	-4.10959	3.96e-05	0.000866013
8	nkd1	Zm00001d040519	2050.32	-3.41558	0.831198	-4.10922	3.97e-05	0.000866659
8	nkd1	Zm00001d013163	233.182	-1.35987	0.331561	-4.10142	4.11e-05	0.000892779
8	nkd1	Zm00001d000162	26.1741	2.77955	0.677874	4.10039	4.12e-05	0.000896008
8	nkd1	Zm00001d002422	95.3669	-2.38451	0.582258	-4.09527	4.22e-05	0.000910127
8	nkd1	Zm00001d045728	207.538	-2.64924	0.647239	-4.09314	4.26e-05	0.000917432
8	nkd1	Zm00001d037223	72.9476	1.95608	0.478069	4.09162	4.28e-05	0.000921826
8	nkd1	Zm00001d028297	52.0415	-2.47956	0.606073	-4.09119	4.29e-05	0.000921839
8	nkd1	Zm00001d032728	105.378	-1.59871	0.390873	-4.09009	4.31e-05	0.000925446
8	nkd1	Zm00001d027020	76.1093	-1.26824	0.310339	-4.08664	4.38e-05	0.000937825
8	nkd1	Zm00001d012387	60.385	-4.74701	1.16276	-4.08255	4.45e-05	0.000951426
8	nkd1	Zm00001d035206	118.245	-1.27433	0.31241	-4.07904	4.52e-05	0.000963602
8	nkd1	Zm00001d039173	141.739	-2.33863	0.573427	-4.07833	4.54e-05	0.000965769
8	nkd1	Zm00001d019163	195.949	-2.21056	0.542491	-4.07484	4.6e-05	0.000977256
8	nkd1	Zm00001d005815	5.6614	-8.10931	1.99061	-4.07378	4.63e-05	0.000980162
8	nkd1	Zm00001d025566	1163.21	-2.37164	0.5823	-4.07289	4.64e-05	0.000983113
8	nkd1	Zm00001d040621	174.194	1.2762	0.314057	4.06359	4.83e-05	0.00101912
8	nkd1	Zm00001d032788	171.064	-3.81473	0.939313	-4.06119	4.88e-05	0.0010256
8	nkd1	Zm00001d048053	29.6971	-2.19215	0.540026	-4.05934	4.92e-05	0.0010314
8	nkd1	Zm00001d053313	62.5989	-1.9729	0.486016	-4.05932	4.92e-05	0.0010314
8	nkd1	Zm00001d032540	255.042	1.56763	0.387308	4.04751	5.18e-05	0.00107639
8	nkd1	Zm00001d050328	19.6083	-4.60571	1.13863	-4.04497	5.23e-05	0.00108645
8	nkd1	Zm00001d026177	12.1572	-4.2026	1.03952	-4.04281	5.28e-05	0.00109308
8	nkd1	Zm00001d017275	829.473	-1.09959	0.272225	-4.03928	5.36e-05	0.00110711
8	nkd1	Zm00001d002372	307.354	1.50502	0.372626	4.03896	5.37e-05	0.00110775
8	nkd1	Zm00001d009645	73.9887	-1.21931	0.302338	-4.03293	5.51e-05	0.00113393
8	nkd1	Zm00001d028017	6.97604	-4.6799	1.16148	-4.02927	5.6e-05	0.00114998
8	nkd1	Zm00001d028199	3428.33	-1.08326	0.26949	-4.01968	5.83e-05	0.00118777
8	nkd1	Zm00001d032651	7.51655	-5.52221	1.3747	-4.01702	5.89e-05	0.00119939
8	nkd1	Zm00001d043043	110.6	-2.06761	0.514904	-4.01552	5.93e-05	0.0012052
8	nkd1	Zm00001d027887	132.799	-1.06126	0.264347	-4.01462	5.95e-05	0.00120821
8	nkd1	Zm00001d047677	107.882	-1.29844	0.323788	-4.01014	6.07e-05	0.0012274
8	nkd1	Zm00001d003446	249.017	-1.63975	0.408985	-4.00931	6.09e-05	0.00122987
8	nkd1	Zm00001d023512	39.0734	-4.46216	1.11331	-4.00801	6.12e-05	0.00123573
8	nkd1	Zm00001d016655	105.926	-1.38655	0.346295	-4.00396	6.23e-05	0.00125329
8	nkd1	Zm00001d035300	32.9679	-3.52909	0.882119	-4.0007	6.32e-05	0.00126781
8	nkd1	Zm00001d050346	7.69431	-5.20607	1.30189	-3.99885	6.36e-05	0.00127582
8	nkd1	Zm00001d031749	269.374	-2.41752	0.605501	-3.9926	6.54e-05	0.00130508
8	nkd1	Zm00001d019756	6.75648	4.90893	1.2296	3.99231	6.54e-05	0.00130569
8	nkd1	Zm00001d037918	272.806	-2.31072	0.57893	-3.99136	6.57e-05	0.00130799
8	nkd1	Zm00001d024499	141.862	-2.27439	0.56993	-3.99064	6.59e-05	0.001311
8	nkd1	Zm00001d036727	89.5766	-1.90747	0.478052	-3.9901	6.6e-05	0.001313
8	nkd1	Zm00001d042996	154.864	-1.17886	0.295696	-3.98672	6.7e-05	0.00133085
8	nkd1	Zm00001d024722	105.14	-1.24918	0.313543	-3.98408	6.77e-05	0.00134273
8	nkd1	Zm00001d028471	198.502	-3.19244	0.801741	-3.98189	6.84e-05	0.00135417
8	nkd1	Zm00001d021412	12.5124	-2.40539	0.604414	-3.97971	6.9e-05	0.00136563
8	nkd1	Zm00001d032419	869.086	2.34016	0.5884	3.97716	6.97e-05	0.00137527
8	nkd1	Zm00001d013128	108.233	1.17568	0.295726	3.97558	7.02e-05	0.0013834
8	nkd1	Zm00001d028260	142.548	-3.35858	0.844849	-3.97537	7.03e-05	0.00138361
8	nkd1	Zm00001d002929	23.8283	-1.44884	0.364628	-3.97349	7.08e-05	0.00138966
8	nkd1	Zm00001d042285	53.3825	-1.64634	0.414385	-3.97297	7.1e-05	0.00138966
8	nkd1	Zm00001d018448	4.07495	4.62407	1.16442	3.97112	7.15e-05	0.00139819
8	nkd1	Zm00001d011268	359.59	-1.30427	0.328481	-3.97061	7.17e-05	0.00139961
8	nkd1	Zm00001d017997	324.895	-1.02897	0.259151	-3.97053	7.17e-05	0.00139961
8	nkd1	Zm00001d002796	34.9781	-1.76291	0.444142	-3.96925	7.21e-05	0.0014061
8	nkd1	Zm00001d034578	127.82	-1.1488	0.289467	-3.96866	7.23e-05	0.00140856
8	nkd1	Zm00001d003193	158.219	-1.46024	0.368068	-3.96731	7.27e-05	0.00141557
8	nkd1	Zm00001d042349	85.674	-1.96688	0.495837	-3.96679	7.28e-05	0.00141655
8	nkd1	Zm00001d023529	545.863	-2.76967	0.699165	-3.9614	7.45e-05	0.00144366
8	nkd1	Zm00001d019593	430.792	-1.07107	0.270512	-3.95943	7.51e-05	0.00145355
8	nkd1	Zm00001d002132	327.432	2.57902	0.652313	3.95366	7.7e-05	0.00148259
8	nkd1	Zm00001d028647	227.865	2.2725	0.574904	3.95283	7.72e-05	0.00148561
8	nkd1	Zm00001d005917	34.276	-2.88121	0.729183	-3.95128	7.77e-05	0.00149309
8	nkd1	Zm00001d002540	407.165	-1.16456	0.294775	-3.95069	7.79e-05	0.00149465
8	nkd1	Zm00001d016915	195.663	-1.26527	0.320255	-3.95081	7.79e-05	0.00149465
8	nkd1	Zm00001d012304	252.108	1.22263	0.309747	3.94718	7.91e-05	0.00151343
8	nkd1	Zm00001d040593	3355.77	-2.23892	0.567694	-3.94389	8.02e-05	0.00153109
8	nkd1	Zm00001d003414	20.0303	-3.45145	0.875227	-3.94348	8.03e-05	0.00153259
8	nkd1	Zm00001d011599	97.1888	1.54649	0.392293	3.94219	8.07e-05	0.00153872
8	nkd1	Zm00001d003311	1062.05	-1.55891	0.395595	-3.94067	8.13e-05	0.00154295
8	nkd1	Zm00001d020837	6.20065	-4.14386	1.05161	-3.9405	8.13e-05	0.00154295
8	nkd1	Zm00001d041709	53.7922	-2.62358	0.665684	-3.94118	8.11e-05	0.00154295
8	nkd1	Zm00001d014796	132.919	-1.30612	0.331528	-3.9397	8.16e-05	0.00154699
8	nkd1	Zm00001d040066	105.385	-1.78655	0.453613	-3.93849	8.2e-05	0.00155265
8	nkd1	Zm00001d025761	52.3637	-2.75874	0.700914	-3.93591	8.29e-05	0.00156716
8	nkd1	Zm00001d005654	187.743	-1.91599	0.487682	-3.92877	8.54e-05	0.00161103
8	nkd1	Zm00001d032776	6.00006	-8.05459	2.05123	-3.92672	8.61e-05	0.00162369
8	nkd1	Zm00001d034463	56.138	-2.29104	0.583619	-3.92559	8.65e-05	0.00163018
8	nkd1	Zm00001d006117	379.337	-2.49931	0.637383	-3.92121	8.81e-05	0.00165423
8	nkd1	Zm00001d022119	19.9999	-2.39757	0.611566	-3.92038	8.84e-05	0.00165715
8	nkd1	Zm00001d033528	426.296	-2.24857	0.573746	-3.91911	8.89e-05	0.00166404
8	nkd1	Zm00001d011638	33.9586	-1.62564	0.415255	-3.91479	9.05e-05	0.00168518
8	nkd1	Zm00001d017279	9.48198	-5.80212	1.483	-3.91242	9.14e-05	0.0017001
8	nkd1	Zm00001d006886	107.217	-1.21825	0.311414	-3.912	9.15e-05	0.00170187
8	nkd1	Zm00001d048731	244.137	-1.38213	0.353425	-3.91067	9.2e-05	0.0017077
8	nkd1	Zm00001d045886	90.2407	4.63919	1.18693	3.90855	9.29e-05	0.00171971
8	nkd1	Zm00001d048019	14.1736	-2.90947	0.745298	-3.90377	9.47e-05	0.0017426
8	nkd1	Zm00001d012929	61.3912	-1.33594	0.342282	-3.90304	9.5e-05	0.00174546
8	nkd1	Zm00001d002530	21.4646	-2.25082	0.577026	-3.90072	9.59e-05	0.00175984
8	nkd1	Zm00001d028348	14.8411	-4.60117	1.18162	-3.89394	9.86e-05	0.00180384
8	nkd1	Zm00001d019944	6.7307	-5.44038	1.39832	-3.89065	0.0001	0.00182081
8	nkd1	Zm00001d008913	272.126	1.82112	0.468179	3.88981	0.000100324	0.00182462
8	nkd1	Zm00001d028613	67.0587	-2.03927	0.525117	-3.88345	0.000102983	0.00186536
8	nkd1	Zm00001d043859	40.5034	2.3421	0.603166	3.883	0.000103174	0.00186755
8	nkd1	Zm00001d044087	8.85512	5.18353	1.33537	3.88172	0.00010372	0.00187616
8	nkd1	Zm00001d012285	57.9898	-2.16021	0.556548	-3.88145	0.000103833	0.00187631
8	nkd1	Zm00001d022109	178.044	1.00659	0.259338	3.88137	0.000103869	0.00187631
8	nkd1	Zm00001d012761	21.0813	-2.4522	0.63187	-3.88086	0.000104088	0.00187673
8	nkd1	Zm00001d029636	333.414	-3.49827	0.90156	-3.88024	0.000104354	0.00187673
8	nkd1	Zm00001d023478	600.105	-1.13774	0.293323	-3.87878	0.00010498	0.00188364
8	nkd1	Zm00001d022553	25.049	-3.29796	0.850322	-3.87849	0.000105107	0.00188425
8	nkd1	Zm00001d011455	16.8565	-2.67641	0.690818	-3.87426	0.000106949	0.00191118
8	nkd1	Zm00001d012530	75.0105	-1.36986	0.353595	-3.87411	0.000107016	0.00191118
8	nkd1	Zm00001d000399	2183.5	1.03568	0.267487	3.87188	0.000108	0.0019232
8	nkd1	Zm00001d008210	92.5033	-2.77835	0.717591	-3.87177	0.000108049	0.0019232
8	nkd1	Zm00001d027361	67.7737	-1.65871	0.4285	-3.87098	0.0001084	0.00192797
8	nkd1	Zm00001d037711	440.005	-1.34765	0.348177	-3.87058	0.000108576	0.00192872
8	nkd1	Zm00001d042767	55.9963	-3.08716	0.798339	-3.86698	0.000110193	0.00195095
8	nkd1	Zm00001d017152	113.82	-3.07002	0.794319	-3.86497	0.000111103	0.00196445
8	nkd1	Zm00001d041844	11.1959	-3.71491	0.961586	-3.86332	0.000111858	0.00197379
8	nkd1	Zm00001d039412	66.8534	-3.99636	1.03602	-3.85741	0.000114594	0.00201093
8	nkd1	Zm00001d016564	125.586	2.31712	0.600856	3.85637	0.000115083	0.00201746
8	nkd1	Zm00001d016758	48.0975	4.3371	1.12542	3.85375	0.000116322	0.00203481
8	nkd1	Zm00001d008816	72.8839	-1.71069	0.444215	-3.85104	0.000117619	0.00205383
8	nkd1	Zm00001d017575	37.3149	-3.40845	0.885373	-3.84974	0.000118245	0.00206341
8	nkd1	Zm00001d035760	358411	2.29106	0.595795	3.84539	0.000120363	0.00209264
8	nkd1	Zm00001d049107	25.0505	-2.13893	0.556201	-3.84561	0.000120255	0.00209264
8	nkd1	Zm00001d007319	46.5204	-3.35609	0.873524	-3.84201	0.000122029	0.00211561
8	nkd1	Zm00001d049226	12.1627	-4.01008	1.04412	-3.84062	0.000122724	0.00212629
8	nkd1	Zm00001d043621	28.9433	-3.73963	0.974471	-3.8376	0.000124243	0.00214842
8	nkd1	Zm00001d017867	10.7133	-2.75373	0.717805	-3.83633	0.000124887	0.00215397
8	nkd1	Zm00001d027436	14.1665	-3.26536	0.851159	-3.83638	0.000124863	0.00215397
8	nkd1	Zm00001d018965	142.636	-2.02218	0.527891	-3.83067	0.000127795	0.00219237
8	nkd1	Zm00001d037771	1279.5	-1.35554	0.35416	-3.82749	0.000129455	0.00221416
8	nkd1	Zm00001d040297	60.1381	-2.06352	0.539287	-3.82639	0.000130035	0.00221841
8	nkd1	Zm00001d033584	8.93062	-3.42089	0.894145	-3.82588	0.000130304	0.00222016
8	nkd1	Zm00001d004689	51.8076	-2.53084	0.6622	-3.82186	0.000132448	0.00224664
8	nkd1	Zm00001d043954	265.177	-1.3266	0.347194	-3.82092	0.000132957	0.00225384
8	nkd1	Zm00001d042864	40.8971	-2.31879	0.60703	-3.8199	0.000133508	0.00226176
8	nkd1	Zm00001d019621	12.3174	-7.1154	1.86314	-3.81903	0.000133976	0.00226681
8	nkd1	Zm00001d036010	95.5867	-1.96214	0.514107	-3.8166	0.000135301	0.00228779
8	nkd1	Zm00001d024939	186.827	-1.22804	0.321871	-3.81532	0.000136008	0.00229537
8	nkd1	Zm00001d002850	26.3544	-4.71798	1.23749	-3.81255	0.000137542	0.00231687
8	nkd1	Zm00001d036647	434.942	-3.00166	0.78836	-3.80748	0.000140392	0.00236041
8	nkd1	Zm00001d019721	146.679	-1.40034	0.368174	-3.80346	0.000142686	0.00238995
8	nkd1	Zm00001d028277	32.9231	3.31684	0.872553	3.80131	0.000143935	0.00240484
8	nkd1	Zm00001d029062	1010.45	4.41095	1.16055	3.80073	0.000144268	0.00240587
8	nkd1	Zm00001d033447	2192.95	1.66941	0.439222	3.80083	0.00014421	0.00240587
8	nkd1	Zm00001d006604	77.4019	-1.12446	0.295892	-3.80023	0.00014456	0.00240924
8	nkd1	Zm00001d014499	661.956	1.02257	0.269112	3.79981	0.00014481	0.0024119
8	nkd1	Zm00001d034025	28.832	-1.99486	0.525052	-3.79936	0.000145068	0.00241469
8	nkd1	Zm00001d024027	2.99974	-7.40713	1.95259	-3.79348	0.000148548	0.0024573
8	nkd1	Zm00001d015140	214.757	1.92333	0.507091	3.79286	0.000148924	0.00246199
8	nkd1	Zm00001d021672	25.6206	-2.96892	0.782863	-3.79239	0.000149203	0.00246508
8	nkd1	Zm00001d042114	1159.24	1.39804	0.369142	3.78728	0.000152307	0.0025117
8	nkd1	Zm00001d047639	73.2261	2.8374	0.749536	3.78555	0.00015337	0.00252354
8	nkd1	Zm00001d002349	98.3639	-1.51157	0.399404	-3.78456	0.000153981	0.00252994
8	nkd1	Zm00001d044874	4725.32	1.74595	0.462028	3.77889	0.000157529	0.00258029
8	nkd1	Zm00001d008452	83.7441	-1.33564	0.353676	-3.77646	0.000159071	0.00260076
8	nkd1	Zm00001d018178	81.8884	-1.4083	0.373085	-3.77473	0.000160179	0.00261406
8	nkd1	Zm00001d044076	7.83018	-3.705	0.981724	-3.77397	0.000160669	0.00262047
8	nkd1	Zm00001d013259	43.5652	-1.51661	0.401999	-3.77266	0.000161515	0.00263265
8	nkd1	Zm00001d038948	92.4973	-1.02206	0.270967	-3.77191	0.000162	0.00263894
8	nkd1	Zm00001d033976	122.664	-2.68267	0.711461	-3.77065	0.000162824	0.00264682
8	nkd1	Zm00001d005456	33.7725	-2.11996	0.562455	-3.76912	0.000163822	0.00265566
8	nkd1	Zm00001d040681	198.879	-1.26071	0.335016	-3.76314	0.000167796	0.00271349
8	nkd1	Zm00001d032148	163.166	1.30488	0.346819	3.76242	0.000168279	0.00271802
8	nkd1	Zm00001d020888	57.8621	3.80376	1.01121	3.76158	0.000168841	0.0027238
8	nkd1	Zm00001d035447	219.038	-1.13657	0.302326	-3.75941	0.000170316	0.00274262
8	nkd1	Zm00001d053268	43.9288	-1.19417	0.317864	-3.75687	0.000172053	0.00276558
8	nkd1	Zm00001d029625	127.051	-1.04025	0.277044	-3.75483	0.00017346	0.00278318
8	nkd1	Zm00001d029125	374.004	-3.99089	1.06482	-3.74795	0.000178284	0.00284689
8	nkd1	Zm00001d047253	36385.4	1.14281	0.305223	3.7442	0.000180971	0.0028829
8	nkd1	Zm00001d016016	41.1704	-2.15898	0.57668	-3.74381	0.000181247	0.00288558
8	nkd1	Zm00001d022600	72.2362	-2.15598	0.576498	-3.73979	0.000184173	0.00291824
8	nkd1	Zm00001d052018	12.5407	-2.33622	0.624688	-3.73982	0.00018415	0.00291824
8	nkd1	Zm00001d046479	42.8318	2.78041	0.743811	3.73806	0.000185446	0.0029332
8	nkd1	Zm00001d007240	34.7842	-2.53295	0.678095	-3.73539	0.000187425	0.00295923
8	nkd1	Zm00001d039848	133.282	-2.96268	0.793482	-3.73377	0.000188633	0.00297655
8	nkd1	Zm00001d047276	11.1628	-5.75578	1.54268	-3.73104	0.000190693	0.00300372
8	nkd1	Zm00001d006374	88.9667	-1.29843	0.348082	-3.73023	0.000191303	0.00300978
8	nkd1	Zm00001d038473	308.196	1.6785	0.449964	3.73031	0.000191246	0.00300978
8	nkd1	Zm00001d003615	633.81	-1.07345	0.287798	-3.72986	0.000191586	0.00301246
8	nkd1	Zm00001d045525	23.3678	-2.49885	0.670533	-3.72666	0.00019403	0.0030473
8	nkd1	Zm00001d014007	28.5714	-2.47448	0.664531	-3.72364	0.00019637	0.00307324
8	nkd1	Zm00001d031412	319.998	-2.11677	0.568494	-3.72347	0.000196505	0.00307351
8	nkd1	Zm00001d048958	24.9745	-2.39362	0.643228	-3.72125	0.000198235	0.00309514
8	nkd1	Zm00001d044495	344.904	-1.64253	0.441908	-3.71691	0.000201678	0.00313422
8	nkd1	Zm00001d029371	235.748	1.66516	0.448348	3.71399	0.000204014	0.00315767
8	nkd1	Zm00001d030314	2175.61	-3.16601	0.852379	-3.71432	0.000203752	0.00315767
8	nkd1	Zm00001d003600	136.417	1.08311	0.291698	3.71311	0.000204725	0.00316683
8	nkd1	Zm00001d053055	42.533	-2.7851	0.750253	-3.71222	0.00020545	0.00317437
8	nkd1	Zm00001d039520	152.768	-1.90365	0.512926	-3.71135	0.000206156	0.00318344
8	nkd1	Zm00001d048649	307.825	2.8781	0.775544	3.71107	0.000206388	0.00318518
8	nkd1	Zm00001d004559	108.162	-1.06915	0.288111	-3.71091	0.000206519	0.00318536
8	nkd1	Zm00001d029546	232.924	4.38843	1.1842	3.70581	0.000210713	0.00323323
8	nkd1	Zm00001d052509	6.14636	-3.944	1.06478	-3.70406	0.000212174	0.00325191
8	nkd1	Zm00001d015377	28.2463	-2.99889	0.810133	-3.70172	0.000214139	0.00327264
8	nkd1	Zm00001d025574	74.2267	-1.77676	0.480043	-3.70125	0.000214536	0.00327515
8	nkd1	Zm00001d041553	58.0398	-3.51094	0.949116	-3.69917	0.000216305	0.00330007
8	nkd1	Zm00001d039095	13.8155	-4.77618	1.29147	-3.69825	0.000217093	0.00331021
8	nkd1	Zm00001d003584	877.634	1.01722	0.27509	3.69777	0.000217501	0.00331329
8	nkd1	Zm00001d008248	37.312	-2.55638	0.69134	-3.69772	0.000217544	0.00331329
8	nkd1	Zm00001d020957	5.98022	-5.82742	1.57828	-3.69226	0.000222271	0.00337759
8	nkd1	Zm00001d003470	185.317	-2.08348	0.564484	-3.69095	0.000223421	0.0033912
8	nkd1	Zm00001d000625	51.0014	2.64561	0.717056	3.68955	0.000224652	0.00340602
8	nkd1	Zm00001d020903	16.7831	-3.6448	0.98828	-3.68803	0.000226001	0.00342451
8	nkd1	Zm00001d040613	672.094	1.06427	0.28918	3.6803	0.000232962	0.00351205
8	nkd1	Zm00001d001943	6.54012	-4.95518	1.34662	-3.67971	0.000233499	0.00351816
8	nkd1	Zm00001d002075	97.9439	-2.25447	0.612725	-3.67941	0.000233777	0.00352036
8	nkd1	Zm00001d028344	267.328	-1.35948	0.369741	-3.67686	0.000236124	0.0035512
8	nkd1	Zm00001d033637	17.0162	-2.09592	0.570046	-3.67675	0.000236223	0.0035512
8	nkd1	Zm00001d037436	1645.92	2.85144	0.776341	3.67292	0.000239795	0.00360084
8	nkd1	Zm00001d040818	185.721	-2.05057	0.558411	-3.67216	0.000240511	0.00360956
8	nkd1	Zm00001d042658	23.4865	-3.10206	0.845067	-3.67079	0.000241807	0.00362696
8	nkd1	Zm00001d018028	258.938	-1.83811	0.500809	-3.67028	0.000242281	0.00362999
8	nkd1	Zm00001d046182	171.201	-1.22624	0.334089	-3.67038	0.000242186	0.00362999
8	nkd1	Zm00001d024963	1244.11	-1.00945	0.275135	-3.66892	0.00024358	0.00364537
8	nkd1	Zm00001d047853	41.1972	-2.04372	0.557249	-3.66753	0.000244909	0.00366321
8	nkd1	Zm00001d024913	6.07239	-4.376	1.19365	-3.66607	0.000246311	0.00368005
8	nkd1	Zm00001d020552	129.252	-2.57663	0.703263	-3.66382	0.000248478	0.00370072
8	nkd1	Zm00001d050317	18.7745	-2.87625	0.785229	-3.66294	0.000249332	0.00371066
8	nkd1	Zm00001d005726	580.229	-1.09503	0.299068	-3.66149	0.000250753	0.00372349
8	nkd1	Zm00001d006581	16.9972	-2.60199	0.711236	-3.65841	0.000253784	0.00376015
8	nkd1	Zm00001d002939	61.156	-3.35511	0.917414	-3.65714	0.000255047	0.00377676
8	nkd1	Zm00001d009960	144.82	-1.02418	0.280199	-3.6552	0.000256984	0.00379808
8	nkd1	Zm00001d017186	644.231	-1.58136	0.432609	-3.65541	0.000256771	0.00379808
8	nkd1	Zm00001d005823	6.44049	-4.01962	1.09997	-3.6543	0.000257881	0.00380186
8	nkd1	Zm00001d044683	24.0091	-5.39356	1.47589	-3.65445	0.000257739	0.00380186
8	nkd1	Zm00001d017920	68.0977	-2.53429	0.694172	-3.6508	0.000261421	0.00383984
8	nkd1	Zm00001d050977	116.009	-2.49182	0.682548	-3.65076	0.000261464	0.00383984
8	nkd1	Zm00001d018428	75.9489	-1.63032	0.446593	-3.65057	0.000261661	0.00384063
8	nkd1	Zm00001d023669	121.363	-2.01337	0.552679	-3.64293	0.00026955	0.00394125
8	nkd1	Zm00001d024630	13.4523	-6.68504	1.83531	-3.64247	0.00027004	0.00394408
8	nkd1	Zm00001d028630	4660.05	1.72428	0.473376	3.64252	0.000269979	0.00394408
8	nkd1	Zm00001d014806	33.1851	-2.85086	0.783208	-3.63998	0.000272657	0.00397797
8	nkd1	Zm00001d014520	667.745	1.14996	0.315963	3.63955	0.00027311	0.0039824
8	nkd1	Zm00001d044970	97.0283	-1.09564	0.301195	-3.63766	0.000275122	0.00400081
8	nkd1	Zm00001d007274	225.117	-1.11571	0.306738	-3.63734	0.000275472	0.00400372
8	nkd1	Zm00001d046242	2.43955	-5.44759	1.49846	-3.63546	0.00027749	0.00403086
8	nkd1	Zm00001d037550	25.167	-3.33545	0.917828	-3.63407	0.000278983	0.00404076
8	nkd1	Zm00001d044895	5.09196	-4.96594	1.36653	-3.63398	0.00027908	0.00404076
8	nkd1	Zm00001d023323	51.3867	-1.9337	0.532313	-3.63264	0.000280534	0.00405521
8	nkd1	Zm00001d047201	32.9982	-1.68307	0.463981	-3.62746	0.000286219	0.00411068
8	nkd1	Zm00001d048907	105.772	-1.05644	0.291219	-3.62765	0.000286015	0.00411068
8	nkd1	ENSRNA049476781	9.27137	-5.05625	1.39434	-3.62627	0.000287542	0.00412746
8	nkd1	Zm00001d012609	11.2546	-3.6609	1.01069	-3.62217	0.000292146	0.00418231
8	nkd1	Zm00001d011721	20.5016	-2.67461	0.739362	-3.61745	0.000297516	0.00424415
8	nkd1	Zm00001d038229	166.853	-1.56763	0.433358	-3.6174	0.000297578	0.00424415
8	nkd1	Zm00001d034339	45.1345	-1.11039	0.307178	-3.61479	0.000300587	0.00427563
8	nkd1	Zm00001d023461	11.8986	-3.16811	0.87648	-3.61458	0.000300834	0.00427687
8	nkd1	Zm00001d016565	8.08823	-5.90835	1.63468	-3.61439	0.000301061	0.00427782
8	nkd1	Zm00001d034863	113.758	-1.36485	0.377884	-3.61182	0.00030406	0.00431126
8	nkd1	Zm00001d040247	8.14934	-7.9627	2.20616	-3.60931	0.000307012	0.0043508
8	nkd1	Zm00001d009557	142.995	-2.19467	0.60848	-3.60681	0.000309984	0.00438826
8	nkd1	Zm00001d020025	13.8056	-4.05506	1.12459	-3.60581	0.000311182	0.00440055
8	nkd1	Zm00001d003009	34.6852	-3.99262	1.10743	-3.60532	0.000311774	0.00440278
8	nkd1	Zm00001d033090	133.496	-1.34845	0.374123	-3.60429	0.000313011	0.00440793
8	nkd1	Zm00001d036136	1237.76	-2.00996	0.558335	-3.59992	0.000318315	0.00447607
8	nkd1	Zm00001d029247	35.9033	2.98597	0.82957	3.59942	0.000318928	0.00447925
8	nkd1	Zm00001d042353	1234.04	-1.01562	0.282153	-3.59954	0.000318787	0.00447925
8	nkd1	Zm00001d041958	30.4957	-3.98529	1.10749	-3.59848	0.000320085	0.00448682
8	nkd1	Zm00001d045468	179.908	1.07722	0.299357	3.59843	0.000320139	0.00448682
8	nkd1	Zm00001d006463	12.9821	-4.05272	1.12674	-3.59687	0.000322073	0.0045092
8	nkd1	Zm00001d021659	39.4708	-2.25393	0.627204	-3.59361	0.000326126	0.00455062
8	nkd1	Zm00001d037605	32.7451	-2.5881	0.720212	-3.59353	0.000326225	0.00455062
8	nkd1	Zm00001d037565	4740.4	2.51411	0.699848	3.59236	0.000327697	0.00456876
8	nkd1	Zm00001d051110	145.067	-5.30938	1.47872	-3.59053	0.000330001	0.00459369
8	nkd1	Zm00001d050694	129.072	-1.04173	0.290338	-3.588	0.000333221	0.00463127
8	nkd1	Zm00001d042057	624.79	-1.01755	0.283625	-3.58764	0.000333689	0.00463536
8	nkd1	Zm00001d018733	39.4411	25.3499	7.06725	3.58696	0.000334557	0.004645
8	nkd1	Zm00001d008305	146.916	1.12575	0.314022	3.58493	0.000337172	0.00466917
8	nkd1	Zm00001d003719	89.8056	-2.01045	0.560967	-3.5839	0.000338498	0.00468024
8	nkd1	Zm00001d030720	1481.63	-1.47558	0.412024	-3.58131	0.000341881	0.00471325
8	nkd1	Zm00001d015139	924.166	1.78516	0.498671	3.57984	0.000343801	0.00472883
8	nkd1	Zm00001d028386	21.2139	-2.35437	0.657697	-3.57972	0.00034396	0.00472883
8	nkd1	Zm00001d003228	75.4989	-1.34264	0.375093	-3.57949	0.000344264	0.00473058
8	nkd1	Zm00001d002175	228.752	-1.18943	0.332354	-3.57881	0.000345165	0.00474051
8	nkd1	Zm00001d032284	47.0887	-1.89701	0.530412	-3.57648	0.000348253	0.00477848
8	nkd1	Zm00001d052740	9.66846	-6.08697	1.70196	-3.57645	0.000348287	0.00477848
8	nkd1	Zm00001d049224	51.1944	-1.77261	0.495653	-3.57631	0.000348481	0.00477868
8	nkd1	Zm00001d035505	78.8569	1.88204	0.526291	3.57605	0.000348828	0.00478091
8	nkd1	Zm00001d027749	24.0541	-2.73102	0.763787	-3.57563	0.000349385	0.00478371
8	nkd1	Zm00001d021300	161.923	1.5678	0.438486	3.57548	0.000349588	0.00478403
8	nkd1	Zm00001d026434	47.3565	2.03813	0.570092	3.5751	0.000350099	0.00478613
8	nkd1	Zm00001d016740	31.7161	-2.84439	0.795866	-3.57395	0.000351631	0.00480214
8	nkd1	Zm00001d009140	22.5108	-3.43564	0.961349	-3.57377	0.000351877	0.00480305
8	nkd1	Zm00001d037097	360.972	-1.92337	0.538275	-3.57322	0.000352625	0.00480834
8	nkd1	Zm00001d038065	114.037	-1.97098	0.552023	-3.57046	0.000356352	0.00484925
8	nkd1	Zm00001d048471	16.4186	-3.79558	1.06353	-3.56883	0.000358573	0.00487451
8	nkd1	Zm00001d001206	173.572	-5.14015	1.44044	-3.56845	0.000359097	0.00487915
8	nkd1	Zm00001d043272	341.341	-1.01086	0.283534	-3.56522	0.000363551	0.00492223
8	nkd1	Zm00001d047560	36.6367	-1.59153	0.446383	-3.56539	0.000363317	0.00492223
8	nkd1	Zm00001d029715	63.752	-1.46072	0.409733	-3.56507	0.000363764	0.00492251
8	nkd1	Zm00001d041514	4.0214	-5.55001	1.55781	-3.56271	0.000367046	0.00496442
8	nkd1	Zm00001d027440	9.69081	-4.63395	1.3013	-3.56101	0.000369427	0.00498148
8	nkd1	Zm00001d042560	18.2887	-3.5547	0.99862	-3.55961	0.000371406	0.00500312
8	nkd1	Zm00001d001286	961.674	1.17208	0.329297	3.55935	0.000371773	0.00500553
8	nkd1	Zm00001d044122	228.782	-3.51934	0.989026	-3.55839	0.000373139	0.00501886
8	nkd1	Zm00001d028761	76.5369	-1.34821	0.378979	-3.55748	0.000374431	0.0050337
8	nkd1	Zm00001d040702	67.0189	-2.62987	0.739602	-3.55579	0.000376842	0.00506102
8	nkd1	Zm00001d006685	40.0315	-1.61722	0.454865	-3.55539	0.000377417	0.0050611
8	nkd1	Zm00001d026540	17.2028	1.74086	0.489633	3.55543	0.000377357	0.0050611
8	nkd1	Zm00001d024470	73.212	-1.48131	0.417618	-3.54705	0.00038957	0.00519337
8	nkd1	Zm00001d042830	52.5769	-1.85242	0.522246	-3.54702	0.000389615	0.00519337
8	nkd1	Zm00001d049742	6.99123	-3.23364	0.912152	-3.54507	0.000392506	0.00522149
8	nkd1	Zm00001d028601	291.642	-2.22576	0.627923	-3.54463	0.000393163	0.00522501
8	nkd1	Zm00001d043443	28.5492	-2.9333	0.828178	-3.54187	0.000397306	0.00526958
8	nkd1	Zm00001d048021	1024.37	1.19651	0.337816	3.5419	0.000397253	0.00526958
8	nkd1	Zm00001d045230	48.3326	-1.48686	0.420165	-3.53875	0.000402031	0.00532431
8	nkd1	Zm00001d005764	140.707	-1.98081	0.560083	-3.53663	0.000405265	0.00534777
8	nkd1	Zm00001d020875	56.3216	-3.47369	0.982122	-3.53692	0.000404819	0.00534777
8	nkd1	Zm00001d043375	1364.58	-1.30374	0.368733	-3.53572	0.000406665	0.00536
8	nkd1	Zm00001d044099	799.647	1.53044	0.432993	3.53455	0.00040847	0.00537494
8	nkd1	Zm00001d047087	1016.68	-1.09444	0.309638	-3.53456	0.000408448	0.00537494
8	nkd1	Zm00001d037757	49.3357	-1.61616	0.457538	-3.5323	0.000411959	0.0054155
8	nkd1	Zm00001d012924	234.586	-1.26232	0.357411	-3.53185	0.000412665	0.00541945
8	nkd1	Zm00001d050198	168.189	-1.14317	0.323739	-3.53116	0.00041374	0.00542847
8	nkd1	Zm00001d043674	183.463	-1.65458	0.469003	-3.52786	0.00041894	0.00547761
8	nkd1	Zm00001d005715	15.5407	-2.73478	0.776357	-3.52259	0.000427357	0.00556314
8	nkd1	Zm00001d025235	117.611	-1.69909	0.482421	-3.52202	0.000428274	0.00556562
8	nkd1	Zm00001d034170	128.422	2.70587	0.768314	3.52182	0.00042859	0.00556562
8	nkd1	Zm00001d026638	550.787	1.50233	0.426711	3.52071	0.000430393	0.00557304
8	nkd1	Zm00001d041726	29295.9	1.13322	0.321873	3.5207	0.000430414	0.00557304
8	nkd1	Zm00001d004545	45.2535	-1.09745	0.31205	-3.51692	0.000436586	0.00564303
8	nkd1	Zm00001d026096	17.3463	-2.4405	0.693924	-3.51696	0.000436526	0.00564303
8	nkd1	Zm00001d034257	93.5575	1.00127	0.284704	3.51687	0.000436664	0.00564303
8	nkd1	Zm00001d014443	51.655	-3.24945	0.924263	-3.51571	0.000438572	0.00565947
8	nkd1	Zm00001d046357	342.697	-2.98695	0.849912	-3.51442	0.000440711	0.00568432
8	nkd1	Zm00001d037483	152.588	-1.70319	0.485098	-3.51103	0.000446379	0.00574355
8	nkd1	Zm00001d004972	22.5309	-3.08937	0.880451	-3.50886	0.00045004	0.00578229
8	nkd1	Zm00001d044036	153.741	1.65489	0.472308	3.50384	0.000458599	0.00586686
8	nkd1	Zm00001d042646	254.137	1.20007	0.342586	3.50296	0.000460124	0.00588073
8	nkd1	Zm00001d035775	7.42851	-4.30297	1.22848	-3.50267	0.000460624	0.00588431
8	nkd1	Zm00001d023933	177.568	1.46793	0.419157	3.50211	0.000461581	0.00589372
8	nkd1	Zm00001d040466	38.7837	-1.94496	0.555523	-3.50113	0.000463283	0.00590133
8	nkd1	Zm00001d005071	127.103	-1.01631	0.290346	-3.50035	0.000464651	0.0059103
8	nkd1	Zm00001d020773	28.282	-2.78963	0.796937	-3.50045	0.000464481	0.0059103
8	nkd1	Zm00001d015239	78.9029	-1.38778	0.396563	-3.49951	0.000466108	0.00592319
8	nkd1	Zm00001d031287	7.46416	-4.97438	1.4219	-3.49841	0.00046804	0.00594491
8	nkd1	Zm00001d003522	4.39013	-4.42482	1.26568	-3.49601	0.000472274	0.00597312
8	nkd1	Zm00001d028616	120.648	-1.11556	0.319093	-3.49604	0.00047221	0.00597312
8	nkd1	Zm00001d040111	107.669	-1.42041	0.406774	-3.49189	0.00047962	0.00605741
8	nkd1	Zm00001d033717	30.0958	1.84645	0.528989	3.49052	0.000482085	0.00607992
8	nkd1	Zm00001d019629	41.2238	-2.55008	0.731136	-3.48782	0.000486967	0.00612413
8	nkd1	Zm00001d018394	201.978	-1.23186	0.353725	-3.48254	0.000496673	0.00623445
8	nkd1	Zm00001d033539	802.221	-1.69664	0.487215	-3.48231	0.0004971	0.00623687
8	nkd1	Zm00001d022242	68.3793	-1.63582	0.469981	-3.48061	0.000500278	0.00627176
8	nkd1	Zm00001d026370	45.1908	-2.00209	0.575219	-3.48057	0.00050035	0.00627176
8	nkd1	Zm00001d001960	95.1091	-3.43021	0.985891	-3.4793	0.000502725	0.00629267
8	nkd1	Zm00001d019111	241.426	-1.04476	0.300609	-3.47547	0.000509962	0.00637044
8	nkd1	Zm00001d018255	17.5191	-2.18092	0.628069	-3.47242	0.000515785	0.00643803
8	nkd1	Zm00001d042898	4.78342	-5.68764	1.6388	-3.47061	0.000519278	0.0064781
8	nkd1	Zm00001d044374	557.299	1.18612	0.342206	3.4661	0.000528063	0.00657285
8	nkd1	Zm00001d016256	65.9141	-3.10676	0.896678	-3.46474	0.000530744	0.00660007
8	nkd1	Zm00001d038366	2.87478	-7.48066	2.15952	-3.46404	0.000532132	0.00661117
8	nkd1	Zm00001d025572	20.25	-3.43324	0.991257	-3.46352	0.000533157	0.00662082
8	nkd1	Zm00001d002160	255.76	-1.35125	0.390465	-3.46063	0.000538918	0.00666755
8	nkd1	Zm00001d018253	51.8381	-2.91486	0.842336	-3.46045	0.00053928	0.00666894
8	nkd1	Zm00001d016590	96.4155	-1.37861	0.398648	-3.45821	0.000543778	0.00669664
8	nkd1	Zm00001d037497	14.6404	-2.72714	0.788591	-3.45825	0.000543702	0.00669664
8	nkd1	Zm00001d013825	26.5911	-2.69592	0.779812	-3.45715	0.000545929	0.00671951
8	nkd1	Zm00001d023579	98.4929	-1.23121	0.356709	-3.45157	0.000557325	0.00684454
8	nkd1	Zm00001d033662	41.3947	-1.22212	0.354107	-3.45127	0.000557946	0.00684901
8	nkd1	Zm00001d002353	82.6906	-2.1131	0.612383	-3.45061	0.000559315	0.00686136
8	nkd1	Zm00001d027537	27.9967	4.27691	1.23965	3.45009	0.000560406	0.00686973
8	nkd1	Zm00001d002856	120.56	-1.67715	0.486161	-3.44978	0.000561036	0.00687338
8	nkd1	Zm00001d003406	10.4497	-4.05945	1.17751	-3.44748	0.000565842	0.00690783
8	nkd1	Zm00001d025861	89.5058	-1.32866	0.385373	-3.44772	0.000565332	0.00690783
8	nkd1	Zm00001d038207	4.98943	-4.96759	1.44077	-3.44786	0.00056504	0.00690783
8	nkd1	Zm00001d039907	48.344	2.32648	0.67479	3.4477	0.000565374	0.00690783
8	nkd1	Zm00001d025414	103.562	-1.27638	0.37051	-3.44492	0.000571222	0.00695126
8	nkd1	Zm00001d033478	9.27261	-4.07655	1.18331	-3.44503	0.000570992	0.00695126
8	nkd1	Zm00001d001432	43.6876	-1.71902	0.499255	-3.44317	0.000574934	0.00698688
8	nkd1	Zm00001d048178	21.6673	-4.44628	1.29144	-3.44288	0.000575563	0.00698816
8	nkd1	Zm00001d027929	34.7684	-2.82084	0.821646	-3.43316	0.000596589	0.00722445
8	nkd1	Zm00001d052114	9.46979	5.60136	1.63162	3.43301	0.000596919	0.00722445
8	nkd1	Zm00001d003016	48.731	-2.74347	0.799385	-3.43197	0.000599203	0.00724077
8	nkd1	Zm00001d052386	23.462	-2.13201	0.62123	-3.43191	0.000599352	0.00724077
8	nkd1	Zm00001d022804	109.517	1.70352	0.496452	3.4314	0.000600483	0.00725115
8	nkd1	Zm00001d038925	66.6464	-1.44419	0.42097	-3.43061	0.000602216	0.00726551
8	nkd1	Zm00001d051397	24.8545	1.58264	0.462264	3.42367	0.000617813	0.0074339
8	nkd1	Zm00001d029102	26.3479	-2.02667	0.592188	-3.42234	0.000620836	0.00746653
8	nkd1	Zm00001d047240	133.326	-1.31478	0.384199	-3.42213	0.000621336	0.00746918
8	nkd1	Zm00001d029254	54.5303	-1.42948	0.417915	-3.42051	0.000625048	0.00750326
8	nkd1	Zm00001d020540	5.64138	-4.4893	1.31266	-3.42001	0.000626177	0.00751047
8	nkd1	Zm00001d014965	7.72668	-4.10594	1.20073	-3.41955	0.000627248	0.00751943
8	nkd1	Zm00001d027431	112.436	-2.36934	0.69304	-3.41877	0.000629047	0.00752798
8	nkd1	Zm00001d044052	7.43472	4.63548	1.35633	3.41767	0.000631597	0.00754835
8	nkd1	Zm00001d011274	3.39789	-6.22909	1.82286	-3.4172	0.000632676	0.00755448
8	nkd1	Zm00001d012960	3.34332	-4.78275	1.39984	-3.41664	0.000634001	0.00756496
8	nkd1	Zm00001d030498	40.1376	3.24519	0.950162	3.41541	0.000636869	0.00758636
8	nkd1	Zm00001d006360	39.4682	-1.81466	0.531617	-3.41347	0.000641403	0.00762705
8	nkd1	Zm00001d021329	4.71674	-4.90886	1.43812	-3.41339	0.00064161	0.00762705
8	nkd1	Zm00001d027619	80.645	-1.25775	0.368622	-3.41203	0.000644813	0.0076515
8	nkd1	Zm00001d040160	69.3799	-1.09758	0.321736	-3.41143	0.000646219	0.00765797
8	nkd1	Zm00001d031503	126.933	1.21897	0.357582	3.40892	0.00065221	0.0076948
8	nkd1	Zm00001d013295	207.907	1.04436	0.306467	3.40776	0.00065499	0.00772419
8	nkd1	Zm00001d029141	336.642	-1.06535	0.312741	-3.4065	0.000658007	0.00773585
8	nkd1	Zm00001d007486	131.491	1.30545	0.383719	3.40209	0.000668727	0.00784807
8	nkd1	Zm00001d049071	52.4595	-3.18357	0.935753	-3.40215	0.000668584	0.00784807
8	nkd1	Zm00001d005775	15.4701	-5.36598	1.57771	-3.40111	0.000671126	0.0078693
8	nkd1	Zm00001d032316	63.2049	-2.24194	0.659484	-3.39954	0.000675001	0.00789393
8	nkd1	Zm00001d032902	9.68805	-4.18821	1.23212	-3.39919	0.000675847	0.00789872
8	nkd1	Zm00001d043234	180.081	1.15715	0.340424	3.39913	0.000676002	0.00789872
8	nkd1	Zm00001d005657	9.73553	-3.36745	0.991373	-3.39676	0.000681896	0.00794673
8	nkd1	Zm00001d000592	25.0445	2.58833	0.762297	3.39543	0.000685199	0.00797826
8	nkd1	Zm00001d025338	18.3449	-3.99065	1.17577	-3.39406	0.000688637	0.00801338
8	nkd1	Zm00001d028398	132.61	-2.82327	0.83187	-3.39388	0.0006891	0.00801338
8	nkd1	Zm00001d028486	50.7088	-2.51382	0.740994	-3.3925	0.000692577	0.00804311
8	nkd1	Zm00001d007953	16.9424	-2.34919	0.692528	-3.39219	0.000693371	0.00804576
8	nkd1	Zm00001d034558	21.9891	-3.41171	1.00591	-3.39167	0.00069468	0.00805702
8	nkd1	Zm00001d019247	65.7025	-1.52183	0.449215	-3.38776	0.000704671	0.00815166
8	nkd1	Zm00001d038061	5.38895	-4.38299	1.29421	-3.3866	0.000707645	0.00818251
8	nkd1	Zm00001d037890	41.6509	-2.15369	0.636122	-3.38565	0.000710094	0.00820017
8	nkd1	Zm00001d026200	8.99708	-4.09392	1.20935	-3.38521	0.000711244	0.00820567
8	nkd1	Zm00001d030236	31.6311	-2.12392	0.627481	-3.38483	0.000712217	0.00820694
8	nkd1	Zm00001d003425	49.1291	-1.42704	0.421679	-3.38419	0.000713889	0.00821911
8	nkd1	Zm00001d042013	49.6164	-1.68516	0.498312	-3.38174	0.000720292	0.00827444
8	nkd1	Zm00001d050867	27.6132	7.13816	2.11074	3.38183	0.000720037	0.00827444
8	nkd1	Zm00001d028785	208.139	-1.47873	0.437418	-3.38058	0.000723325	0.00829555
8	nkd1	Zm00001d030856	3.16813	-4.89548	1.44808	-3.38066	0.000723113	0.00829555
8	nkd1	Zm00001d030316	902.45	-3.03897	0.899128	-3.37991	0.0007251	0.00831234
8	nkd1	Zm00001d038561	11.8226	5.23802	1.55016	3.37903	0.000727432	0.00832835
8	nkd1	Zm00001d022597	279.832	1.04725	0.309975	3.37848	0.000728875	0.00833771
8	nkd1	Zm00001d038064	5.296	-4.20396	1.24432	-3.37853	0.000728744	0.00833771
8	nkd1	Zm00001d052662	147.99	-1.27214	0.376967	-3.37466	0.000739059	0.00844336
8	nkd1	Zm00001d032750	23.9625	-2.1568	0.639146	-3.3745	0.000739491	0.00844468
8	nkd1	Zm00001d024734	27.7248	-3.32878	0.986496	-3.37434	0.000739921	0.00844598
8	nkd1	Zm00001d019446	493.142	2.33611	0.692432	3.37378	0.00074144	0.00845248
8	nkd1	Zm00001d012297	87.2722	2.69425	0.799073	3.37172	0.000746998	0.00850132
8	nkd1	Zm00001d030791	25.4052	-4.17162	1.23946	-3.36566	0.000763613	0.00866649
8	nkd1	Zm00001d020872	179.823	-2.13851	0.63551	-3.36504	0.000765338	0.00867676
8	nkd1	Zm00001d014723	82.9682	-1.62074	0.481844	-3.36362	0.000769265	0.00871019
8	nkd1	Zm00001d039893	313.624	-1.57739	0.469195	-3.36191	0.00077404	0.00876039
8	nkd1	Zm00001d052998	75.7719	-1.29754	0.38602	-3.36133	0.000775686	0.00876675
8	nkd1	Zm00001d043614	13.886	-2.93364	0.872857	-3.36097	0.000776701	0.00877206
8	nkd1	Zm00001d017622	186.397	2.26101	0.672983	3.35969	0.000780304	0.00880902
8	nkd1	Zm00001d002025	14.7229	-3.24375	0.965807	-3.35859	0.000783401	0.00883651
8	nkd1	Zm00001d046746	7.21961	-4.51875	1.34698	-3.35471	0.000794469	0.00893493
8	nkd1	Zm00001d028999	18.5175	-3.2958	0.98297	-3.3529	0.000799701	0.00897864
8	nkd1	Zm00001d035562	149.222	-2.99577	0.893538	-3.35271	0.00080025	0.00898103
8	nkd1	Zm00001d052136	75.9017	-2.66832	0.795989	-3.3522	0.000801717	0.00899371
8	nkd1	Zm00001d046596	141.549	-2.26168	0.674761	-3.35183	0.000802804	0.00900133
8	nkd1	Zm00001d008925	107.563	-1.42766	0.426023	-3.35114	0.000804807	0.00901323
8	nkd1	Zm00001d017992	4.36446	-3.62777	1.08297	-3.34984	0.000808588	0.00904799
8	nkd1	Zm00001d009404	24.2483	-1.47075	0.439536	-3.34615	0.000819421	0.00915003
8	nkd1	Zm00001d008700	13.675	-2.42358	0.724366	-3.34579	0.000820488	0.00915811
8	nkd1	Zm00001d034692	6.00046	4.8673	1.45591	3.34314	0.000828369	0.00923065
8	nkd1	Zm00001d028089	9.23661	-2.72811	0.816461	-3.34138	0.000833633	0.00927382
8	nkd1	Zm00001d024587	36.5517	-2.7694	0.828896	-3.34107	0.00083456	0.00927849
8	nkd1	Zm00001d014224	49.7586	-1.56413	0.468353	-3.33965	0.000838842	0.00930849
8	nkd1	Zm00001d036773	438.511	1.14844	0.343873	3.33971	0.000838654	0.00930849
8	nkd1	Zm00001d004539	4.91495	-7.9828	2.39097	-3.33873	0.000841615	0.00933151
8	nkd1	Zm00001d002718	118.43	-1.0906	0.326789	-3.33731	0.000845928	0.00936766
8	nkd1	Zm00001d016657	107.457	-1.23431	0.369935	-3.33655	0.000848247	0.00938944
8	nkd1	Zm00001d015129	1173.7	1.14631	0.343718	3.33503	0.000852902	0.00942534
8	nkd1	Zm00001d018343	14.6871	-2.1881	0.656172	-3.33464	0.000854101	0.00943469
8	nkd1	Zm00001d030346	112.969	-3.27598	0.982568	-3.33409	0.000855777	0.00944393
8	nkd1	Zm00001d048890	237.384	-1.64468	0.493988	-3.32939	0.000870373	0.00955907
8	nkd1	Zm00001d046961	6.97021	-4.50911	1.35556	-3.32638	0.000879808	0.00965078
8	nkd1	Zm00001d021656	110.027	1.93529	0.581874	3.32597	0.000881114	0.00965681
8	nkd1	Zm00001d038651	71.6259	-2.20014	0.661492	-3.32603	0.000880918	0.00965681
8	nkd1	Zm00001d010210	29.5521	-2.16475	0.650937	-3.32559	0.00088232	0.00966245
8	nkd1	Zm00001d030767	14.6875	-2.74233	0.824923	-3.32435	0.000886254	0.00968567
8	nkd1	Zm00001d020555	21.8708	-1.59123	0.478793	-3.32342	0.000889201	0.00970199
8	nkd1	Zm00001d035455	162.615	-2.11749	0.637864	-3.31965	0.000901303	0.00980999
8	nkd1	Zm00001d034194	160.516	-1.07648	0.324385	-3.31854	0.000904904	0.00983264
8	nkd1	Zm00001d002341	77.8476	-1.04909	0.316188	-3.31793	0.000906878	0.00984257
8	nkd1	Zm00001d006863	20.495	-4.11963	1.24159	-3.31802	0.000906569	0.00984257
8	nkd1	Zm00001d043730	22.199	3.86748	1.16576	3.31756	0.000908071	0.00984751
8	nkd1	Zm00001d001982	23.2004	-1.9267	0.580886	-3.31682	0.000910467	0.00985805
8	nkd1	Zm00001d008586	29.1329	1.58292	0.477257	3.3167	0.000910888	0.00985805
8	nkd1	Zm00001d017418	17.4256	-2.97716	0.897737	-3.3163	0.000912178	0.00986801
8	nkd1	Zm00001d033320	23.0293	-1.50831	0.454975	-3.31515	0.000915924	0.0098965
8	nkd1	Zm00001d012614	31.4681	-1.86513	0.562833	-3.31383	0.000920267	0.00993539
8	nkd1	Zm00001d038355	11.3876	-2.66369	0.804153	-3.31241	0.000924952	0.00996983
8	nkd1	Zm00001d049916	2.5352	-6.54449	1.97632	-3.31145	0.000928126	0.00999598
8	nkd1	ENSRNA049463738	15.6626	5.48878	1.65818	3.31013	0.000932532	0.010027
8	nkd1	Zm00001d009515	4.84289	5.74933	1.73738	3.30919	0.000935655	0.0100406
8	nkd1	Zm00001d039726	3.36027	-5.55411	1.67837	-3.30923	0.00093554	0.0100406
8	nkd1	Zm00001d016952	11.3765	-2.96146	0.895278	-3.30786	0.000940107	0.0100803
8	nkd1	Zm00001d012418	28.2641	1.84655	0.559068	3.3029	0.00095691	0.0102358
8	nkd1	Zm00001d036987	7.0771	-3.45581	1.04627	-3.30298	0.000956634	0.0102358
8	nkd1	Zm00001d031619	89.0587	-1.28032	0.38776	-3.30185	0.0009605	0.0102697
8	nkd1	Zm00001d039194	39.5328	2.04432	0.619162	3.30175	0.000960851	0.0102697
8	nkd1	Zm00001d053107	122.91	-1.19403	0.361728	-3.3009	0.000963751	0.0102925
8	nkd1	Zm00001d036058	58.763	1.6869	0.511254	3.29954	0.000968421	0.0103341
8	nkd1	Zm00001d033057	116.169	-1.04974	0.318187	-3.29912	0.000969882	0.0103414
8	nkd1	Zm00001d048373	69.3649	-1.27914	0.387718	-3.29916	0.000969752	0.0103414
8	nkd1	Zm00001d019221	8.43064	-3.13843	0.951665	-3.29783	0.000974344	0.0103765
8	nkd1	Zm00001d002198	27.8774	2.28937	0.694938	3.29435	0.000986485	0.0104766
8	nkd1	Zm00001d025968	11.0838	-7.04016	2.13797	-3.29292	0.000991535	0.0105219
8	nkd1	Zm00001d002316	384.942	-1.16027	0.352512	-3.29144	0.00099676	0.0105689
8	nkd1	Zm00001d008189	289.718	-2.52779	0.768326	-3.28999	0.0010019	0.0106066
8	nkd1	Zm00001d043318	3.72272	-4.41901	1.34397	-3.28802	0.00100894	0.0106642
8	nkd1	Zm00001d049233	13.9502	-1.98253	0.602975	-3.28791	0.00100934	0.0106642
8	nkd1	Zm00001d038221	24.8864	-2.10939	0.642036	-3.28547	0.00101813	0.0107397
8	nkd1	Zm00001d040606	43.1491	-2.13687	0.650421	-3.28536	0.0010185	0.0107397
8	nkd1	Zm00001d003707	48.4544	-3.64597	1.10991	-3.28492	0.0010201	0.0107523
8	nkd1	Zm00001d046968	29.5882	-1.56958	0.477869	-3.28455	0.00102145	0.0107623
8	nkd1	Zm00001d039941	5.61983	6.15152	1.8734	3.28362	0.00102484	0.010781
8	nkd1	Zm00001d046438	88.2537	-1.51921	0.46282	-3.2825	0.00102892	0.0108111
8	nkd1	Zm00001d030542	167.18	1.17968	0.359457	3.28185	0.00103129	0.0108233
8	nkd1	Zm00001d012124	53.6874	1.66719	0.508173	3.28075	0.00103531	0.0108612
8	nkd1	Zm00001d029963	62.3956	-1.32021	0.402643	-3.27887	0.00104225	0.0109169
8	nkd1	Zm00001d032520	125.792	-1.28313	0.391503	-3.27745	0.00104748	0.0109631
8	nkd1	Zm00001d051554	187.705	-1.45954	0.445428	-3.27671	0.00105024	0.0109747
8	nkd1	Zm00001d028632	8.17619	6.88835	2.10393	3.27403	0.00106024	0.0110575
8	nkd1	Zm00001d033644	11.9919	4.40379	1.34537	3.27329	0.00106304	0.0110695
8	nkd1	Zm00001d009932	15.1818	-3.39367	1.03757	-3.27078	0.00107252	0.0111551
8	nkd1	Zm00001d010704	65.9466	-1.50016	0.458714	-3.27037	0.00107408	0.011167
8	nkd1	Zm00001d033747	3719.91	-1.27651	0.390447	-3.26934	0.00107798	0.0111988
8	nkd1	Zm00001d016922	162.568	-1.74499	0.533951	-3.26806	0.00108286	0.0112408
8	nkd1	Zm00001d040171	6.87943	-3.73625	1.14352	-3.26732	0.00108572	0.0112661
8	nkd1	Zm00001d034916	200.308	1.1786	0.360771	3.26689	0.00108735	0.0112709
8	nkd1	Zm00001d043634	19.8317	-3.50743	1.07398	-3.26582	0.00109146	0.0112935
8	nkd1	Zm00001d043998	165.954	-1.43961	0.440779	-3.26605	0.0010906	0.0112935
8	nkd1	Zm00001d039606	90.3868	-1.29481	0.396622	-3.26458	0.00109626	0.0113314
8	nkd1	Zm00001d002288	28.6127	-2.3435	0.718272	-3.26269	0.00110361	0.0113795
8	nkd1	Zm00001d020627	68.0376	-2.54937	0.78138	-3.26265	0.00110377	0.0113795
8	nkd1	Zm00001d046299	5.40068	-4.3592	1.33601	-3.26285	0.00110297	0.0113795
8	nkd1	Zm00001d014762	13.4727	-3.26704	1.00179	-3.2612	0.00110941	0.0114188
8	nkd1	Zm00001d042182	45.6454	-2.00619	0.615424	-3.25985	0.00111471	0.0114578
8	nkd1	ENSRNA049455358	56.0582	3.74456	1.14889	3.25928	0.00111695	0.0114641
8	nkd1	Zm00001d044455	108.999	-1.97647	0.606639	-3.25807	0.00112172	0.0114966
8	nkd1	Zm00001d048307	566.142	1.22971	0.377415	3.25824	0.00112106	0.0114966
8	nkd1	Zm00001d035999	32.9005	-1.75609	0.539127	-3.25728	0.00112484	0.0115198
8	nkd1	Zm00001d021129	3.05383	-4.63991	1.42485	-3.25642	0.00112828	0.0115373
8	nkd1	Zm00001d033872	308.002	4.12943	1.26824	3.25603	0.00112982	0.0115486
8	nkd1	Zm00001d020650	80.8887	-1.119	0.343685	-3.25589	0.00113036	0.0115497
8	nkd1	Zm00001d014508	235.017	3.78676	1.16368	3.25412	0.00113743	0.0116131
8	nkd1	Zm00001d014919	20.7782	-1.19937	0.368726	-3.25274	0.001143	0.0116566
8	nkd1	Zm00001d013139	1335.79	1.22543	0.376808	3.25213	0.00114544	0.0116637
8	nkd1	Zm00001d037094	72.145	1.55692	0.478696	3.25242	0.00114426	0.0116637
8	nkd1	Zm00001d047555	340.753	-1.10192	0.338826	-3.25216	0.00114531	0.0116637
8	nkd1	Zm00001d027290	421.542	-2.64936	0.8147	-3.25195	0.00114618	0.0116667
8	nkd1	Zm00001d033194	19.9159	-3.4808	1.07055	-3.25142	0.0011483	0.0116839
8	nkd1	Zm00001d029590	98.1065	-1.28955	0.396744	-3.25032	0.00115275	0.0117157
8	nkd1	Zm00001d018335	17.1926	-3.12291	0.961049	-3.24948	0.00115617	0.011746
8	nkd1	Zm00001d010371	8148.46	3.39479	1.04482	3.24917	0.00115741	0.0117505
8	nkd1	Zm00001d004401	533.379	-2.63331	0.810518	-3.24892	0.00115844	0.0117557
8	nkd1	Zm00001d018614	83.5941	-1.39195	0.428465	-3.24868	0.00115941	0.011761
8	nkd1	Zm00001d022053	17.3405	-4.28105	1.31855	-3.24679	0.00116713	0.0118251
8	nkd1	Zm00001d036750	222.913	-1.00327	0.309042	-3.24639	0.00116877	0.0118335
8	nkd1	Zm00001d000412	6.15172	4.74496	1.46463	3.23971	0.00119653	0.012078
8	nkd1	Zm00001d020051	2263.2	1.31862	0.407069	3.23931	0.00119819	0.0120879
8	nkd1	Zm00001d043733	2.94392	-5.74713	1.77421	-3.23926	0.00119842	0.0120879
8	nkd1	Zm00001d020129	825.234	1.1141	0.343978	3.23888	0.00120001	0.0120993
8	nkd1	Zm00001d054006	35.535	1.71732	0.530473	3.23733	0.00120652	0.0121421
8	nkd1	Zm00001d043988	32.018	-3.56249	1.10062	-3.23681	0.00120873	0.0121598
8	nkd1	Zm00001d010493	81.7492	1.04869	0.324008	3.23663	0.00120951	0.012163
8	nkd1	Zm00001d046521	8.33521	3.26381	1.0085	3.2363	0.00121089	0.0121723
8	nkd1	Zm00001d022478	9.89394	-4.0303	1.24601	-3.23457	0.00121825	0.0122233
8	nkd1	Zm00001d003512	35.9684	-1.48875	0.460279	-3.23444	0.0012188	0.0122242
8	nkd1	Zm00001d006059	297.372	-1.05991	0.327829	-3.23311	0.00122449	0.0122721
8	nkd1	Zm00001d031275	22.3929	-3.50042	1.08322	-3.2315	0.00123144	0.0123371
8	nkd1	Zm00001d020337	3.79215	-4.90848	1.51916	-3.23105	0.00123336	0.012347
8	nkd1	Zm00001d029246	26.8605	2.24403	0.695023	3.22872	0.00124345	0.0124248
8	nkd1	Zm00001d000932	8.45468	-3.53429	1.0949	-3.22795	0.00124682	0.012449
8	nkd1	Zm00001d051736	19.1806	-2.36491	0.733029	-3.22621	0.00125441	0.0125202
8	nkd1	Zm00001d002774	12.415	-2.32538	0.720984	-3.22529	0.00125847	0.012543
8	nkd1	Zm00001d051525	26.5486	3.44195	1.06763	3.22391	0.00126453	0.0125882
8	nkd1	Zm00001d044024	89.9023	-1.67027	0.518248	-3.22291	0.00126895	0.0126134
8	nkd1	Zm00001d048533	53.1841	-1.15129	0.357209	-3.223	0.00126856	0.0126134
8	nkd1	Zm00001d008279	12.2241	2.46254	0.764579	3.22078	0.00127841	0.0126932
8	nkd1	Zm00001d022130	64.5304	-1.11088	0.344943	-3.22047	0.00127981	0.0126978
8	nkd1	Zm00001d019049	16.9549	-1.89227	0.587624	-3.2202	0.00128101	0.0127049
8	nkd1	Zm00001d026414	25.9518	-2.49207	0.774096	-3.21933	0.00128489	0.0127198
8	nkd1	Zm00001d033232	13.5907	-2.95896	0.920216	-3.2155	0.00130216	0.0128574
8	nkd1	Zm00001d021936	9.94923	-3.49178	1.08684	-3.21277	0.00131463	0.012936
8	nkd1	Zm00001d041748	16.7953	-2.49055	0.77522	-3.21269	0.00131496	0.012936
8	nkd1	Zm00001d012690	37.5533	-2.17405	0.676993	-3.21134	0.00132119	0.0129781
8	nkd1	Zm00001d047113	288.73	1.82783	0.569993	3.20676	0.00134238	0.013133
8	nkd1	Zm00001d010409	383.505	-3.06292	0.955195	-3.20659	0.00134319	0.0131362
8	nkd1	Zm00001d051653	31.3898	-2.71829	0.848338	-3.20426	0.00135411	0.0132188
8	nkd1	Zm00001d021268	18.5279	-2.49509	0.778721	-3.20409	0.0013549	0.0132217
8	nkd1	Zm00001d051434	48.9272	2.70549	0.84478	3.2026	0.00136194	0.0132709
8	nkd1	Zm00001d020984	10704.8	1.23502	0.386035	3.19925	0.00137786	0.0133919
8	nkd1	Zm00001d022351	20.3738	2.82501	0.883328	3.19814	0.00138317	0.0134313
8	nkd1	Zm00001d019092	16.1594	2.51369	0.786246	3.19708	0.00138828	0.0134735
8	nkd1	Zm00001d053031	13.8431	-2.37534	0.743141	-3.19635	0.00139177	0.0135025
8	nkd1	Zm00001d005790	13.2145	-2.89095	0.905028	-3.19433	0.00140158	0.0135829
8	nkd1	Zm00001d044744	15.9574	-3.49889	1.0956	-3.19359	0.00140517	0.0135936
8	nkd1	Zm00001d036280	47.7842	-1.41792	0.44412	-3.19264	0.00140977	0.0136276
8	nkd1	Zm00001d025031	53.3877	-1.72286	0.539711	-3.19219	0.001412	0.0136442
8	nkd1	Zm00001d018619	3.4201	-4.57499	1.43323	-3.19208	0.00141252	0.0136443
8	nkd1	Zm00001d017886	37.9297	-1.44296	0.45218	-3.19111	0.00141728	0.0136755
8	nkd1	Zm00001d051475	157.183	1.29065	0.40448	3.19089	0.00141834	0.013679
8	nkd1	Zm00001d033887	16.026	1.1472	0.359651	3.18977	0.00142385	0.0137239
8	nkd1	Zm00001d049950	41.4132	-2.04428	0.641174	-3.18835	0.00143089	0.0137719
8	nkd1	Zm00001d017557	442.236	-1.00928	0.31687	-3.18515	0.00144681	0.0139001
8	nkd1	Zm00001d018024	7.35438	-4.64554	1.45913	-3.18378	0.00145365	0.0139508
8	nkd1	Zm00001d007915	75.6093	-1.57115	0.493561	-3.18329	0.00145614	0.0139696
8	nkd1	Zm00001d043480	120.111	-2.20707	0.69346	-3.18269	0.00145916	0.0139936
8	nkd1	Zm00001d009566	46.9107	-1.87085	0.587951	-3.18199	0.00146265	0.014017
8	nkd1	Zm00001d022427	24.1284	-2.79847	0.879443	-3.18209	0.00146214	0.014017
8	nkd1	Zm00001d043458	359.251	-1.74076	0.547107	-3.18176	0.00146382	0.0140232
8	nkd1	Zm00001d031778	25.0049	-5.30006	1.66608	-3.18116	0.00146686	0.0140412
8	nkd1	Zm00001d018206	16.0747	-4.91305	1.54478	-3.18041	0.00147065	0.0140582
8	nkd1	Zm00001d046226	686.045	-2.42188	0.761542	-3.18023	0.00147157	0.0140582
8	nkd1	Zm00001d018966	321.996	-1.26762	0.39869	-3.17946	0.00147552	0.0140897
8	nkd1	Zm00001d052351	16.6569	-2.09395	0.658863	-3.17813	0.0014823	0.0141394
8	nkd1	Zm00001d029341	103.689	-2.19527	0.690936	-3.17725	0.0014868	0.0141721
8	nkd1	Zm00001d037288	26.0559	-2.62704	0.826824	-3.17727	0.00148669	0.0141721
8	nkd1	Zm00001d007231	23.8637	-2.31882	0.731222	-3.17116	0.0015183	0.0144301
8	nkd1	Zm00001d041277	122.937	-2.01574	0.636036	-3.16922	0.00152848	0.0145073
8	nkd1	Zm00001d046632	142.801	-1.44402	0.455839	-3.16784	0.00153575	0.0145711
8	nkd1	Zm00001d044340	44.6193	-1.83709	0.580128	-3.16669	0.00154185	0.0146082
8	nkd1	Zm00001d014467	52.9599	-2.39291	0.755787	-3.16612	0.00154488	0.0146317
8	nkd1	Zm00001d030347	76.145	-1.37138	0.433208	-3.16564	0.00154743	0.0146506
8	nkd1	Zm00001d026137	31.1414	-3.1597	0.998533	-3.16434	0.00155433	0.0146951
8	nkd1	Zm00001d045937	251777	2.27392	0.718633	3.16423	0.00155492	0.0146955
8	nkd1	Zm00001d019155	3521.65	4.2283	1.33652	3.16366	0.00155798	0.014714
8	nkd1	Zm00001d050714	45.9279	-3.66566	1.15949	-3.16144	0.00156992	0.0148005
8	nkd1	Zm00001d031620	610.742	-2.37524	0.75146	-3.16083	0.0015732	0.0148211
8	nkd1	Zm00001d035777	14.3835	3.34802	1.05956	3.15983	0.00157863	0.0148617
8	nkd1	Zm00001d047765	2193.27	1.03962	0.329049	3.15948	0.00158051	0.0148637
8	nkd1	Zm00001d025933	15.5464	-2.90059	0.918221	-3.15892	0.00158355	0.014878
8	nkd1	Zm00001d014690	170.454	-1.59683	0.505801	-3.15704	0.0015938	0.0149518
8	nkd1	Zm00001d019006	40.0519	1.24687	0.395143	3.15548	0.00160236	0.0150268
8	nkd1	Zm00001d041991	48.1602	-1.60469	0.508685	-3.15459	0.00160723	0.0150513
8	nkd1	Zm00001d024723	8.98832	-3.13933	0.99685	-3.14925	0.0016369	0.0152729
8	nkd1	Zm00001d049079	274.673	-1.58063	0.50191	-3.14923	0.00163704	0.0152729
8	nkd1	Zm00001d015496	145.522	1.24568	0.395655	3.1484	0.00164169	0.0153043
8	nkd1	Zm00001d002864	120.871	-1.02152	0.324668	-3.14636	0.00165314	0.0153949
8	nkd1	Zm00001d025016	37.2257	-3.16758	1.0068	-3.1462	0.00165409	0.0153983
8	nkd1	Zm00001d033393	49.6184	2.4657	0.784028	3.14491	0.00166135	0.0154337
8	nkd1	Zm00001d003645	3.51787	-4.15473	1.32134	-3.14432	0.00166472	0.0154596
8	nkd1	Zm00001d017941	35.785	-1.60054	0.509084	-3.14396	0.00166679	0.0154681
8	nkd1	Zm00001d044038	481.36	1.12518	0.358028	3.14271	0.00167391	0.0155234
8	nkd1	Zm00001d006034	64.5539	-1.83571	0.584271	-3.14189	0.00167863	0.0155459
8	nkd1	Zm00001d029337	30.6461	-1.00791	0.320798	-3.14188	0.00167867	0.0155459
8	nkd1	Zm00001d009610	160.005	-1.27199	0.40493	-3.14126	0.00168224	0.0155628
8	nkd1	Zm00001d052776	17.3201	-4.05602	1.29117	-3.14135	0.00168173	0.0155628
8	nkd1	Zm00001d008880	30.4137	4.15532	1.32383	3.13887	0.00169602	0.0156414
8	nkd1	Zm00001d042641	49.7868	-2.70113	0.860514	-3.13897	0.00169543	0.0156414
8	nkd1	Zm00001d002199	17.5699	3.13673	0.999733	3.13756	0.00170358	0.0156845
8	nkd1	Zm00001d024386	6.61012	-5.40189	1.72212	-3.13676	0.00170823	0.0157215
8	nkd1	Zm00001d030253	27.4962	-2.23226	0.711939	-3.13546	0.00171583	0.0157643
8	nkd1	Zm00001d005002	41.2618	2.57255	0.820688	3.13463	0.00172074	0.0157985
8	nkd1	Zm00001d047567	49.1169	1.64929	0.526324	3.13361	0.00172672	0.0158316
8	nkd1	Zm00001d026135	25.2065	4.51075	1.44001	3.13243	0.00173365	0.0158842
8	nkd1	Zm00001d046422	203.287	-2.16148	0.690183	-3.13175	0.00173769	0.0159103
8	nkd1	Zm00001d046378	24.5809	-2.42555	0.774719	-3.13088	0.00174283	0.0159465
8	nkd1	Zm00001d030305	1964.74	-2.98774	0.954325	-3.13074	0.00174369	0.0159489
8	nkd1	Zm00001d026690	570.982	-2.11511	0.675679	-3.13035	0.00174597	0.0159643
8	nkd1	Zm00001d015609	6.92898	2.7799	0.888614	3.12835	0.00175791	0.0160569
8	nkd1	Zm00001d052935	4.5554	-3.1126	0.995412	-3.12694	0.00176633	0.0161178
8	nkd1	Zm00001d052170	30.6704	-2.00476	0.641695	-3.12417	0.00178309	0.0162369
8	nkd1	Zm00001d033968	3.06464	-5.15243	1.64928	-3.12404	0.00178386	0.0162384
8	nkd1	Zm00001d033623	326.265	-1.41965	0.454471	-3.12374	0.00178565	0.0162437
8	nkd1	Zm00001d048014	18.9167	2.03011	0.650261	3.12199	0.00179634	0.0163298
8	nkd1	Zm00001d029012	20.1548	-2.20534	0.707896	-3.11535	0.00183726	0.0166281
8	nkd1	Zm00001d010333	17.1965	4.27977	1.37388	3.1151	0.00183885	0.0166326
8	nkd1	Zm00001d017425	14.6074	-1.7467	0.560838	-3.11444	0.00184292	0.0166332
8	nkd1	Zm00001d039837	44.5375	-1.2433	0.399176	-3.11467	0.00184152	0.0166332
8	nkd1	Zm00001d044533	467.008	-1.36773	0.439263	-3.11369	0.00184761	0.016654
8	nkd1	Zm00001d047418	8.29673	-3.39804	1.09148	-3.11325	0.0018504	0.01667
8	nkd1	Zm00001d046236	11.7847	-3.30865	1.06332	-3.11162	0.00186065	0.0167484
8	nkd1	Zm00001d052212	50.6031	-1.67132	0.537496	-3.10947	0.00187426	0.0168431
8	nkd1	Zm00001d052418	7.75386	-3.74257	1.20548	-3.10464	0.00190511	0.0170687
8	nkd1	Zm00001d005317	44.8513	-1.51132	0.487093	-3.10274	0.00191739	0.0171499
8	nkd1	Zm00001d026510	7.25928	-2.13354	0.687598	-3.10288	0.00191646	0.0171499
8	nkd1	Zm00001d014100	372.464	-1.74744	0.563255	-3.10239	0.00191963	0.0171584
8	nkd1	Zm00001d037650	16.2125	-3.13928	1.01292	-3.09923	0.00194025	0.017305
8	nkd1	Zm00001d020661	38.2545	2.18694	0.70572	3.09888	0.00194255	0.0173169
8	nkd1	Zm00001d001786	118.323	-1.05488	0.340418	-3.09876	0.00194331	0.0173179
8	nkd1	Zm00001d042611	18.654	-1.62342	0.523923	-3.09858	0.00194451	0.0173229
8	nkd1	Zm00001d027593	8.77353	-3.74233	1.20835	-3.09707	0.00195447	0.0173918
8	nkd1	Zm00001d002065	276.159	-1.65476	0.534485	-3.09599	0.00196154	0.0174338
8	nkd1	Zm00001d032152	166.919	-1.69434	0.547507	-3.09465	0.00197044	0.0175013
8	nkd1	Zm00001d030544	30.2632	2.63801	0.852826	3.09326	0.00197971	0.0175719
8	nkd1	Zm00001d037318	13.5421	-3.83859	1.24151	-3.09188	0.00198893	0.0176362
8	nkd1	Zm00001d015527	241.311	-1.08123	0.349721	-3.09169	0.00199022	0.0176382
8	nkd1	Zm00001d017079	13.6108	-2.84331	0.919956	-3.0907	0.00199687	0.017689
8	nkd1	Zm00001d020590	30.0593	3.96057	1.2818	3.08985	0.00200258	0.0177278
8	nkd1	Zm00001d051161	133.277	-1.0141	0.328289	-3.08905	0.00200798	0.0177579
8	nkd1	Zm00001d047921	45.5001	-1.26707	0.410372	-3.08761	0.00201772	0.0178322
8	nkd1	Zm00001d008285	22.9655	-1.90371	0.61678	-3.08653	0.00202505	0.0178821
8	nkd1	Zm00001d013370	32.8231	1.57	0.508848	3.0854	0.00203276	0.0179186
8	nkd1	Zm00001d001791	6.60138	-4.03938	1.30929	-3.08516	0.00203441	0.0179206
8	nkd1	ENSRNA049455282	34.8531	4.19125	1.35918	3.08367	0.00204466	0.0179633
8	nkd1	Zm00001d000972	31.7873	2.88289	0.934823	3.08389	0.00204315	0.0179633
8	nkd1	Zm00001d050196	90.0491	-1.2719	0.412444	-3.08382	0.00204364	0.0179633
8	nkd1	Zm00001d026387	100.17	-1.04365	0.338527	-3.0829	0.00204991	0.0179895
8	nkd1	Zm00001d048515	47.7124	-1.4848	0.481634	-3.08284	0.00205034	0.0179895
8	nkd1	Zm00001d032058	53.793	-1.16569	0.378313	-3.08128	0.00206114	0.0180605
8	nkd1	Zm00001d024154	17.4168	-1.77965	0.578429	-3.0767	0.00209307	0.0183162
8	nkd1	Zm00001d018336	20.6522	-2.13837	0.695095	-3.07638	0.00209533	0.018324
8	nkd1	Zm00001d000296	4.51981	-5.80988	1.88887	-3.07585	0.00209903	0.0183383
8	nkd1	Zm00001d007237	27.8693	2.71005	0.881051	3.07593	0.00209849	0.0183383
8	nkd1	Zm00001d019170	16.3404	-3.70674	1.20559	-3.07463	0.00210763	0.0183954
8	nkd1	Zm00001d006813	12.6775	2.70901	0.881263	3.07401	0.00211202	0.0184142
8	nkd1	Zm00001d023694	2216.62	1.08446	0.352961	3.07246	0.00212303	0.0184695
8	nkd1	Zm00001d008628	38.7015	-1.90437	0.620289	-3.07014	0.0021396	0.0185713
8	nkd1	Zm00001d016098	36.9195	1.66622	0.542988	3.06861	0.0021506	0.0186425
8	nkd1	Zm00001d014863	618.383	1.02007	0.332643	3.06658	0.00216526	0.0187452
8	nkd1	Zm00001d010956	261.413	-1.00236	0.327189	-3.06354	0.00218738	0.0188938
8	nkd1	Zm00001d041927	30.1024	-2.49482	0.814337	-3.06362	0.00218679	0.0188938
8	nkd1	Zm00001d029631	1546.03	-1.87035	0.610571	-3.06328	0.00218924	0.0189038
8	nkd1	Zm00001d016703	4.47683	-3.99885	1.30564	-3.06274	0.00219318	0.0189256
8	nkd1	Zm00001d031647	1053.85	-2.25227	0.735443	-3.06247	0.00219519	0.0189368
8	nkd1	Zm00001d045279	29.7485	-1.92762	0.629482	-3.06223	0.00219696	0.0189459
8	nkd1	Zm00001d050274	88.2129	1.01906	0.3329	3.06115	0.00220485	0.0189895
8	nkd1	Zm00001d011929	46.9963	-2.02932	0.662957	-3.06102	0.00220586	0.018992
8	nkd1	Zm00001d042277	127.016	1.09576	0.358247	3.05869	0.00222309	0.0191157
8	nkd1	Zm00001d041298	41.7705	-1.27752	0.417768	-3.05797	0.0022284	0.019149
8	nkd1	Zm00001d036635	65.6851	-1.43296	0.468679	-3.05744	0.00223239	0.019171
8	nkd1	Zm00001d037477	42.8167	-2.2051	0.721913	-3.05452	0.00225417	0.0193394
8	nkd1	Zm00001d021552	197.306	1.2868	0.421398	3.05365	0.00226078	0.0193674
8	nkd1	Zm00001d042848	60.0927	-2.61769	0.857212	-3.05372	0.00226022	0.0193674
8	nkd1	Zm00001d004675	16.7799	1.95609	0.640812	3.05252	0.00226927	0.019419
8	nkd1	Zm00001d038511	13.3799	-3.02456	0.991519	-3.05043	0.00228513	0.0195422
8	nkd1	Zm00001d034420	762.73	-1.53038	0.501769	-3.04998	0.00228857	0.0195591
8	nkd1	Zm00001d026369	46.802	-2.63124	0.86278	-3.04972	0.00229054	0.0195697
8	nkd1	Zm00001d018369	14.6502	-2.57426	0.844852	-3.047	0.00231141	0.019729
8	nkd1	Zm00001d003763	78.1668	1.09639	0.359911	3.04627	0.00231697	0.0197575
8	nkd1	Zm00001d038223	7.64878	-2.42433	0.795944	-3.04585	0.00232021	0.0197788
8	nkd1	Zm00001d027766	10.9121	-5.11357	1.67933	-3.04501	0.00232673	0.0198154
8	nkd1	Zm00001d003068	13.9432	-2.08923	0.686714	-3.04236	0.00234733	0.0199654
8	nkd1	Zm00001d034729	129.562	-2.10696	0.692719	-3.04158	0.00235341	0.0200107
8	nkd1	Zm00001d009908	781.883	-1.22886	0.404035	-3.04147	0.00235429	0.0200118
8	nkd1	Zm00001d039933	193.382	2.53452	0.833609	3.04042	0.00236251	0.0200626
8	nkd1	Zm00001d052079	17789	1.312	0.43193	3.03754	0.00238518	0.0202165
8	nkd1	Zm00001d039496	28.5795	-3.02643	0.996697	-3.03646	0.00239377	0.02027
8	nkd1	Zm00001d029072	97.2974	-1.11759	0.368179	-3.03544	0.00240187	0.0203257
8	nkd1	Zm00001d038874	131.184	-1.20948	0.398505	-3.03504	0.00240507	0.0203334
8	nkd1	Zm00001d025872	177.08	2.08976	0.688838	3.03374	0.00241539	0.020382
8	nkd1	Zm00001d013226	105.715	1.39232	0.458965	3.03362	0.00241641	0.0203841
8	nkd1	Zm00001d008352	10.4219	3.32399	1.09633	3.03193	0.00242996	0.0204646
8	nkd1	Zm00001d011846	139.601	-1.46443	0.482985	-3.03204	0.00242903	0.0204646
8	nkd1	Zm00001d037637	234.096	1.32875	0.438244	3.03199	0.0024295	0.0204646
8	nkd1	Zm00001d044043	41.4819	1.60541	0.529642	3.03112	0.00243646	0.0205079
8	nkd1	Zm00001d029383	13.9916	-2.06248	0.680738	-3.02977	0.00244739	0.0205869
8	nkd1	Zm00001d034068	4.36305	-3.75954	1.24106	-3.02929	0.00245126	0.0206104
8	nkd1	Zm00001d015307	12.4784	-2.09835	0.692896	-3.02837	0.00245876	0.0206518
8	nkd1	Zm00001d047356	25.7021	-1.81653	0.60031	-3.02598	0.00247825	0.0207615
8	nkd1	Zm00001d018348	35.2094	1.06345	0.351544	3.02509	0.0024856	0.0208165
8	nkd1	Zm00001d051172	75.122	-1.0249	0.33882	-3.02492	0.00248701	0.0208208
8	nkd1	Zm00001d043202	2.58146	-4.83292	1.59788	-3.02459	0.00248974	0.0208316
8	nkd1	Zm00001d007187	8229.83	-1.74887	0.57838	-3.02374	0.00249668	0.0208801
8	nkd1	Zm00001d037359	29.0559	-3.63227	1.20148	-3.02318	0.00250137	0.0209092
8	nkd1	Zm00001d052104	22.3715	-3.23445	1.07005	-3.0227	0.00250526	0.0209287
8	nkd1	Zm00001d021573	7.32704	-2.94691	0.975006	-3.02245	0.0025074	0.0209334
8	nkd1	Zm00001d027921	63.3826	-1.67591	0.554553	-3.02209	0.00251037	0.0209498
8	nkd1	Zm00001d040364	50.6185	-1.03624	0.342897	-3.02202	0.00251093	0.0209498
8	nkd1	Zm00001d003085	18.7696	-2.9332	0.971719	-3.01856	0.00253976	0.0211507
8	nkd1	Zm00001d032206	3.91029	-4.76816	1.57971	-3.01838	0.00254126	0.0211524
8	nkd1	Zm00001d045575	11.8235	-2.62021	0.868171	-3.01808	0.00254385	0.0211642
8	nkd1	Zm00001d004553	40.6544	-1.16597	0.386434	-3.01726	0.0025507	0.0212087
8	nkd1	Zm00001d002679	7.10553	-4.13385	1.37034	-3.01666	0.00255578	0.0212443
8	nkd1	Zm00001d013648	28.4027	-1.10352	0.365864	-3.01622	0.00255951	0.0212687
8	nkd1	Zm00001d001624	46.6373	1.14116	0.378661	3.01368	0.00258099	0.0213873
8	nkd1	Zm00001d020674	59.5568	-2.2608	0.750161	-3.01376	0.00258036	0.0213873
8	nkd1	Zm00001d049359	34.3093	-2.27102	0.753627	-3.01346	0.0025829	0.0213965
8	nkd1	Zm00001d006774	7.834	-5.7268	1.90069	-3.01301	0.00258674	0.021415
8	nkd1	Zm00001d052192	9.36628	-2.82556	0.93785	-3.0128	0.00258848	0.0214227
8	nkd1	Zm00001d010157	10.154	-2.04275	0.678048	-3.01268	0.00258949	0.0214245
8	nkd1	Zm00001d002678	2203.76	2.91998	0.969843	3.01077	0.00260585	0.0215398
8	nkd1	Zm00001d047775	5.33049	-5.85569	1.94518	-3.01036	0.00260935	0.0215621
8	nkd1	Zm00001d015917	52.7697	-1.79353	0.595934	-3.00961	0.00261586	0.0215944
8	nkd1	Zm00001d049536	19.7572	-2.7187	0.90338	-3.00948	0.00261697	0.0215944
8	nkd1	Zm00001d051883	27.4213	-1.92288	0.639101	-3.00873	0.00262346	0.0216251
8	nkd1	Zm00001d025724	46.5874	-1.10898	0.369025	-3.00516	0.00265437	0.0218529
8	nkd1	Zm00001d053172	21.4299	-2.21265	0.73634	-3.00493	0.0026564	0.0218629
8	nkd1	Zm00001d045517	30.2599	-2.3278	0.774795	-3.00441	0.00266097	0.021887
8	nkd1	Zm00001d022228	13.827	-5.68726	1.89319	-3.00406	0.00266403	0.0219008
8	nkd1	Zm00001d014399	2.44711	-4.10808	1.36773	-3.00357	0.00266829	0.0219135
8	nkd1	Zm00001d004599	18.7695	2.48861	0.828739	3.00288	0.00267434	0.0219512
8	nkd1	Zm00001d035266	17.6671	2.79645	0.931266	3.00285	0.00267464	0.0219512
8	nkd1	Zm00001d027540	15.7713	-6.36141	2.11987	-3.00086	0.00269223	0.0220287
8	nkd1	Zm00001d018331	65.8547	-1.1072	0.369075	-2.99994	0.00270031	0.0220813
8	nkd1	Zm00001d017453	25.0196	1.82077	0.60736	2.99784	0.00271902	0.0222067
8	nkd1	Zm00001d040733	35.162	-3.5356	1.17961	-2.99725	0.00272427	0.0222228
8	nkd1	Zm00001d018029	54.3174	3.87977	1.29512	2.99567	0.0027384	0.0222904
8	nkd1	Zm00001d017642	36.1781	-2.05555	0.686371	-2.9948	0.00274621	0.0223336
8	nkd1	Zm00001d010314	59.5579	1.21235	0.404863	2.99448	0.00274912	0.0223504
8	nkd1	Zm00001d011431	45.341	-3.33264	1.11311	-2.99399	0.00275353	0.0223726
8	nkd1	Zm00001d029913	122.616	-1.97199	0.65894	-2.99267	0.00276551	0.0224427
8	nkd1	Zm00001d043660	6.74842	-4.68263	1.56562	-2.9909	0.00278154	0.0225316
8	nkd1	Zm00001d040048	3.75072	-3.68836	1.23363	-2.98984	0.00279122	0.0225977
8	nkd1	Zm00001d011882	16.8813	-3.40777	1.1401	-2.989	0.00279891	0.0226474
8	nkd1	Zm00001d042591	250.814	-2.30394	0.771126	-2.98776	0.00281032	0.0227303
8	nkd1	Zm00001d033369	188.609	-2.16038	0.723288	-2.98688	0.00281839	0.0227768
8	nkd1	Zm00001d030644	12.6537	-3.29011	1.10188	-2.98591	0.00282734	0.0228127
8	nkd1	Zm00001d047647	17.4874	-2.975	0.996517	-2.9854	0.00283208	0.0228371
8	nkd1	Zm00001d030364	96.2378	1.03449	0.346635	2.98438	0.00284155	0.0228836
8	nkd1	Zm00001d010596	4.43031	-3.46734	1.16199	-2.98397	0.00284534	0.0228956
8	nkd1	Zm00001d038764	23.894	-2.68516	0.900369	-2.98229	0.00286103	0.023015
8	nkd1	Zm00001d012766	7.25479	-3.8378	1.28691	-2.98218	0.00286202	0.023016
8	nkd1	Zm00001d034643	105.309	1.29228	0.433398	2.98174	0.00286613	0.0230351
8	nkd1	Zm00001d018282	27.325	-2.66592	0.894242	-2.98121	0.00287112	0.0230683
8	nkd1	Zm00001d049805	25.2068	-1.98937	0.667532	-2.98018	0.00288075	0.0231245
8	nkd1	Zm00001d032035	26.0992	-2.84048	0.953474	-2.97909	0.00289107	0.0231836
8	nkd1	Zm00001d037140	8.96636	-2.29704	0.771067	-2.97904	0.00289154	0.0231836
8	nkd1	Zm00001d053715	102.38	-1.57169	0.527564	-2.97915	0.0028905	0.0231836
8	nkd1	Zm00001d002346	44.1212	-1.73692	0.583318	-2.97766	0.0029046	0.0232489
8	nkd1	Zm00001d035581	44.7181	6.9979	2.35023	2.97754	0.00290571	0.0232489
8	nkd1	Zm00001d036306	45.4781	-1.52955	0.513722	-2.97739	0.0029071	0.0232489
8	nkd1	Zm00001d032213	68.2295	-1.065	0.358002	-2.97486	0.00293125	0.023368
8	nkd1	Zm00001d038577	8.38347	-3.79932	1.27768	-2.97361	0.00294321	0.023436
8	nkd1	Zm00001d018119	12.3186	-2.99511	1.00743	-2.97303	0.00294877	0.0234662
8	nkd1	Zm00001d013956	2196.83	1.99572	0.671343	2.97273	0.00295165	0.0234737
8	nkd1	Zm00001d050115	26.2543	3.49369	1.18008	2.96056	0.00307083	0.0242353
8	nkd1	Zm00001d038288	145.583	1.68941	0.57111	2.95812	0.00309521	0.0244061
8	nkd1	Zm00001d029258	14.6071	-3.34948	1.13308	-2.95608	0.00311579	0.0245394
8	nkd1	Zm00001d018513	15.5599	1.51312	0.512028	2.95516	0.00312509	0.0245988
8	nkd1	Zm00001d048611	220.508	-2.62908	0.889986	-2.95407	0.00313618	0.024649
8	nkd1	Zm00001d007949	6.29116	-4.20422	1.42351	-2.95341	0.00314286	0.0246943
8	nkd1	Zm00001d040003	2.95031	-4.68995	1.58817	-2.95305	0.00314649	0.0247155
8	nkd1	Zm00001d030855	58817.3	2.78435	0.944734	2.94723	0.00320633	0.0251081
8	nkd1	Zm00001d039472	181.312	-1.1618	0.394207	-2.94719	0.0032068	0.0251081
8	nkd1	Zm00001d033319	9.38512	-2.58218	0.876528	-2.94592	0.00321993	0.025163
8	nkd1	Zm00001d006517	11.6782	-2.96509	1.00691	-2.94474	0.00323231	0.0252411
8	nkd1	Zm00001d022669	344.743	-2.5162	0.85461	-2.94426	0.00323724	0.025271
8	nkd1	Zm00001d051403	177.545	-1.24691	0.423516	-2.94419	0.00323803	0.025271
8	nkd1	Zm00001d039302	3.9004	-3.11077	1.05664	-2.94401	0.00323992	0.0252743
8	nkd1	Zm00001d039566	7693.3	1.1149	0.378767	2.94349	0.00324535	0.0253059
8	nkd1	Zm00001d035070	79.781	-1.02357	0.348073	-2.94068	0.00327488	0.0254841
8	nkd1	Zm00001d027492	11.771	2.88557	0.981733	2.93926	0.00328995	0.0255716
8	nkd1	Zm00001d049722	2.42342	-5.699	1.9399	-2.93777	0.00330579	0.0256574
8	nkd1	Zm00001d029185	10.9685	-4.7822	1.62802	-2.93743	0.00330942	0.0256706
8	nkd1	Zm00001d008397	68.8502	-2.73563	0.932651	-2.93317	0.00335518	0.0259641
8	nkd1	Zm00001d020578	3.89907	-3.51698	1.19918	-2.93283	0.00335893	0.0259641
8	nkd1	Zm00001d031187	68.3715	-1.13492	0.386962	-2.9329	0.00335812	0.0259641
8	nkd1	Zm00001d029983	422.819	-1.94573	0.663456	-2.93272	0.0033601	0.0259656
8	nkd1	Zm00001d045883	10.5025	3.89944	1.33096	2.9298	0.00339181	0.0261702
8	nkd1	Zm00001d042594	41.5394	-1.18838	0.405707	-2.92916	0.00339881	0.0262117
8	nkd1	Zm00001d010751	128.626	-1.07584	0.367336	-2.92878	0.00340298	0.0262287
8	nkd1	ENSRNA049461468	19.6673	-1.92204	0.656291	-2.92864	0.00340447	0.0262326
8	nkd1	Zm00001d021711	65.4538	1.58321	0.540795	2.92756	0.00341635	0.0263014
8	nkd1	Zm00001d037194	13.2263	-3.85697	1.31756	-2.92736	0.00341857	0.0263033
8	nkd1	Zm00001d002594	3.56824	-3.40973	1.16482	-2.92726	0.00341963	0.0263039
8	nkd1	Zm00001d007076	17.9739	-1.73444	0.592736	-2.92615	0.00343184	0.0263825
8	nkd1	Zm00001d037251	17.7001	-1.66678	0.569782	-2.92529	0.00344137	0.0264482
8	nkd1	Zm00001d032888	6.54356	-5.604	1.91618	-2.92456	0.00344939	0.0265023
8	nkd1	Zm00001d018915	6.55914	-2.36117	0.807536	-2.92392	0.00345653	0.0265342
8	nkd1	Zm00001d034372	5.60316	-2.5649	0.877212	-2.92392	0.00345653	0.0265342
8	nkd1	Zm00001d029708	199.692	2.83235	0.969286	2.9221	0.00347685	0.0266671
8	nkd1	Zm00001d053112	878.46	-1.65639	0.566897	-2.92184	0.00347965	0.0266733
8	nkd1	Zm00001d004013	13.5192	-1.98379	0.67902	-2.92156	0.00348288	0.0266829
8	nkd1	Zm00001d009762	63.4624	-1.6236	0.555733	-2.92155	0.00348291	0.0266829
8	nkd1	Zm00001d020380	67.9413	-1.35583	0.464197	-2.92082	0.00349112	0.0267229
8	nkd1	Zm00001d034007	11.6533	-4.20668	1.44051	-2.92027	0.00349729	0.0267547
8	nkd1	Zm00001d044686	310.839	-1.6638	0.569992	-2.91899	0.00351168	0.0268572
8	nkd1	Zm00001d032081	58.9313	1.04855	0.359257	2.91867	0.00351529	0.0268617
8	nkd1	Zm00001d028317	71.0514	-1.38411	0.474333	-2.91802	0.00352264	0.0269054
8	nkd1	Zm00001d043257	62.6695	-1.24916	0.428298	-2.91656	0.00353912	0.0270051
8	nkd1	Zm00001d039453	12.4073	-2.75028	0.943501	-2.91498	0.00355717	0.0270887
8	nkd1	Zm00001d026755	161.888	-3.35517	1.1515	-2.91374	0.00357122	0.0271431
8	nkd1	Zm00001d032190	16.1871	-2.20331	0.756244	-2.91349	0.00357419	0.0271563
8	nkd1	Zm00001d001335	38.8597	1.72589	0.592397	2.91339	0.00357524	0.0271566
8	nkd1	Zm00001d042875	489.172	1.56004	0.535695	2.91217	0.00358928	0.02724
8	nkd1	Zm00001d031822	14.568	-1.8572	0.637849	-2.91167	0.00359503	0.0272603
8	nkd1	Zm00001d023899	7.93049	-3.63042	1.24707	-2.91115	0.00360095	0.0272898
8	nkd1	Zm00001d019534	4436.82	1.13799	0.39095	2.91084	0.00360454	0.0273015
8	nkd1	Zm00001d027846	37.9388	-1.61058	0.553401	-2.91033	0.00361046	0.0273385
8	nkd1	Zm00001d032114	118.795	-1.36336	0.468568	-2.90964	0.00361846	0.0273836
8	nkd1	Zm00001d016237	128.239	-1.72808	0.594066	-2.9089	0.003627	0.0274327
8	nkd1	Zm00001d013862	4.67253	3.9351	1.35299	2.90845	0.00363229	0.0274649
8	nkd1	Zm00001d041472	35.7807	-2.73909	0.94192	-2.90798	0.0036377	0.0274902
8	nkd1	Zm00001d013906	27.3855	1.17403	0.403912	2.90665	0.00365326	0.0275688
8	nkd1	Zm00001d033607	21.4897	-3.14815	1.08305	-2.90674	0.00365212	0.0275688
8	nkd1	Zm00001d049867	54.0814	-2.2838	0.786272	-2.9046	0.00367728	0.0276952
8	nkd1	Zm00001d004055	111.512	-1.08602	0.373978	-2.90396	0.00368476	0.0277125
8	nkd1	Zm00001d026560	34.1883	-1.22447	0.421632	-2.90412	0.00368286	0.0277125
8	nkd1	Zm00001d037708	12.7841	-3.61442	1.24465	-2.90396	0.00368472	0.0277125
8	nkd1	Zm00001d037386	9.79973	-2.55265	0.879061	-2.90384	0.0036862	0.0277155
8	nkd1	Zm00001d019356	17.6147	-3.2109	1.10583	-2.9036	0.003689	0.0277254
8	nkd1	Zm00001d010094	74.511	-1.52762	0.526536	-2.90126	0.00371662	0.0278555
8	nkd1	Zm00001d047916	8.70273	-1.91314	0.659697	-2.90002	0.00373134	0.0279448
8	nkd1	Zm00001d052605	12.1019	1.58436	0.546397	2.89964	0.00373591	0.0279711
8	nkd1	Zm00001d044376	41.0333	2.45437	0.846675	2.89884	0.00374548	0.0280192
8	nkd1	Zm00001d025696	76.2644	-1.50692	0.519991	-2.89797	0.00375589	0.0280892
8	nkd1	Zm00001d045513	8.31833	-2.44095	0.84256	-2.89707	0.00376668	0.0281384
8	nkd1	Zm00001d004899	2.68285	-6.27913	2.16756	-2.89686	0.00376917	0.0281491
8	nkd1	Zm00001d004700	107.347	-3.34507	1.15497	-2.89623	0.00377672	0.0281739
8	nkd1	Zm00001d049725	44.2229	-1.21352	0.419287	-2.89426	0.00380058	0.0283124
8	nkd1	Zm00001d015852	13.5492	-2.37248	0.820216	-2.8925	0.00382189	0.0284474
8	nkd1	Zm00001d025195	29.1636	-2.38827	0.826559	-2.88941	0.00385966	0.0286665
8	nkd1	Zm00001d038991	41.2585	-2.09412	0.724763	-2.88939	0.00385992	0.0286665
8	nkd1	Zm00001d001779	3.4674	-5.16538	1.78785	-2.88916	0.00386271	0.0286792
8	nkd1	Zm00001d035154	13.8011	1.39972	0.484625	2.88825	0.00387394	0.0287546
8	nkd1	Zm00001d021487	10.4301	-2.31612	0.802325	-2.88676	0.00389233	0.0288591
8	nkd1	Zm00001d018601	4.04741	-3.65876	1.26789	-2.88571	0.00390532	0.0289473
8	nkd1	Zm00001d017353	5.93875	-3.55881	1.23396	-2.88406	0.00392588	0.0290674
8	nkd1	Zm00001d002532	2.46199	-5.60317	1.94296	-2.88383	0.00392873	0.0290685
8	nkd1	Zm00001d026046	16.7698	-2.40673	0.834604	-2.88368	0.00393062	0.0290703
8	nkd1	Zm00001d011849	56.1166	-1.17307	0.406878	-2.8831	0.00393781	0.0291073
8	nkd1	Zm00001d000400	2.6244	-5.73964	1.99134	-2.88229	0.00394793	0.029166
8	nkd1	Zm00001d004147	52.8233	1.38283	0.479838	2.88187	0.00395317	0.0291957
8	nkd1	Zm00001d034977	73.7304	-2.90096	1.00694	-2.88096	0.00396466	0.0292628
8	nkd1	Zm00001d017179	60.0918	1.08223	0.375685	2.88068	0.0039682	0.0292703
8	nkd1	Zm00001d050712	10.9642	-2.76894	0.961575	-2.87959	0.00398195	0.0293442
8	nkd1	Zm00001d027524	22.6035	-5.18062	1.80103	-2.87647	0.00402151	0.0295668
8	nkd1	Zm00001d030068	16.5174	-4.21697	1.46622	-2.87607	0.00402655	0.0295831
8	nkd1	ENSRNA049477097	2.51076	4.17146	1.45111	2.87467	0.00404451	0.0296823
8	nkd1	Zm00001d049265	4.75992	-4.18839	1.45756	-2.87356	0.00405877	0.029738
8	nkd1	Zm00001d003668	24.5722	-4.04216	1.40695	-2.87299	0.00406601	0.0297748
8	nkd1	Zm00001d003544	51.8604	-2.02768	0.705862	-2.87263	0.00407075	0.0298012
8	nkd1	Zm00001d049121	23.1854	-1.45308	0.505885	-2.87235	0.00407427	0.0298188
8	nkd1	Zm00001d009083	5.16376	-2.38168	0.829207	-2.87224	0.0040757	0.0298211
8	nkd1	Zm00001d035570	1420.5	3.74441	1.30389	2.87173	0.00408235	0.0298616
8	nkd1	Zm00001d027016	4.70256	3.11303	1.08442	2.87069	0.00409573	0.0299348
8	nkd1	Zm00001d032636	13.6708	-3.63975	1.26836	-2.86965	0.00410929	0.0300257
8	nkd1	Zm00001d023923	91.8633	-2.10037	0.732083	-2.86903	0.00411728	0.0300676
8	nkd1	Zm00001d014043	38.4372	2.11468	0.737433	2.86763	0.0041356	0.0301344
8	nkd1	Zm00001d053446	6.52275	-3.56466	1.243	-2.8678	0.00413342	0.0301344
8	nkd1	Zm00001d036468	32.4638	-1.36792	0.477059	-2.8674	0.00413859	0.0301408
8	nkd1	Zm00001d006639	3.59594	-4.94025	1.72404	-2.86551	0.00416344	0.0302701
8	nkd1	Zm00001d043025	27.6923	1.75542	0.612843	2.8644	0.00417803	0.0303448
8	nkd1	Zm00001d045972	66.1509	-1.88169	0.657007	-2.86403	0.00418293	0.0303643
8	nkd1	Zm00001d013071	80.2367	-1.81772	0.634736	-2.86375	0.00418659	0.0303826
8	nkd1	Zm00001d042829	3.47998	4.85098	1.69444	2.86289	0.00419798	0.0304405
8	nkd1	Zm00001d038751	65.655	1.03117	0.360637	2.85932	0.00424554	0.0307436
8	nkd1	Zm00001d041343	43.9384	-1.63682	0.57251	-2.85902	0.00424957	0.0307644
8	nkd1	Zm00001d039004	345.332	-3.47618	1.21597	-2.85878	0.00425277	0.0307721
8	nkd1	Zm00001d039052	22.289	-1.93484	0.676811	-2.85877	0.00425294	0.0307721
8	nkd1	Zm00001d005118	112.655	-1.08633	0.380286	-2.85661	0.00428185	0.0309562
8	nkd1	Zm00001d042102	12.8255	-1.99338	0.698335	-2.85448	0.00431074	0.0311482
8	nkd1	Zm00001d032324	29.9864	-1.69591	0.594366	-2.85331	0.00432663	0.0312461
8	nkd1	Zm00001d051167	20.3869	-1.55695	0.545887	-2.85214	0.00434257	0.0313527
8	nkd1	Zm00001d032825	60.9825	-3.19611	1.12064	-2.85204	0.004344	0.0313546
8	nkd1	Zm00001d046474	10.6126	-3.64822	1.27959	-2.85109	0.00435698	0.0314142
8	nkd1	Zm00001d038052	3.58483	-7.83973	2.75112	-2.84965	0.00437675	0.0315313
8	nkd1	Zm00001d005698	67.9739	-1.70423	0.598089	-2.84946	0.0043794	0.0315333
8	nkd1	Zm00001d028151	7.73669	-3.62642	1.27404	-2.84639	0.00442178	0.0317855
8	nkd1	Zm00001d012378	19.3386	4.18906	1.47208	2.84567	0.00443176	0.0318245
8	nkd1	Zm00001d017770	9.01452	-2.8818	1.01382	-2.84252	0.00447584	0.0320979
8	nkd1	Zm00001d022073	48.9891	-1.88343	0.662782	-2.8417	0.00448735	0.0321632
8	nkd1	Zm00001d035541	8.70669	3.67001	1.29183	2.84094	0.00449809	0.0322055
8	nkd1	Zm00001d015806	15.5101	-2.99615	1.05478	-2.84054	0.00450378	0.0322368
8	nkd1	Zm00001d042980	4.30482	-5.7543	2.02595	-2.8403	0.00450709	0.0322441
8	nkd1	Zm00001d014459	59.2775	-1.50054	0.528584	-2.8388	0.00452842	0.032362
8	nkd1	Zm00001d049179	16.203	-3.7727	1.3293	-2.83811	0.0045382	0.0324232
8	nkd1	Zm00001d021058	67.7552	-1.0209	0.359732	-2.83794	0.00454056	0.0324314
8	nkd1	Zm00001d013412	162.174	-1.1122	0.391937	-2.83771	0.0045438	0.0324458
8	nkd1	Zm00001d020887	14.9574	-2.97313	1.04787	-2.83731	0.0045495	0.0324692
8	nkd1	Zm00001d015905	68.6136	-2.78459	0.981646	-2.83665	0.00455895	0.0325058
8	nkd1	Zm00001d020951	5.28294	-4.14208	1.46061	-2.83585	0.00457034	0.0325744
8	nkd1	Zm00001d031419	6.30216	-2.71751	0.958985	-2.83374	0.00460068	0.0327294
8	nkd1	Zm00001d051362	13.429	-2.97314	1.04926	-2.83356	0.00460321	0.0327355
8	nkd1	Zm00001d037994	61.8613	1.27262	0.449403	2.83181	0.00462856	0.0328752
8	nkd1	Zm00001d025533	7.94228	-3.17383	1.12094	-2.8314	0.00463454	0.032909
8	nkd1	Zm00001d011755	77.4085	1.08586	0.383588	2.8308	0.00464317	0.0329527
8	nkd1	Zm00001d028873	49.9656	1.60538	0.567376	2.82948	0.00466235	0.0330536
8	nkd1	Zm00001d037903	13.0544	-1.93461	0.683833	-2.82907	0.00466831	0.0330784
8	nkd1	Zm00001d044608	110.21	-3.51358	1.24193	-2.82912	0.00466764	0.0330784
8	nkd1	Zm00001d006094	340.106	-2.53719	0.897034	-2.82842	0.00467781	0.033128
8	nkd1	Zm00001d004758	54.7293	-2.87935	1.0184	-2.82734	0.00469366	0.0332227
8	nkd1	Zm00001d042463	39.1832	-1.318	0.466382	-2.82601	0.00471325	0.0333437
8	nkd1	Zm00001d014204	31.2023	1.96984	0.697242	2.82518	0.00472537	0.0333852
8	nkd1	Zm00001d005682	58.7859	-1.18662	0.420106	-2.82458	0.00473428	0.0334393
8	nkd1	Zm00001d039434	33.4681	-2.79723	0.990871	-2.823	0.00475767	0.033569
8	nkd1	Zm00001d012122	12.4864	2.37259	0.84071	2.82213	0.00477061	0.0336247
8	nkd1	Zm00001d021920	55.1655	-2.0656	0.731928	-2.82213	0.00477057	0.0336247
8	nkd1	Zm00001d004921	111.519	3.61524	1.28108	2.82203	0.004772	0.0336257
8	nkd1	Zm00001d010649	44.72	-1.33826	0.474382	-2.82106	0.00478656	0.033709
8	nkd1	Zm00001d010756	7.21486	-3.50573	1.24273	-2.82099	0.00478762	0.033709
8	nkd1	Zm00001d035561	92.9975	-2.38498	0.845814	-2.81974	0.0048062	0.033822
8	nkd1	Zm00001d013504	25.5395	-1.34649	0.477684	-2.81878	0.00482065	0.0339147
8	nkd1	Zm00001d047193	5.97247	-2.95879	1.04972	-2.81863	0.0048229	0.0339216
8	nkd1	Zm00001d008499	5.05041	-3.63742	1.29119	-2.81711	0.00484584	0.0340382
8	nkd1	Zm00001d017949	145	-1.00165	0.355856	-2.81475	0.00488147	0.0341985
8	nkd1	Zm00001d031278	20.2763	-1.62383	0.577005	-2.81424	0.00488933	0.0342334
8	nkd1	Zm00001d018464	8.30894	-2.19153	0.779022	-2.81317	0.00490551	0.0343129
8	nkd1	Zm00001d025082	46.3938	-2.11277	0.752017	-2.80947	0.00496227	0.0346192
8	nkd1	Zm00001d010662	85.0339	-1.70708	0.607736	-2.80892	0.00497087	0.034643
8	nkd1	Zm00001d016149	117.076	-1.07689	0.38353	-2.80784	0.00498755	0.0347502
8	nkd1	Zm00001d034260	19.0041	3.73131	1.32899	2.80763	0.00499078	0.0347636
8	nkd1	Zm00001d017864	17.0493	-2.41957	0.861971	-2.80703	0.00500011	0.0348104
8	nkd1	Zm00001d019983	19.3322	-2.51728	0.897481	-2.80482	0.0050344	0.0350035
8	nkd1	Zm00001d021509	23.0135	3.44915	1.23061	2.8028	0.00506611	0.0351346
8	nkd1	Zm00001d026997	6.70395	-2.24709	0.80176	-2.8027	0.00506773	0.0351346
8	nkd1	Zm00001d046004	8.88283	-2.83783	1.01249	-2.80281	0.00506591	0.0351346
8	nkd1	Zm00001d047990	9.33048	-2.77068	0.988645	-2.8025	0.00507081	0.0351468
8	nkd1	Zm00001d016545	191.596	1.0443	0.372706	2.80194	0.00507957	0.0351893
8	nkd1	Zm00001d006570	13.1158	-2.60317	0.929244	-2.80138	0.00508844	0.0352233
8	nkd1	Zm00001d022796	30.0582	3.65308	1.30524	2.79879	0.00512951	0.0354341
8	nkd1	Zm00001d053087	6.32283	-4.221	1.50847	-2.7982	0.00513882	0.0354801
8	nkd1	Zm00001d039567	8.48003	-3.42145	1.2231	-2.79737	0.00515206	0.0355347
8	nkd1	Zm00001d042886	16.3646	-1.7218	0.615652	-2.79671	0.00516262	0.0355708
8	nkd1	Zm00001d003744	29.5145	-2.37283	0.848521	-2.79643	0.00516701	0.0355827
8	nkd1	Zm00001d045357	6.2466	-3.601	1.28918	-2.79325	0.00521813	0.0358654
8	nkd1	Zm00001d019712	67.3998	-1.5819	0.566817	-2.79084	0.0052571	0.0360664
8	nkd1	Zm00001d045338	7.18693	-2.40535	0.861894	-2.79077	0.00525834	0.0360664
8	nkd1	Zm00001d030295	3.87812	-3.72378	1.33618	-2.78689	0.00532163	0.036422
8	nkd1	Zm00001d004171	30.4393	1.19639	0.429366	2.78641	0.00532954	0.0364574
8	nkd1	Zm00001d044857	7.36363	-3.69338	1.32573	-2.78592	0.00533757	0.0364937
8	nkd1	Zm00001d003354	79.7729	-2.66331	0.956029	-2.78581	0.00533947	0.0364973
8	nkd1	Zm00001d011418	28.8615	-2.44605	0.878452	-2.7845	0.005361	0.0366351
8	nkd1	Zm00001d013798	4.09705	4.11488	1.47806	2.78398	0.00536967	0.0366773
8	nkd1	Zm00001d023258	120.833	-1.21383	0.436007	-2.78396	0.00536992	0.0366773
8	nkd1	Zm00001d046289	2.84162	-4.81552	1.73015	-2.7833	0.00538092	0.036743
8	nkd1	Zm00001d013934	177.67	-1.23664	0.444552	-2.78176	0.0054065	0.0368988
8	nkd1	Zm00001d051837	51.8747	-1.18755	0.427041	-2.78089	0.00542096	0.0369691
8	nkd1	Zm00001d031109	90.5864	-1.72625	0.621016	-2.77972	0.00544057	0.0370556
8	nkd1	Zm00001d051080	214.747	-1.44113	0.518528	-2.77927	0.0054481	0.0370973
8	nkd1	Zm00001d009936	56.6727	-3.85	1.38547	-2.77884	0.00545535	0.0371183
8	nkd1	Zm00001d018908	16.3945	-2.29169	0.824975	-2.77789	0.00547135	0.0372177
8	nkd1	Zm00001d016294	39.8208	-2.2341	0.804326	-2.7776	0.00547616	0.037241
8	nkd1	Zm00001d044230	8.22756	-3.47849	1.25276	-2.77666	0.00549201	0.0373392
8	nkd1	Zm00001d023450	93.5376	-1.36302	0.491242	-2.77465	0.00552616	0.0375045
8	nkd1	Zm00001d048082	24.0336	-2.29073	0.825723	-2.77421	0.00553357	0.0375358
8	nkd1	Zm00001d025361	60.3213	1.58521	0.571596	2.7733	0.00554911	0.0375934
8	nkd1	Zm00001d048804	4.94051	-3.16975	1.14307	-2.77301	0.00555397	0.0376168
8	nkd1	Zm00001d014089	13.9065	-2.49647	0.900538	-2.7722	0.00556783	0.0376915
8	nkd1	Zm00001d038436	20.2566	-1.38177	0.498511	-2.77178	0.00557501	0.0377211
8	nkd1	Zm00001d039699	6.59812	3.26902	1.17968	2.77111	0.00558653	0.0377798
8	nkd1	Zm00001d014290	350.563	-4.68747	1.69198	-2.77039	0.00559884	0.0378343
8	nkd1	Zm00001d023390	2.28338	-4.01786	1.45043	-2.77013	0.00560346	0.0378464
8	nkd1	Zm00001d031639	38.4473	-1.50053	0.541842	-2.76931	0.00561751	0.0379029
8	nkd1	Zm00001d039279	31.6435	-1.18498	0.42805	-2.76832	0.00563464	0.0379775
8	nkd1	Zm00001d048219	30.4208	-1.46118	0.527857	-2.76814	0.00563772	0.0379817
8	nkd1	Zm00001d014914	64.8721	-3.39539	1.227	-2.76722	0.00565366	0.0380556
8	nkd1	Zm00001d033987	212.296	2.1303	0.769854	2.76715	0.00565485	0.0380556
8	nkd1	Zm00001d037515	20.3754	-3.05425	1.10377	-2.7671	0.00565582	0.0380556
8	nkd1	Zm00001d048146	74.8895	-1.24097	0.44856	-2.76656	0.00566514	0.0380991
8	nkd1	Zm00001d030494	40.2669	-3.89749	1.40999	-2.7642	0.00570631	0.0383471
8	nkd1	Zm00001d049848	7.32379	-2.06578	0.747396	-2.76397	0.0057103	0.0383642
8	nkd1	Zm00001d005300	74.9486	-1.12459	0.406912	-2.76371	0.00571486	0.0383852
8	nkd1	Zm00001d032893	10.7214	-2.87782	1.04156	-2.763	0.00572729	0.0384493
8	nkd1	Zm00001d030556	64.3072	1.42004	0.514106	2.76215	0.00574227	0.0385096
8	nkd1	Zm00001d028331	14.5866	-2.46897	0.895051	-2.75847	0.00580735	0.0388403
8	nkd1	Zm00001d000228	17.8633	7.45705	2.7059	2.75585	0.00585397	0.0390738
8	nkd1	Zm00001d014455	14.9764	-3.70497	1.3449	-2.75484	0.00587209	0.0391654
8	nkd1	Zm00001d022468	22.7987	1.88747	0.685358	2.754	0.00588725	0.0392371
8	nkd1	Zm00001d010584	25.2497	-2.9711	1.07897	-2.75365	0.00589345	0.0392686
8	nkd1	Zm00001d013635	19.7298	-2.5018	0.908696	-2.75318	0.00590201	0.0393158
8	nkd1	Zm00001d029688	62.8046	-1.26471	0.459543	-2.75211	0.00592131	0.0393756
8	nkd1	Zm00001d020741	8.1724	-2.84992	1.03666	-2.74913	0.00597532	0.0396656
8	nkd1	Zm00001d050893	19.7738	-2.88818	1.05061	-2.74905	0.00597686	0.039666
8	nkd1	Zm00001d051265	58.3085	1.41118	0.513448	2.74845	0.00598786	0.0397192
8	nkd1	Zm00001d035537	41.1115	1.93378	0.703733	2.74789	0.00599795	0.0397664
8	nkd1	Zm00001d037534	26.7021	1.38273	0.503232	2.7477	0.00600153	0.0397802
8	nkd1	Zm00001d018404	282.779	-1.66479	0.60605	-2.74696	0.0060151	0.0398481
8	nkd1	Zm00001d028064	25.5128	-2.46175	0.896365	-2.74637	0.00602592	0.0398924
8	nkd1	Zm00001d037737	104.847	-2.14796	0.782224	-2.74596	0.00603343	0.0399322
8	nkd1	Zm00001d013707	10.1652	2.42034	0.881526	2.74563	0.00603946	0.0399545
8	nkd1	Zm00001d018474	12.0514	-3.07904	1.12144	-2.74561	0.00603979	0.0399545
8	nkd1	Zm00001d003281	1163.94	-2.8357	1.03312	-2.7448	0.00605477	0.0400239
8	nkd1	Zm00001d006343	7.57697	-2.88459	1.05099	-2.74463	0.00605794	0.0400349
8	nkd1	Zm00001d024303	312.669	3.29466	1.20059	2.74419	0.00606606	0.0400786
8	nkd1	Zm00001d050840	168.58	1.03106	0.376203	2.74071	0.00613072	0.040439
8	nkd1	Zm00001d044517	22.291	-1.52865	0.557967	-2.73968	0.00614982	0.0405257
8	nkd1	Zm00001d045092	55.4359	1.60106	0.58459	2.73877	0.00616689	0.0406142
8	nkd1	Zm00001d030285	173.888	-1.09692	0.400554	-2.7385	0.006172	0.0406177
8	nkd1	Zm00001d009603	22.0378	-2.29093	0.836953	-2.73723	0.00619599	0.0407254
8	nkd1	Zm00001d022099	272.888	1.65283	0.604062	2.7362	0.00621534	0.0408225
8	nkd1	Zm00001d044050	30.2644	2.73397	0.999363	2.73571	0.00622456	0.0408629
8	nkd1	Zm00001d040324	16.7132	-1.94731	0.711933	-2.73524	0.00623352	0.0409117
8	nkd1	Zm00001d038574	15.0574	-1.88311	0.688674	-2.73439	0.00624953	0.0409765
8	nkd1	Zm00001d003660	52.9195	-1.06131	0.388161	-2.73421	0.00625305	0.0409794
8	nkd1	Zm00001d003058	1392.99	-1.19485	0.437077	-2.73372	0.00626229	0.0410195
8	nkd1	Zm00001d011645	3.82513	-3.66522	1.34144	-2.73231	0.0062892	0.0411254
8	nkd1	Zm00001d032948	27.2923	-1.90231	0.696518	-2.73117	0.00631094	0.0412054
8	nkd1	Zm00001d045404	325.99	-1.1732	0.429546	-2.73127	0.00630908	0.0412054
8	nkd1	Zm00001d051829	11.1117	-2.21884	0.812435	-2.73111	0.00631223	0.0412054
8	nkd1	Zm00001d010360	13.32	-3.73526	1.36813	-2.73019	0.00632985	0.0412801
8	nkd1	Zm00001d030549	57.122	-1.32942	0.486926	-2.73023	0.00632904	0.0412801
8	nkd1	Zm00001d042336	19.9571	-2.46588	0.903444	-2.72942	0.00634466	0.0413464
8	nkd1	Zm00001d030264	25.3645	-1.69518	0.621242	-2.7287	0.00635842	0.0414158
8	nkd1	Zm00001d019453	1305.26	-1.95197	0.715427	-2.7284	0.00636424	0.0414436
8	nkd1	Zm00001d003012	3.73542	-6.35766	2.33146	-2.72691	0.00639314	0.0415803
8	nkd1	Zm00001d003239	5.23298	2.39813	0.879482	2.72675	0.00639613	0.0415803
8	nkd1	Zm00001d030750	12.5505	2.23373	0.819175	2.7268	0.00639513	0.0415803
8	nkd1	Zm00001d005057	2.46029	5.5836	2.04812	2.72621	0.00640662	0.0416282
8	nkd1	Zm00001d031797	15.6958	-1.24922	0.458471	-2.72476	0.00643482	0.0417302
8	nkd1	Zm00001d015550	8.77558	-2.47075	0.907047	-2.72395	0.00645064	0.0417908
8	nkd1	Zm00001d017477	3.65677	-3.22757	1.18505	-2.72358	0.00645785	0.0417989
8	nkd1	Zm00001d005679	1204.5	1.25211	0.459762	2.72338	0.00646177	0.0418136
8	nkd1	Zm00001d002035	284.151	-2.10771	0.774471	-2.72148	0.00649908	0.0420112
8	nkd1	Zm00001d026047	10.4526	-2.66533	0.97939	-2.72142	0.00650018	0.0420112
8	nkd1	Zm00001d012238	26.6594	-1.7798	0.65463	-2.71878	0.00655228	0.0422086
8	nkd1	Zm00001d042993	116.728	-1.46464	0.538711	-2.71879	0.00655221	0.0422086
8	nkd1	Zm00001d001833	141.647	1.00041	0.368478	2.71498	0.00662799	0.0426308
8	nkd1	Zm00001d045327	20.0285	-1.53687	0.566102	-2.71483	0.00663106	0.0426403
8	nkd1	Zm00001d012883	173.567	-1.58533	0.584264	-2.71339	0.00665994	0.0428054
8	nkd1	Zm00001d021327	3.83475	4.38672	1.61676	2.71327	0.00666228	0.0428102
8	nkd1	Zm00001d028751	7.44269	-4.57225	1.6856	-2.71254	0.00667692	0.0428573
8	nkd1	Zm00001d018251	38.276	-2.06602	0.761801	-2.71202	0.00668754	0.042893
8	nkd1	Zm00001d048232	5.666	-4.55695	1.68058	-2.71153	0.00669736	0.0429322
8	nkd1	Zm00001d028217	217.418	-2.36979	0.874225	-2.71073	0.00671361	0.0429964
8	nkd1	Zm00001d050320	7.95224	-3.81927	1.40899	-2.71064	0.00671542	0.0429964
8	nkd1	Zm00001d052335	18.2876	-3.53445	1.3039	-2.71069	0.0067144	0.0429964
8	nkd1	Zm00001d051700	5.19726	-4.44536	1.64046	-2.70982	0.00673193	0.0430505
8	nkd1	Zm00001d012322	15.3908	-3.98538	1.47088	-2.70952	0.00673805	0.0430793
8	nkd1	Zm00001d012022	45.3787	-1.86102	0.686914	-2.70925	0.00674348	0.0431037
8	nkd1	Zm00001d043965	7.66122	-3.19349	1.17894	-2.70878	0.00675311	0.043155
8	nkd1	Zm00001d025059	20137.3	-2.50479	0.925011	-2.70784	0.00677218	0.0432354
8	nkd1	Zm00001d008730	18.5519	-1.57403	0.58141	-2.70727	0.00678396	0.0432507
8	nkd1	Zm00001d011477	181.832	-1.0144	0.374698	-2.70725	0.0067843	0.0432507
8	nkd1	Zm00001d022453	32.4099	-1.68276	0.621567	-2.70729	0.00678351	0.0432507
8	nkd1	Zm00001d038453	199.792	-1.16603	0.430685	-2.70738	0.00678161	0.0432507
8	nkd1	Zm00001d002541	10.5611	-2.48666	0.918601	-2.70701	0.00678927	0.0432617
8	nkd1	Zm00001d024883	15.9465	-3.32625	1.22974	-2.70484	0.00683368	0.0435136
8	nkd1	Zm00001d014611	108.453	-1.09462	0.404837	-2.70385	0.00685405	0.0435752
8	nkd1	Zm00001d020172	11.2684	-2.8636	1.05905	-2.70393	0.0068525	0.0435752
8	nkd1	Zm00001d005342	105.719	2.38266	0.881387	2.70331	0.00686536	0.0436113
8	nkd1	Zm00001d041363	79.8819	-1.00443	0.371735	-2.70201	0.00689226	0.0437509
8	nkd1	Zm00001d022245	56.6953	-1.16014	0.429388	-2.70186	0.00689533	0.04376
8	nkd1	Zm00001d039379	5.05667	-2.62997	0.973672	-2.70109	0.0069113	0.0438301
8	nkd1	Zm00001d000231	7.78644	1.97731	0.732209	2.70047	0.00692409	0.0438695
8	nkd1	Zm00001d020811	10.206	-4.40091	1.63065	-2.69887	0.00695751	0.0440186
8	nkd1	Zm00001d039088	256.415	-1.36466	0.505993	-2.697	0.00699683	0.044215
8	nkd1	Zm00001d034148	13.5829	-3.82085	1.41726	-2.69594	0.00701912	0.0443349
8	nkd1	Zm00001d022664	46.016	1.24635	0.462451	2.6951	0.00703679	0.0444025
8	nkd1	Zm00001d044677	7.80882	-3.12413	1.15922	-2.69503	0.00703832	0.0444025
8	nkd1	Zm00001d014200	98.7614	1.18108	0.438292	2.69475	0.00704424	0.04442
8	nkd1	Zm00001d017817	11.5373	-2.41866	0.897725	-2.69421	0.00705562	0.0444812
8	nkd1	Zm00001d032903	3.49792	-2.7843	1.03395	-2.69287	0.00708402	0.0446392
8	nkd1	Zm00001d000431	16.7604	-1.3715	0.509413	-2.69231	0.00709588	0.0446928
8	nkd1	Zm00001d011669	4.68209	-3.36367	1.24971	-2.69155	0.00711203	0.0447313
8	nkd1	Zm00001d036342	16.1214	3.28085	1.21892	2.6916	0.00711101	0.0447313
8	nkd1	Zm00001d044144	195.367	-1.06734	0.396732	-2.69033	0.00713819	0.0448852
8	nkd1	Zm00001d005029	9.7012	-2.25239	0.838868	-2.68504	0.0072522	0.0454117
8	nkd1	Zm00001d051666	12.3626	-3.01195	1.12187	-2.68476	0.00725824	0.0454261
8	nkd1	Zm00001d011847	16.1538	-4.09938	1.52696	-2.68467	0.00726014	0.0454273
8	nkd1	Zm00001d008457	4.82715	-3.65131	1.36038	-2.68404	0.00727392	0.0454923
8	nkd1	Zm00001d039559	10.6586	2.22523	0.829183	2.68364	0.00728253	0.0455248
8	nkd1	Zm00001d004323	60.5681	1.1069	0.412491	2.68346	0.00728647	0.0455281
8	nkd1	Zm00001d044202	31.238	1.13537	0.423123	2.6833	0.00728991	0.0455354
8	nkd1	Zm00001d032115	2.62898	-7.35814	2.74315	-2.68236	0.00731037	0.045624
8	nkd1	Zm00001d031586	22.3518	-1.19883	0.447237	-2.68052	0.00735076	0.0458167
8	nkd1	Zm00001d031296	9.94979	-2.88932	1.07824	-2.67966	0.00736963	0.0458866
8	nkd1	Zm00001d032740	11.7952	-2.85113	1.06442	-2.67857	0.00739377	0.0460047
8	nkd1	Zm00001d047837	20.289	-2.37031	0.885636	-2.67639	0.007442	0.0462294
8	nkd1	Zm00001d012785	45.8931	-1.45787	0.544739	-2.67626	0.00744484	0.0462363
8	nkd1	Zm00001d020094	8.04108	2.16723	0.810143	2.67511	0.00747037	0.0463445
8	nkd1	Zm00001d032999	49.8143	-2.06159	0.770934	-2.67414	0.00749206	0.0464323
8	nkd1	Zm00001d052467	71.5532	1.01536	0.379758	2.6737	0.00750194	0.0464827
8	nkd1	Zm00001d046582	9.19824	3.4562	1.2936	2.67177	0.00754519	0.0467182
8	nkd1	Zm00001d007327	3.85129	-2.64203	0.988938	-2.67158	0.00754947	0.0467339
8	nkd1	Zm00001d029442	5.75214	-3.98341	1.49289	-2.66825	0.00762479	0.0471455
8	nkd1	Zm00001d014165	9.84175	-2.438	0.914589	-2.66567	0.00768344	0.0474532
8	nkd1	Zm00001d042684	123.738	-1.59137	0.597121	-2.66507	0.0076973	0.0475058
8	nkd1	Zm00001d029510	12.5097	-1.50145	0.563448	-2.66475	0.00770446	0.0475061
8	nkd1	Zm00001d038949	9.86251	3.13755	1.17843	2.66248	0.00775665	0.0477727
8	nkd1	Zm00001d046440	4.42981	-3.65305	1.3721	-2.66238	0.00775899	0.0477761
8	nkd1	Zm00001d024940	53.0317	-1.03789	0.389877	-2.6621	0.00776547	0.047805
8	nkd1	Zm00001d024497	12.908	-3.4518	1.29711	-2.66116	0.00778729	0.047904
8	nkd1	Zm00001d013503	107.968	1.04381	0.392277	2.6609	0.00779319	0.0479203
8	nkd1	Zm00001d026109	2225.55	-2.76915	1.04074	-2.66075	0.00779675	0.0479203
8	nkd1	Zm00001d033054	66.5684	-1.04373	0.392384	-2.65997	0.00781469	0.0480194
8	nkd1	Zm00001d047723	27.1199	-2.33613	0.878522	-2.65916	0.0078336	0.0481246
8	nkd1	Zm00001d026652	54.2369	-1.38944	0.522723	-2.65808	0.00785877	0.0482238
8	nkd1	Zm00001d043174	13.2632	-1.75927	0.662171	-2.65683	0.00788802	0.048381
8	nkd1	Zm00001d016456	21.4414	-1.57082	0.591299	-2.65656	0.00789432	0.0484085
8	nkd1	Zm00001d046927	81.7062	1.87458	0.706074	2.65493	0.00793245	0.0485642
8	nkd1	Zm00001d051625	23.8069	1.94088	0.731086	2.65478	0.00793595	0.0485737
8	nkd1	Zm00001d042856	9.23776	3.42129	1.28897	2.6543	0.00794743	0.0486113
8	nkd1	Zm00001d040075	29.62	-1.74831	0.658786	-2.65383	0.0079583	0.0486511
8	nkd1	Zm00001d007267	22.2507	-1.92841	0.726929	-2.65282	0.00798215	0.0487521
8	nkd1	Zm00001d040117	69.7526	-1.31196	0.494573	-2.65271	0.00798473	0.0487521
8	nkd1	Zm00001d006720	6.82047	-2.67497	1.0087	-2.65189	0.00800425	0.0488246
8	nkd1	Zm00001d021653	38.2804	1.66674	0.628576	2.65161	0.00801093	0.0488543
8	nkd1	Zm00001d026457	29.0937	-2.36246	0.89105	-2.65133	0.00801765	0.048884
8	nkd1	Zm00001d029827	32.7763	-2.95203	1.11363	-2.65081	0.00802987	0.048925
8	nkd1	Zm00001d040303	144.423	-1.19824	0.452025	-2.65083	0.00802938	0.048925
8	nkd1	Zm00001d044111	5.53129	-3.26602	1.23222	-2.65053	0.00803663	0.048955
8	nkd1	Zm00001d023472	64.4051	1.13048	0.426529	2.65041	0.00803938	0.0489606
8	nkd1	Zm00001d002707	9.76522	2.24202	0.845962	2.65026	0.00804288	0.0489708
8	nkd1	Zm00001d016199	48.7348	-1.01357	0.382461	-2.65012	0.00804636	0.0489729
8	nkd1	Zm00001d047685	20.226	-1.54619	0.583594	-2.64943	0.0080628	0.0490473
8	nkd1	Zm00001d037733	14.9601	-1.68153	0.63474	-2.64917	0.00806895	0.0490736
8	nkd1	Zm00001d000990	158.646	1.70886	0.645583	2.64701	0.0081208	0.0493102
8	nkd1	Zm00001d015799	9.70992	-2.73793	1.03433	-2.64705	0.00811969	0.0493102
8	nkd1	Zm00001d043357	50.0342	-2.2201	0.838797	-2.64677	0.00812643	0.049322
8	nkd1	Zm00001d004744	3.3217	-4.23055	1.59859	-2.64642	0.00813476	0.0493614
8	nkd1	Zm00001d024926	6.42078	-5.28603	1.99767	-2.6461	0.00814248	0.0493857
8	nkd1	Zm00001d017880	110.307	-2.38188	0.900214	-2.6459	0.00814733	0.0494039
8	nkd1	Zm00001d035282	6.55826	-2.28916	0.865259	-2.64563	0.00815384	0.0494322
8	nkd1	Zm00001d013177	7.72826	-4.37712	1.65496	-2.64486	0.00817252	0.0495229
8	nkd1	Zm00001d011303	158.878	2.1726	0.821556	2.64449	0.00818138	0.0495541
8	nkd1	Zm00001d035638	10.7002	-2.46019	0.930387	-2.64426	0.00818696	0.0495767
8	nkd1	Zm00001d002517	16.5436	-2.71487	1.02692	-2.6437	0.00820049	0.0496361
8	nkd1	Zm00001d035512	95.468	-1.02872	0.389269	-2.6427	0.00822482	0.0497495
8	nkd1	Zm00001d048993	5.62078	-3.59131	1.35914	-2.64235	0.0082334	0.0497789
8	nkd1	Zm00001d010155	12.7893	1.68787	0.639084	2.64107	0.00826438	0.0498878
8	nkd1	Zm00001d021057	219.544	-2.3907	0.905201	-2.64107	0.0082645	0.0498878
8	nkd1	Zm00001d043837	4.13447	-3.42185	1.29561	-2.64111	0.00826344	0.0498878
8	nkd1	Zm00001d011241	17.7615	-1.61133	0.610144	-2.6409	0.00826862	0.0499014
8	nkd1	Zm00001d024258	73.3518	1.06278	0.402471	2.64065	0.0082747	0.0499155
8	nkd1	Zm00001d039300	59.6832	-2.16937	0.821576	-2.6405	0.00827832	0.0499261
8	nkd1	Zm00001d011183	41.0813	-2.36578	0.896128	-2.64	0.00829064	0.0499596
8	nkd1	Zm00001d013809	127.023	-1.18228	0.447878	-2.63975	0.00829683	0.0499813
12	nkd1	Zm00001d019258	135.242	23.4378	1.57717	14.8607	5.93e-50	1.51e-45
12	nkd1	Zm00001d040244	17.0739	-16.552	1.77768	-9.311	1.27e-20	1.61e-16
12	nkd1	Zm00001d022434	8797.9	-1.82838	0.205547	-8.89518	5.83e-19	4.93e-15
12	nkd1	Zm00001d002654	8085.63	-1.32751	0.153603	-8.64243	5.5e-18	3.49e-14
12	nkd1	Zm00001d047323	356.912	11.8095	1.39162	8.48614	2.14e-17	1.08e-13
12	nkd1	Zm00001d027303	146.063	-20.3437	2.43566	-8.35245	6.69e-17	2.83e-13
12	nkd1	Zm00001d029360	231.079	8.93493	1.09453	8.16324	3.26e-16	1.18e-12
12	nkd1	Zm00001d050866	19.7867	22.0577	2.89461	7.62029	2.53e-14	8.03e-11
12	nkd1	Zm00001d042031	11.25	-17.8001	2.41824	-7.3608	1.83e-13	5.16e-10
12	nkd1	Zm00001d011244	88.4698	-9.21964	1.27924	-7.20714	5.71e-13	1.32e-09
12	nkd1	Zm00001d048138	145.891	2.79199	0.387307	7.20873	5.65e-13	1.32e-09
12	nkd1	Zm00001d042027	981.851	-1.41758	0.198415	-7.14454	9.03e-13	1.88e-09
12	nkd1	Zm00001d047387	140.177	9.58526	1.34324	7.13593	9.61e-13	1.88e-09
12	nkd1	Zm00001d004417	36.113	-12.2013	1.75518	-6.95158	3.61e-12	6.55e-09
12	nkd1	Zm00001d039566	7693.3	2.55799	0.378959	6.75005	1.48e-11	2.5e-08
12	nkd1	Zm00001d003796	86.5848	-4.19558	0.62665	-6.69525	2.15e-11	3.42e-08
12	nkd1	Zm00001d010141	184.578	1.71484	0.259739	6.60216	4.05e-11	6.05e-08
12	nkd1	Zm00001d035590	848.404	10.5629	1.61194	6.55288	5.64e-11	7.16e-08
12	nkd1	Zm00001d041956	333.772	-1.26706	0.19315	-6.55996	5.38e-11	7.16e-08
12	nkd1	Zm00001d019376	3654.97	-2.35142	0.361086	-6.51209	7.41e-11	8.96e-08
12	nkd1	Zm00001d038867	22.9763	-16.9007	2.60505	-6.48769	8.72e-11	1.01e-07
12	nkd1	Zm00001d015182	47.948	-3.26977	0.507615	-6.44144	1.18e-10	1.31e-07
12	nkd1	Zm00001d019724	817.22	7.58965	1.18089	6.42705	1.3e-10	1.38e-07
12	nkd1	Zm00001d020068	339.277	7.2828	1.14116	6.38193	1.75e-10	1.78e-07
12	nkd1	Zm00001d008841	1572.14	3.9189	0.61685	6.35309	2.11e-10	2.06e-07
12	nkd1	Zm00001d020627	68.0376	7.75675	1.22502	6.33196	2.42e-10	2.28e-07
12	nkd1	Zm00001d012420	29757.1	1.48694	0.240684	6.17798	6.49e-10	5.49e-07
12	nkd1	Zm00001d020183	183.529	2.41681	0.392518	6.15718	7.4e-10	6.06e-07
12	nkd1	Zm00001d007605	184.285	2.92588	0.476455	6.14094	8.2e-10	6.51e-07
12	nkd1	Zm00001d048445	917.912	1.02205	0.167023	6.11921	9.4e-10	7.23e-07
12	nkd1	Zm00001d016564	125.586	-2.37212	0.390596	-6.07309	1.25e-09	9.37e-07
12	nkd1	Zm00001d011673	893.122	1.05299	0.173696	6.06224	1.34e-09	9.74e-07
12	nkd1	Zm00001d037797	1827.75	-1.47802	0.245385	-6.02328	1.71e-09	1.17e-06
12	nkd1	Zm00001d045792	1121.08	15.213	2.53843	5.99308	2.06e-09	1.38e-06
12	nkd1	Zm00001d040550	147.828	5.31098	0.887551	5.98385	2.18e-09	1.42e-06
12	nkd1	Zm00001d039880	79.7229	-2.38216	0.400411	-5.9493	2.69e-09	1.71e-06
12	nkd1	Zm00001d033909	1184.94	-2.03577	0.343076	-5.93387	2.96e-09	1.83e-06
12	nkd1	Zm00001d053676	178.447	-2.08559	0.354422	-5.8845	3.99e-09	2.36e-06
12	nkd1	Zm00001d009011	712.23	-1.36596	0.233038	-5.86152	4.59e-09	2.65e-06
12	nkd1	Zm00001d039670	1104.05	1.21254	0.20732	5.84864	4.96e-09	2.8e-06
12	nkd1	Zm00001d001174	101.245	9.01816	1.5442	5.84002	5.22e-09	2.88e-06
12	nkd1	Zm00001d046455	160.848	3.01097	0.522121	5.7668	8.08e-09	4.27e-06
12	nkd1	Zm00001d050969	607.863	5.68783	0.985868	5.76936	7.96e-09	4.27e-06
12	nkd1	Zm00001d012880	92.5924	2.38464	0.415257	5.74256	9.33e-09	4.73e-06
12	nkd1	Zm00001d008913	272.126	2.69497	0.47203	5.70933	1.13e-08	5.54e-06
12	nkd1	Zm00001d026610	706.56	1.01129	0.177855	5.68603	1.3e-08	6.23e-06
12	nkd1	Zm00001d043522	270.163	-6.99901	1.25193	-5.59056	2.26e-08	1.06e-05
12	nkd1	Zm00001d023451	183.749	-3.615	0.647316	-5.5846	2.34e-08	1.08e-05
12	nkd1	Zm00001d046454	887.593	1.02315	0.18367	5.5706	2.54e-08	1.13e-05
12	nkd1	Zm00001d026370	45.1908	-3.87498	0.699742	-5.53772	3.06e-08	1.34e-05
12	nkd1	Zm00001d019311	14283.8	1.50486	0.272948	5.51338	3.52e-08	1.51e-05
12	nkd1	Zm00001d047548	585.798	2.54919	0.462587	5.51072	3.57e-08	1.51e-05
12	nkd1	Zm00001d014261	262.461	2.82603	0.51658	5.47066	4.48e-08	1.84e-05
12	nkd1	Zm00001d026608	430.358	-1.08987	0.199416	-5.46529	4.62e-08	1.86e-05
12	nkd1	Zm00001d022557	150.05	3.32748	0.60987	5.45604	4.87e-08	1.93e-05
12	nkd1	Zm00001d029539	191.852	1.84895	0.339244	5.45021	5.03e-08	1.96e-05
12	nkd1	Zm00001d012939	70.9325	2.20192	0.40507	5.4359	5.45e-08	2.04e-05
12	nkd1	Zm00001d013779	998.83	1.33321	0.245872	5.42237	5.88e-08	2.07e-05
12	nkd1	Zm00001d051589	1250.57	-1.13827	0.209874	-5.42358	5.84e-08	2.07e-05
12	nkd1	Zm00001d051925	235.674	1.76138	0.324806	5.42286	5.87e-08	2.07e-05
12	nkd1	Zm00001d042922	2360.98	2.67528	0.493721	5.41861	6.01e-08	2.09e-05
12	nkd1	Zm00001d019421	161.344	6.53029	1.20879	5.40233	6.58e-08	2.23e-05
12	nkd1	Zm00001d025665	910.001	1.37037	0.253655	5.40251	6.57e-08	2.23e-05
12	nkd1	Zm00001d008983	405.622	1.46325	0.272713	5.36553	8.07e-08	2.61e-05
12	nkd1	Zm00001d019409	69.3353	7.36036	1.37158	5.36634	8.03e-08	2.61e-05
12	nkd1	Zm00001d015999	230.513	-1.14207	0.213037	-5.36091	8.28e-08	2.63e-05
12	nkd1	Zm00001d008583	18.9361	20.5431	3.8495	5.33657	9.47e-08	2.95e-05
12	nkd1	Zm00001d035478	19.2611	6.75731	1.26643	5.33572	9.52e-08	2.95e-05
12	nkd1	Zm00001d019912	232.172	4.40045	0.825761	5.32896	9.88e-08	3.02e-05
12	nkd1	Zm00001d018265	10.1467	-4.64903	0.874035	-5.31904	1.04e-07	3.12e-05
12	nkd1	Zm00001d052653	312.829	3.34226	0.629288	5.31118	1.09e-07	3.21e-05
12	nkd1	Zm00001d024928	609.854	2.88574	0.544357	5.30118	1.15e-07	3.36e-05
12	nkd1	Zm00001d031666	172.932	-1.07915	0.203856	-5.29371	1.2e-07	3.46e-05
12	nkd1	Zm00001d044071	21.5447	6.83509	1.29217	5.28964	1.23e-07	3.5e-05
12	nkd1	Zm00001d025375	129.282	1.9554	0.371793	5.25939	1.45e-07	3.99e-05
12	nkd1	Zm00001d050670	119.544	4.73415	0.900922	5.25478	1.48e-07	4.04e-05
12	nkd1	Zm00001d019451	85.6793	-4.13772	0.788118	-5.25013	1.52e-07	4.1e-05
12	nkd1	Zm00001d013076	663.963	26.6113	5.08525	5.23303	1.67e-07	4.41e-05
12	nkd1	Zm00001d019538	93.8455	2.47163	0.473155	5.22372	1.75e-07	4.54e-05
12	nkd1	Zm00001d047870	24.8994	6.63833	1.27741	5.19672	2.03e-07	5.2e-05
12	nkd1	Zm00001d048957	210.78	-1.19427	0.229919	-5.19431	2.05e-07	5.22e-05
12	nkd1	Zm00001d044374	557.299	5.65922	1.09512	5.16768	2.37e-07	5.84e-05
12	nkd1	Zm00001d027812	1924.13	1.00005	0.193726	5.16218	2.44e-07	5.9e-05
12	nkd1	Zm00001d030993	291.753	1.65781	0.321166	5.16184	2.45e-07	5.9e-05
12	nkd1	Zm00001d037545	329.733	-2.14193	0.415843	-5.1508	2.59e-07	6.1e-05
12	nkd1	Zm00001d044731	103.763	6.39329	1.24083	5.15244	2.57e-07	6.1e-05
12	nkd1	Zm00001d025703	92.8478	-4.30444	0.83834	-5.13448	2.83e-07	6.36e-05
12	nkd1	Zm00001d044073	128.445	7.1435	1.392	5.13184	2.87e-07	6.39e-05
12	nkd1	Zm00001d021303	262.834	2.32708	0.455719	5.10638	3.28e-07	7.12e-05
12	nkd1	Zm00001d024796	145.236	7.09616	1.39189	5.09823	3.43e-07	7.37e-05
12	nkd1	Zm00001d044036	153.741	2.42882	0.477128	5.09049	3.57e-07	7.49e-05
12	nkd1	Zm00001d006684	186.802	-1.76566	0.34848	-5.06674	4.05e-07	8.42e-05
12	nkd1	Zm00001d013659	143.788	1.82169	0.360351	5.05532	4.3e-07	8.75e-05
12	nkd1	Zm00001d020129	825.234	1.75575	0.347347	5.05474	4.31e-07	8.75e-05
12	nkd1	Zm00001d004857	514.068	1.32222	0.262049	5.04569	4.52e-07	9.03e-05
12	nkd1	Zm00001d034623	117.665	-1.19584	0.237242	-5.04057	4.64e-07	9.07e-05
12	nkd1	Zm00001d004962	12.4008	6.33142	1.26235	5.01558	5.29e-07	0.000100909
12	nkd1	Zm00001d019375	55.749	-6.29317	1.25549	-5.01254	5.37e-07	0.000101754
12	nkd1	Zm00001d039230	87.0734	-3.30529	0.660754	-5.0023	5.67e-07	0.000106516
12	nkd1	Zm00001d014495	260.505	-1.24689	0.249347	-5.00065	5.71e-07	0.000106642
12	nkd1	Zm00001d027011	306.374	1.08259	0.216701	4.99577	5.86e-07	0.000108577
12	nkd1	Zm00001d044951	86.626	-14.8335	2.99434	-4.95386	7.28e-07	0.000132859
12	nkd1	Zm00001d033714	163	3.1016	0.62713	4.94571	7.59e-07	0.000137555
12	nkd1	Zm00001d020051	2263.2	2.00535	0.407508	4.921	8.61e-07	0.000152838
12	nkd1	Zm00001d009631	100.044	1.54455	0.315068	4.90227	9.47e-07	0.00016358
12	nkd1	Zm00001d042536	729.613	-1.22248	0.249599	-4.89776	9.69e-07	0.000166254
12	nkd1	Zm00001d020343	3675.83	1.46341	0.300817	4.86479	1.15e-06	0.000193893
12	nkd1	Zm00001d019541	1417.72	4.3013	0.884881	4.86089	1.17e-06	0.000195257
12	nkd1	Zm00001d012731	801.469	1.05196	0.216603	4.85663	1.19e-06	0.000198087
12	nkd1	Zm00001d025249	67.5376	3.79819	0.783142	4.84994	1.23e-06	0.000203557
12	nkd1	Zm00001d025509	1799.87	3.52753	0.729266	4.8371	1.32e-06	0.000213
12	nkd1	Zm00001d044173	33.3266	7.27086	1.5031	4.83723	1.32e-06	0.000213
12	nkd1	Zm00001d005300	74.9486	2.2693	0.471231	4.81568	1.47e-06	0.000231288
12	nkd1	Zm00001d053786	1411.47	1.17651	0.244291	4.81605	1.46e-06	0.000231288
12	nkd1	Zm00001d030343	12.4882	-4.88267	1.01507	-4.81018	1.51e-06	0.000234823
12	nkd1	Zm00001d011929	46.9963	-3.42619	0.713195	-4.80401	1.56e-06	0.000237057
12	nkd1	Zm00001d054052	224.295	-1.22246	0.254448	-4.80436	1.55e-06	0.000237057
12	nkd1	Zm00001d045203	45.6317	2.70729	0.56685	4.77603	1.79e-06	0.000265393
12	nkd1	Zm00001d028965	960.581	2.68674	0.562742	4.77438	1.8e-06	0.000265824
12	nkd1	Zm00001d036126	214.781	-2.83165	0.59322	-4.77336	1.81e-06	0.000265824
12	nkd1	Zm00001d050122	492.086	1.03013	0.216045	4.76813	1.86e-06	0.000271258
12	nkd1	Zm00001d034076	205.358	-1.04421	0.219175	-4.76425	1.9e-06	0.000272042
12	nkd1	Zm00001d042278	48.7893	4.47666	0.939492	4.76498	1.89e-06	0.000272042
12	nkd1	Zm00001d047105	883.651	1.58746	0.333213	4.7641	1.9e-06	0.000272042
12	nkd1	Zm00001d049863	23.4693	17.1685	3.6049	4.76255	1.91e-06	0.000272605
12	nkd1	Zm00001d014348	20.3989	-7.35722	1.54603	-4.75879	1.95e-06	0.000274634
12	nkd1	Zm00001d014608	142.6	2.09976	0.44116	4.75964	1.94e-06	0.000274634
12	nkd1	Zm00001d033273	166.02	1.22524	0.257868	4.75142	2.02e-06	0.00027865
12	nkd1	Zm00001d013755	716.869	-1.48475	0.314276	-4.72433	2.31e-06	0.000311713
12	nkd1	Zm00001d004675	16.7799	3.99434	0.850484	4.69655	2.65e-06	0.000351639
12	nkd1	Zm00001d011495	59.9578	3.01998	0.645824	4.67617	2.92e-06	0.000382418
12	nkd1	Zm00001d039166	10403	-1.08952	0.233243	-4.67118	2.99e-06	0.000387842
12	nkd1	Zm00001d016340	69.6311	-5.47893	1.17545	-4.66113	3.14e-06	0.000404672
12	nkd1	Zm00001d025886	210.717	-1.9385	0.416048	-4.65932	3.17e-06	0.000404672
12	nkd1	Zm00001d015289	1155.48	1.41133	0.303917	4.64378	3.42e-06	0.000431998
12	nkd1	Zm00001d003399	235.222	2.48761	0.537171	4.63095	3.64e-06	0.000452904
12	nkd1	Zm00001d045539	251.363	-1.02611	0.221857	-4.6251	3.74e-06	0.000453864
12	nkd1	Zm00001d044078	33.2457	6.62252	1.43298	4.62151	3.81e-06	0.000456114
12	nkd1	Zm00001d039141	1225.87	1.07099	0.23197	4.61695	3.89e-06	0.000464062
12	nkd1	Zm00001d025449	1177.46	1.0769	0.2339	4.60409	4.14e-06	0.00049139
12	nkd1	Zm00001d039231	162.122	-10.0254	2.1894	-4.57905	4.67e-06	0.00054418
12	nkd1	Zm00001d049028	16.311	-4.88943	1.06885	-4.57447	4.77e-06	0.000553347
12	nkd1	Zm00001d021656	110.027	2.98258	0.652693	4.56965	4.89e-06	0.000563673
12	nkd1	Zm00001d014983	2122.96	1.07023	0.234291	4.56796	4.92e-06	0.000565644
12	nkd1	Zm00001d004109	328.503	4.18169	0.916683	4.56176	5.07e-06	0.000579993
12	nkd1	Zm00001d012132	25.6976	-7.13558	1.5667	-4.55452	5.25e-06	0.000594987
12	nkd1	Zm00001d044087	8.85512	6.01124	1.31976	4.55479	5.24e-06	0.000594987
12	nkd1	Zm00001d009583	51.9286	2.72358	0.59864	4.54961	5.37e-06	0.000606331
12	nkd1	Zm00001d017834	120.587	2.66797	0.586906	4.54583	5.47e-06	0.000611873
12	nkd1	Zm00001d002621	69.0844	1.20702	0.265612	4.54429	5.51e-06	0.000613639
12	nkd1	Zm00001d026540	17.2028	5.19087	1.14263	4.54293	5.55e-06	0.00061449
12	nkd1	Zm00001d043859	40.5034	2.78863	0.613942	4.54216	5.57e-06	0.00061449
12	nkd1	Zm00001d007105	188.241	-1.08695	0.240593	-4.51779	6.25e-06	0.000683674
12	nkd1	Zm00001d043156	116.892	1.50533	0.333275	4.51679	6.28e-06	0.000683972
12	nkd1	Zm00001d012391	2823.21	1.04087	0.230878	4.5083	6.53e-06	0.00070886
12	nkd1	Zm00001d033522	29.5051	2.7732	0.615337	4.5068	6.58e-06	0.000710844
12	nkd1	Zm00001d004363	1011.65	1.2097	0.269994	4.48048	7.45e-06	0.000790966
12	nkd1	Zm00001d014611	108.453	-1.85338	0.413867	-4.47819	7.53e-06	0.000792863
12	nkd1	Zm00001d004691	78.8279	-2.25602	0.503894	-4.47717	7.56e-06	0.000793356
12	nkd1	Zm00001d002172	300.19	-1.30735	0.293075	-4.46078	8.17e-06	0.000839419
12	nkd1	Zm00001d031519	107.466	1.33924	0.301358	4.44403	8.83e-06	0.000895113
12	nkd1	Zm00001d045861	1242.85	-11.1843	2.51896	-4.44004	8.99e-06	0.000902365
12	nkd1	Zm00001d047553	26.8632	2.88776	0.651331	4.43363	9.27e-06	0.000922334
12	nkd1	Zm00001d024175	26.737	-5.47241	1.23821	-4.41962	9.89e-06	0.000972751
12	nkd1	Zm00001d044321	18.758	-2.46979	0.558997	-4.41826	9.95e-06	0.000975115
12	nkd1	Zm00001d032805	429.389	-1.03241	0.233969	-4.41257	1.02e-05	0.000989678
12	nkd1	Zm00001d014463	63.6106	2.87871	0.654002	4.40168	1.07e-05	0.00102886
12	nkd1	Zm00001d043071	229.791	-1.19944	0.272583	-4.40028	1.08e-05	0.00103164
12	nkd1	Zm00001d019621	12.3174	-8.14722	1.86073	-4.37851	1.19e-05	0.00111104
12	nkd1	Zm00001d044024	89.9023	2.27942	0.520804	4.37674	1.2e-05	0.00111601
12	nkd1	Zm00001d031322	99.8638	-5.83577	1.33794	-4.36176	1.29e-05	0.001178
12	nkd1	Zm00001d045092	55.4359	3.3952	0.778286	4.36241	1.29e-05	0.001178
12	nkd1	Zm00001d051415	578.21	-1.33601	0.307229	-4.34857	1.37e-05	0.00124665
12	nkd1	Zm00001d020234	1837.33	1.01544	0.233595	4.34699	1.38e-05	0.00125119
12	nkd1	Zm00001d001996	94.6912	-2.42559	0.558406	-4.34378	1.4e-05	0.00126063
12	nkd1	Zm00001d014527	25.7254	7.02862	1.62149	4.33466	1.46e-05	0.00130477
12	nkd1	Zm00001d044420	543.915	-1.19809	0.279639	-4.28443	1.83e-05	0.00158178
12	nkd1	Zm00001d035253	9.17124	6.36138	1.48533	4.28281	1.85e-05	0.00158795
12	nkd1	Zm00001d026055	267.64	1.6179	0.37847	4.27485	1.91e-05	0.00163104
12	nkd1	Zm00001d044138	108.434	1.58403	0.371146	4.26795	1.97e-05	0.00165265
12	nkd1	Zm00001d013787	54.2964	-3.31727	0.777974	-4.26398	2.01e-05	0.00166576
12	nkd1	Zm00001d031333	11.3648	-6.48738	1.52123	-4.26456	2e-05	0.00166576
12	nkd1	Zm00001d050840	168.58	1.64931	0.387235	4.25919	2.05e-05	0.00169635
12	nkd1	Zm00001d018159	1407	-1.00167	0.235314	-4.25675	2.07e-05	0.0017085
12	nkd1	Zm00001d009374	329.526	1.19911	0.281828	4.25476	2.09e-05	0.00171353
12	nkd1	Zm00001d047814	134.046	2.14095	0.50366	4.25079	2.13e-05	0.00173858
12	nkd1	Zm00001d011358	21.9583	5.21525	1.22762	4.24826	2.15e-05	0.00174711
12	nkd1	Zm00001d046521	8.33521	5.25945	1.23791	4.24864	2.15e-05	0.00174711
12	nkd1	Zm00001d019650	518.17	1.67813	0.395245	4.2458	2.18e-05	0.00176076
12	nkd1	Zm00001d017284	156.156	1.52993	0.361115	4.23668	2.27e-05	0.00182801
12	nkd1	Zm00001d052347	71.381	4.99353	1.18197	4.22475	2.39e-05	0.00189152
12	nkd1	Zm00001d046026	25.299	-6.35944	1.50565	-4.22371	2.4e-05	0.00189437
12	nkd1	Zm00001d048143	123.274	1.99685	0.473093	4.22084	2.43e-05	0.00191274
12	nkd1	Zm00001d003774	42.1852	2.24162	0.531222	4.21974	2.45e-05	0.00191617
12	nkd1	Zm00001d028770	133.587	1.0319	0.244758	4.21599	2.49e-05	0.00193629
12	nkd1	Zm00001d025221	491.78	1.98712	0.47157	4.21383	2.51e-05	0.00194891
12	nkd1	Zm00001d024757	86.7021	1.11548	0.265306	4.20452	2.62e-05	0.00201227
12	nkd1	Zm00001d012098	54.7699	-4.51774	1.07518	-4.20184	2.65e-05	0.00202417
12	nkd1	Zm00001d051645	17.517	6.44779	1.53846	4.19107	2.78e-05	0.00209746
12	nkd1	Zm00001d024999	41.7317	2.01549	0.481155	4.18887	2.8e-05	0.00210076
12	nkd1	Zm00001d037609	332.152	-1.03325	0.24683	-4.18607	2.84e-05	0.00211892
12	nkd1	Zm00001d042800	175.004	2.13073	0.509421	4.18266	2.88e-05	0.00213838
12	nkd1	Zm00001d047622	15.703	5.41355	1.29508	4.18009	2.91e-05	0.00214387
12	nkd1	Zm00001d037898	201.862	1.29359	0.309555	4.17886	2.93e-05	0.00214927
12	nkd1	Zm00001d039633	37.0389	-8.59565	2.06307	-4.16645	3.09e-05	0.00223735
12	nkd1	Zm00001d047841	197.711	4.48236	1.07611	4.16533	3.11e-05	0.00224196
12	nkd1	Zm00001d019370	185.037	-1.26908	0.305917	-4.14845	3.35e-05	0.00236672
12	nkd1	Zm00001d024947	93.135	3.64361	0.878618	4.14698	3.37e-05	0.0023754
12	nkd1	Zm00001d027682	470.71	2.33743	0.563981	4.14452	3.41e-05	0.00239178
12	nkd1	Zm00001d012922	206.777	1.53883	0.3714	4.14331	3.42e-05	0.00239377
12	nkd1	Zm00001d021995	340.892	1.25787	0.30381	4.14032	3.47e-05	0.00240533
12	nkd1	Zm00001d009642	29.1026	-8.11572	1.96109	-4.13837	3.5e-05	0.00240688
12	nkd1	Zm00001d015589	127.883	-1.55107	0.374834	-4.13801	3.5e-05	0.00240688
12	nkd1	Zm00001d014200	98.7614	1.83848	0.44452	4.13587	3.54e-05	0.00241936
12	nkd1	Zm00001d039004	345.332	-1.93916	0.469399	-4.13115	3.61e-05	0.00244974
12	nkd1	Zm00001d042961	745.865	1.26964	0.307442	4.1297	3.63e-05	0.00245869
12	nkd1	Zm00001d003219	37.3451	4.72076	1.14845	4.11054	3.95e-05	0.00264366
12	nkd1	Zm00001d014499	661.956	1.08796	0.264789	4.10878	3.98e-05	0.00265153
12	nkd1	Zm00001d027279	16.6176	-6.24866	1.52086	-4.10864	3.98e-05	0.00265153
12	nkd1	Zm00001d013075	38.6131	5.5541	1.3528	4.10562	4.03e-05	0.00267936
12	nkd1	Zm00001d009475	18.8858	3.71678	0.905463	4.10483	4.05e-05	0.0026815
12	nkd1	Zm00001d022092	45.3203	-4.2214	1.03011	-4.09799	4.17e-05	0.00273115
12	nkd1	Zm00001d026271	219.494	1.54564	0.377261	4.09699	4.19e-05	0.00273115
12	nkd1	Zm00001d025528	47.9852	4.37438	1.07041	4.08664	4.38e-05	0.00281241
12	nkd1	Zm00001d047860	97.3747	3.25031	0.796187	4.08234	4.46e-05	0.0028434
12	nkd1	Zm00001d050428	238.242	1.02049	0.250176	4.07909	4.52e-05	0.0028762
12	nkd1	Zm00001d031158	9.62578	-8.20579	2.0154	-4.07155	4.67e-05	0.00294144
12	nkd1	Zm00001d036610	18.7552	5.74239	1.41159	4.06802	4.74e-05	0.00297407
12	nkd1	Zm00001d025467	7.84306	5.3277	1.31123	4.06314	4.84e-05	0.00299554
12	nkd1	Zm00001d038195	144.409	1.33501	0.329257	4.0546	5.02e-05	0.00308652
12	nkd1	Zm00001d042449	407.13	3.03361	0.749381	4.04815	5.16e-05	0.00314238
12	nkd1	Zm00001d013113	53.9377	2.17922	0.539278	4.04099	5.32e-05	0.0032167
12	nkd1	Zm00001d031777	208.842	-2.24784	0.556214	-4.04133	5.32e-05	0.0032167
12	nkd1	Zm00001d031434	169.717	-1.57776	0.390622	-4.0391	5.37e-05	0.00322736
12	nkd1	Zm00001d049358	16.8086	-2.17618	0.539004	-4.03742	5.4e-05	0.00323534
12	nkd1	Zm00001d028630	4660.05	-1.90929	0.473246	-4.03445	5.47e-05	0.00325349
12	nkd1	Zm00001d010948	56.7428	1.83658	0.455667	4.03053	5.57e-05	0.00329277
12	nkd1	Zm00001d034356	124.182	-1.76438	0.437854	-4.02961	5.59e-05	0.00329801
12	nkd1	Zm00001d001879	1129.71	1.53421	0.381177	4.02493	5.7e-05	0.00332108
12	nkd1	Zm00001d022089	142.039	1.79916	0.44696	4.02532	5.69e-05	0.00332108
12	nkd1	Zm00001d048726	74.7793	1.22981	0.30644	4.01321	5.99e-05	0.0034555
12	nkd1	Zm00001d042498	136.26	-1.34105	0.334378	-4.01059	6.06e-05	0.00348616
12	nkd1	Zm00001d016938	469.127	-1.20364	0.300256	-4.0087	6.11e-05	0.00349907
12	nkd1	Zm00001d050950	69.4422	3.34994	0.837751	3.99874	6.37e-05	0.00359204
12	nkd1	Zm00001d052985	56.9856	-1.41878	0.354745	-3.99944	6.35e-05	0.00359204
12	nkd1	Zm00001d032655	118.225	1.47531	0.369277	3.99512	6.47e-05	0.00361517
12	nkd1	Zm00001d039228	13.782	-6.20239	1.55489	-3.98895	6.64e-05	0.00369423
12	nkd1	Zm00001d040071	156.467	-1.43784	0.360887	-3.98418	6.77e-05	0.00375749
12	nkd1	Zm00001d044186	1013.16	1.85302	0.46513	3.98388	6.78e-05	0.00375749
12	nkd1	Zm00001d021653	38.2804	3.01935	0.758281	3.98184	6.84e-05	0.00378162
12	nkd1	Zm00001d003504	670.552	1.06353	0.267549	3.97509	7.04e-05	0.00385695
[truncated: 53,774 more rows]

## Sheet: Supplemental Data Set S2
Supplemental Data Sets, Wu et al. (2023) NKD1, NKD2 and O2 GRN in Grain Filling
Supplemental Data Set 2: Module gene content for pooled-timepoint WGCNA
Gene content for each module from the pooled-timepoint weighted gene coexpression network analysis (WGCNA). kME represents the Module Membership value for each gene. TF=transcription factor. Cor=correlation with nkd1, nkd2 or o2 expression.
gene_id	gene_symbol	TF	function.	Module#	moduleColorsMaize	kMEblack	kMEbrown	kMEblue	kMEturquoise	kMEgreenyellow	kMEyellow	kMEgreen	kMEmagenta	kMEred	kMEpink	kMEpurple	kMEgrey	cor.nkd1	cor.nkd2	cor.o2
ENSRNA049460030	ENSRNA049460030			M1	black	0.370428	-0.0426807	-0.243986	-0.149267	-0.137296	0.134507	-0.0873652	-0.12631	-0.302005	-0.170743	-0.159756	-0.0760007	0.0312174	0.0506948	0.258973
ENSRNA049460066	ENSRNA049460066			M1	black	0.331567	-0.0479832	-0.223607	-0.198448	-0.168281	0.198531	0.0759348	0.0634911	-0.147675	0.0475764	0.0122293	-0.0590992	-0.173852	-0.0958932	0.262919
ENSRNA049461441	ENSRNA049461441			M1	black	0.50676	-0.174878	-0.247337	-0.301717	-0.119929	0.334943	0.186116	-0.0691063	-0.167749	0.130113	0.0434032	0.0719768	-0.00338174	-0.217332	0.353095
ENSRNA049461457	ENSRNA049461457			M1	black	0.498504	-0.16156	-0.287405	-0.304734	0.00345854	0.346466	0.146845	-0.0650554	-0.215668	0.076289	-0.0419808	-0.014759	0.000389698	-0.159672	0.363467
ENSRNA049461505	ENSRNA049461505			M1	black	0.392535	-0.0183255	-0.177673	-0.154704	-0.0985485	0.20467	0.0749987	-0.107275	-0.165382	0.0275164	-0.0321124	0.0886778	0.109089	-0.214654	0.312169
ENSRNA049461732	ENSRNA049461732			M1	black	0.487316	-0.191542	-0.284073	-0.327354	-0.0157791	0.363306	0.188377	0.00988411	-0.182938	0.0719768	0.0248504	0.0511384	0.135976	-0.422841	0.326197
ENSRNA049475878	ENSRNA049475878			M1	black	0.499386	-0.315991	-0.510959	-0.493295	-0.0470819	0.415433	0.118622	0.00581132	-0.416615	-0.0402736	-0.147771	0.0218313	0.0519448	0.0987096	0.368514
ENSRNA049476781	ENSRNA049476781			M1	black	0.472254	0.193597	-0.101166	-0.0478254	-0.426662	0.0999969	0.0251281	-0.0860193	-0.125835	0.257147	0.217293	-0.0376469	-0.150698	-0.231829	0.452998
ENSRNA049477101	ENSRNA049477101			M1	black	0.586966	0.0338276	-0.323357	-0.170889	-0.181211	0.163062	-0.141431	-0.170568	-0.435509	-0.0196519	-0.0515553	-0.122677	0.0263925	0.0480069	0.57805
Zm00001d000026	Zm00001d000026		UDP-N-acetylglucosamine (UAA) transporter family	M1	black	0.374458	0.09482	-0.103817	0.00902101	-0.33441	-0.0142886	-0.153077	-0.197121	-0.229205	0.0348868	-0.0300876	-0.0269793	-0.232337	0.111643	0.475784
Zm00001d000228	Zm00001d000228			M1	black	0.355793	-0.146516	-0.209407	-0.0648419	-0.0122196	0.0319182	-0.255433	-0.214397	-0.374917	-0.233987	-0.184174	-0.0308222	0.0970306	-0.0619641	0.414814
Zm00001d000407	Zm00001d000407		CBL-interacting serine/threonine-protein kinase 24	M1	black	0.588766	-0.0185598	-0.235494	-0.193889	-0.378725	0.126206	-0.0451245	-0.238804	-0.303676	0.295818	0.251676	-0.088907	-0.166738	-0.177226	0.599738
Zm00001d000463	Zm00001d000463			M1	black	0.575671	-0.325797	-0.693958	-0.543762	0.104352	0.510126	0.0130631	0.146624	-0.587694	-0.234188	-0.128434	0.0655641	0.149103	0.133937	0.386023
Zm00001d000533	Zm00001d000533			M1	black	0.331571	-0.268392	-0.34457	-0.28086	0.151966	0.303877	0.017065	0.00561518	-0.332364	-0.344907	-0.347258	0.107985	0.269826	0.124367	0.169738
Zm00001d000564	Zm00001d000564			M1	black	0.457026	-0.105363	-0.32996	-0.170163	-0.0509289	0.189235	-0.148785	-0.0297992	-0.414575	-0.290269	-0.184703	0.0957257	0.357517	-0.0548657	0.345612
Zm00001d000763	Zm00001d000763			M1	black	0.724611	-0.349751	-0.72865	-0.555624	0.155474	0.514401	-0.0456817	0.0935188	-0.658696	-0.275154	-0.198238	0.103766	0.216156	-0.0199164	0.49419
Zm00001d000990	Zm00001d000990			M1	black	0.709155	-0.457337	-0.578253	-0.63729	-0.156929	0.586459	0.265729	-0.0839186	-0.44017	0.0717652	-0.0558004	-0.0908905	0.0130138	-0.0847748	0.491615
Zm00001d001085	Zm00001d001085			M1	black	0.404771	-0.218321	-0.445658	-0.346574	-0.19109	0.303846	0.00564573	-0.0183765	-0.399665	-0.0518723	-0.0396662	-0.0691937	0.0648582	-0.099241	0.317924
Zm00001d001089	Zm00001d001089			M1	black	0.722611	-0.25602	-0.632039	-0.395535	-0.16488	0.35041	-0.210309	-0.155906	-0.714325	-0.259497	-0.164165	-0.0769908	0.143682	-0.0334129	0.632193
Zm00001d001206	Zm00001d001206			M1	black	0.768821	-0.307125	-0.837072	-0.605964	-0.130389	0.563923	-0.0620763	0.0979146	-0.764516	-0.259317	-0.099629	-0.0211234	0.224379	-0.0901054	0.556856
Zm00001d001373	Zm00001d001373			M1	black	0.386238	-0.230159	-0.571166	-0.420176	-0.206201	0.414356	0.0269035	0.24328	-0.45755	-0.236046	-0.140813	-0.059871	0.251828	-0.114887	0.226379
Zm00001d001383	Zm00001d001383			M1	black	0.542457	-0.272258	-0.481899	-0.354877	-0.15648	0.304269	-0.105197	-0.211959	-0.545517	-0.223556	-0.217423	-0.0393261	0.124725	0.080973	0.427189
Zm00001d001536	Zm00001d001536			M1	black	0.69989	-0.39084	-0.625447	-0.605285	-0.101891	0.605934	0.231272	0.294682	-0.437985	-0.120879	-0.0569509	0.0846072	-0.00332336	0.0357066	0.451854
Zm00001d001628	Zm00001d001628			M1	black	0.649222	-0.131644	-0.380428	-0.307453	-0.179713	0.327704	0.0270877	0.0343286	-0.368938	-0.0712247	-0.0948679	-0.0302854	0.0313459	-0.0973089	0.472554
Zm00001d001857	Zm00001d001857		light harvesting complex photosystem II subunit 6	M1	black	0.504217	0.145008	-0.140758	-0.0459273	-0.159222	0.106648	-0.105256	-0.225379	-0.28753	-0.0288065	0.0469287	-0.124854	0.0458673	0.0289597	0.488972
Zm00001d001941	INCW4		invertase cell wall4	M1	black	0.81209	0.0739931	-0.556994	-0.391908	-0.23795	0.424579	0.00724819	0.106894	-0.496222	0.0315886	0.119188	-0.0290627	-0.0116951	-0.18816	0.653669
Zm00001d001996	Zm00001d001996			M1	black	0.708387	-0.407618	-0.866737	-0.713884	-0.132077	0.655601	0.11216	0.276603	-0.664896	-0.175834	-0.099451	0.00213567	0.157034	-0.136795	0.47081
Zm00001d002025	EREB24	AP2	AP2-like ethylene-responsive transcription factor AIL5	M1	black	0.320475	0.012955	-0.414133	-0.154607	-0.115043	0.134263	-0.254285	-0.0074773	-0.481615	-0.254662	-0.0775202	-0.0491963	0.22206	0.037439	0.313589
Zm00001d002088	Zm00001d002088		DNA-binding WRKY	M1	black	0.398824	-0.0490397	-0.514419	-0.331061	-0.178985	0.287713	-0.0888093	0.000958333	-0.494748	-0.0893711	0.117429	-0.167302	0.051916	0.0433952	0.388486
Zm00001d002132	Zm00001d002132			M1	black	0.907768	-0.259789	-0.510534	-0.317625	-0.304841	0.212989	-0.295127	-0.415569	-0.733647	-0.184681	-0.189554	-0.192211	-0.0959875	-0.00632685	0.922811
Zm00001d002139	Zm00001d002139		Transferase	M1	black	0.730313	-0.261667	-0.391458	-0.301596	-0.21659	0.22668	-0.143169	-0.334668	-0.550696	-0.168031	-0.163127	-0.167129	0.0211353	0.107112	0.68086
Zm00001d002195	Zm00001d002195		Testis intracellular mediator protein	M1	black	0.378963	-0.109155	-0.242065	-0.138477	-0.119912	0.130435	-0.118077	-0.0968358	-0.31305	-0.106136	-0.123201	0.139347	0.183261	-0.229263	0.325831
Zm00001d002198	Zm00001d002198		Receptor-like serine/threonine-protein kinase SD1-8	M1	black	0.81101	-0.286733	-0.579736	-0.414684	-0.365627	0.339778	-0.128367	-0.232964	-0.664263	-0.0886112	-0.0823436	-0.135108	0.0367389	-0.177168	0.769595
Zm00001d002199	Zm00001d002199		Receptor-like serine/threonine-protein kinase SD1-8	M1	black	0.781062	-0.321687	-0.642608	-0.479458	-0.368348	0.381275	-0.0986119	-0.206479	-0.68996	-0.11584	-0.133314	-0.185416	-0.00179035	-0.0779975	0.728675
Zm00001d002325	Zm00001d002325			M1	black	0.743206	-0.51284	-0.719049	-0.812448	-0.0716969	0.799124	0.457953	0.208075	-0.413998	0.0646603	-0.00535443	0.0563274	0.0581623	-0.146985	0.493469
Zm00001d002473	Zm00001d002473		DUF674 family protein	M1	black	0.647617	-0.356131	-0.488968	-0.545708	-0.540332	0.479983	0.279737	0.0116987	-0.343649	0.284311	0.149172	-0.194405	-0.0798673	-0.368703	0.547839
Zm00001d002500	Zm00001d002500		OSJNBa0086O06.9 protein; protein	M1	black	0.851545	-0.347865	-0.814798	-0.625166	0.0325968	0.583637	-0.0213042	0.142603	-0.734301	-0.301868	-0.188182	0.0370427	0.15982	0.0196725	0.627315
Zm00001d002520	Zm00001d002520		OSJNBa0013K16.16 protein; protein	M1	black	0.734303	-0.0580954	-0.457147	-0.222857	-0.013369	0.249021	-0.222025	-0.0521231	-0.583213	-0.400635	-0.341495	0.0334549	0.16346	0.0722151	0.68308
Zm00001d002541	Zm00001d002541		Transducin/WD40 repeat-like superfamily protein	M1	black	0.3802	0.141974	-0.253852	-0.0331831	-0.321229	-0.01562	-0.287132	-0.210252	-0.393147	-0.0972654	-0.00825498	-0.231908	-0.0912448	-0.0831384	0.411099
Zm00001d002558	Zm00001d002558		Copper ion binding protein	M1	black	0.758506	-0.412139	-0.639263	-0.630978	-0.449549	0.601244	0.264763	0.168659	-0.460036	-0.0324473	-0.157638	-0.0282277	-0.0474505	-0.201753	0.558034
Zm00001d002584	Zm00001d002584			M1	black	0.471029	0.244692	-0.406836	-0.127149	-0.290751	0.217315	-0.179658	-0.00876377	-0.481982	-0.259814	-0.0267313	-0.0994253	0.237078	0.0135812	0.413653
Zm00001d002661	NLP2	Nin-like	NLP transcription factor	M1	black	0.428951	-0.0349341	0.0260207	0.0757288	-0.403983	-0.0691812	-0.161318	-0.314738	-0.192247	-0.0411139	-0.0374795	0.0058768	-0.0582753	-0.0525806	0.512254
Zm00001d002759	Zm00001d002759		Nudix hydrolase 8	M1	black	0.519896	0.348517	-0.0836802	0.0462881	-0.298218	0.104102	-0.0788451	-0.0227226	-0.18721	0.0817463	0.250577	-0.106865	-0.0544105	-0.167207	0.485787
Zm00001d002818	TCPTF34	TCP		M1	black	0.374665	-0.257723	-0.413497	-0.331066	-0.200196	0.258094	-0.0261144	-0.0591564	-0.410691	-0.202528	-0.19569	-0.0934423	-0.055407	0.134243	0.30196
Zm00001d002837	Zm00001d002837		Transmembrane ascorbate ferrireductase 1	M1	black	0.51947	-0.109226	-0.346257	-0.245332	-0.277201	0.194494	-0.0947769	-0.207859	-0.419068	-0.0465214	-0.0419841	-0.108067	-0.028935	0.0353029	0.476405
Zm00001d002973	Zm00001d002973		Steroid nuclear receptor ligand-binding	M1	black	0.413399	-0.0385123	-0.20538	-0.203454	0.0530095	0.226629	0.084405	0.0859256	-0.150725	0.00532353	0.0195174	0.221272	-0.0174162	-0.0378928	0.29359
Zm00001d002974	Zm00001d002974		Probable metal-nicotianamine transporter YSL7	M1	black	0.681258	-0.289796	-0.685934	-0.498679	-0.230285	0.452508	-0.0817799	-0.0708305	-0.687236	-0.179317	0.0049538	-0.117026	0.151012	0.00715448	0.562355
Zm00001d003043	Zm00001d003043		KH domain-containing protein	M1	black	0.364027	0.0826493	-0.130016	-0.0578933	-0.221908	0.0403148	-0.0989672	-0.152769	-0.21044	0.0369252	0.0447421	-0.0387767	-0.0831633	-0.0988217	0.385995
Zm00001d003060	Zm00001d003060			M1	black	0.399999	0.126355	-0.15255	0.101852	-0.0163409	-0.105652	-0.393017	-0.170958	-0.403693	-0.309261	-0.189225	0.0381601	0.303205	0.0421399	0.471315
Zm00001d003265	Zm00001d003265		Topoisomerase-like protein	M1	black	0.709154	-0.401328	-0.536327	-0.635537	-0.0578071	0.636761	0.367745	0.122365	-0.322114	0.132133	0.0143998	0.0286985	0.00361917	-0.228884	0.484667
Zm00001d003277	Zm00001d003277		Stachyose synthase	M1	black	0.888817	-0.229985	-0.592908	-0.331956	-0.162874	0.286587	-0.292946	-0.151184	-0.755644	-0.39941	-0.302047	-0.0501178	0.0836187	0.0308859	0.829157
Zm00001d003280	Zm00001d003280		Probable galactinol--sucrose galactosyltransferase 2	M1	black	0.881719	-0.211987	-0.585272	-0.309173	-0.173773	0.265062	-0.317879	-0.156411	-0.764023	-0.423031	-0.305769	-0.0666119	0.0971129	0.0524065	0.83522
Zm00001d003346	Zm00001d003346			M1	black	0.72013	-0.359076	-0.450089	-0.374506	-0.406524	0.217893	-0.142637	-0.474719	-0.597214	0.00177187	-0.157214	-0.232559	-0.179049	-0.0299162	0.722659
Zm00001d003529	Zm00001d003529		Basic leucine zipper 9	M1	black	0.606759	-0.174482	-0.406332	-0.26898	-0.0828787	0.226996	-0.158784	-0.155726	-0.49922	-0.186513	-0.122515	-0.0690146	-0.0499045	0.066527	0.507927
Zm00001d003744	Zm00001d003744		Acyl-coenzyme A oxidase 2 peroxisomal	M1	black	0.786587	-0.0404839	-0.637355	-0.463256	-0.33051	0.468369	0.00367531	0.0393921	-0.57948	0.0424297	0.154256	-0.0896813	0.0310733	-0.179532	0.649367
Zm00001d003884	EREB131	ERF		M1	black	0.435556	0.0103841	-0.194202	-0.13072	-0.187713	0.162394	-0.00632862	0.0250037	-0.234965	0.0439913	0.277922	-0.0373006	0.121292	-0.100477	0.39452
Zm00001d004006	Zm00001d004006		SNF1-related protein kinase regulatory subunit gamma-1	M1	black	0.72329	-0.0757165	-0.611038	-0.524865	-0.140459	0.601438	0.180854	0.122211	-0.466695	-0.0210027	0.184682	0.0613135	0.0256338	0.0078846	0.547137
Zm00001d004008	Zm00001d004008			M1	black	0.430172	-0.153801	-0.263304	-0.108191	-0.0318085	0.0994864	-0.232358	-0.203324	-0.412675	-0.226332	-0.176077	0.0212276	0.12541	-0.0972251	0.423679
Zm00001d004965	Zm00001d004965		class III aminotransferase	M1	black	0.393199	-0.0491343	-0.0664753	0.0148212	-0.127626	-0.0118696	-0.178211	-0.242334	-0.241533	-0.0722605	-0.0897525	0.0364264	0.0667974	-0.114895	0.413126
Zm00001d005101	Zm00001d005101			M1	black	0.691355	-0.217351	-0.590802	-0.395609	-0.183259	0.357518	-0.146014	-0.113563	-0.641403	-0.237972	-0.124283	-0.13363	0.0579709	0.00339932	0.621104
Zm00001d005158	Zm00001d005158		CASP-like protein 3	M1	black	0.422373	-0.180515	-0.439634	-0.295885	-0.119185	0.267644	-0.091013	-0.180556	-0.499468	-0.251315	-0.165415	-0.116843	0.278564	0.151693	0.39368
Zm00001d005710	Zm00001d005710			M1	black	0.449142	-0.14289	-0.386872	-0.251559	-0.131983	0.231646	-0.110268	-0.0942323	-0.429276	-0.16459	-0.0923714	-0.0543316	0.0512979	-0.0332276	0.396951
Zm00001d005729	Zm00001d005729		Cytokinin hydroxylase	M1	black	0.443793	-0.119889	-0.153224	-0.105469	-0.0888274	0.0635295	-0.134506	-0.281434	-0.317258	-0.131045	-0.157404	-0.164004	-0.0717833	0.255077	0.449695
Zm00001d005879	Zm00001d005879			M1	black	0.742565	-0.149221	-0.516201	-0.233238	-0.161074	0.195815	-0.347327	-0.122016	-0.681866	-0.342468	-0.2034	0.0442609	0.0616476	-0.0128229	0.667967
Zm00001d005932	AR5		Aldose reductase	M1	black	0.346507	-0.177973	-0.441538	-0.276714	-0.0580464	0.253475	-0.113873	0.0488402	-0.425377	-0.215276	-0.134686	-0.0327334	0.20033	-0.161458	0.259164
Zm00001d005986	Zm00001d005986		Probable LRR receptor-like serine/threonine-protein kinase	M1	black	0.492031	-0.302582	-0.650489	-0.512969	-0.0375716	0.441537	0.0101132	0.102144	-0.545494	-0.15625	-0.110834	-0.0843768	0.100865	-0.00783717	0.368991
Zm00001d005995	Zm00001d005995		Phosphatidylinositol/phosphatidylcholine transfer protein SFH13	M1	black	0.462657	-0.265173	-0.315897	-0.223517	0.152314	0.201392	-0.127843	-0.376055	-0.463391	-0.379887	-0.521633	0.0289075	0.436019	0.073362	0.390933
Zm00001d005996	Zm00001d005996		Photosystem I reaction center subunit V	M1	black	0.611575	-0.0959481	-0.549808	-0.395459	-0.246118	0.332453	-0.0394787	0.0416418	-0.493765	-0.0492836	0.0318605	-0.0309913	-0.0984093	-0.0517956	0.51853
Zm00001d005998	Zm00001d005998		Caffeoyl-CoA O-methyltransferase 1	M1	black	0.535108	-0.0656437	-0.436353	-0.397833	-0.0364828	0.433917	0.157169	0.0455833	-0.344543	0.00183751	0.119013	-0.0234313	-0.0797905	0.242566	0.464071
Zm00001d006223	Zm00001d006223		Basic leucine zipper 9	M1	black	0.629382	-0.196647	-0.340972	-0.260835	-0.165526	0.207814	-0.107004	-0.218087	-0.431731	-0.0885383	-0.113262	-0.0727379	-0.0107445	-0.122512	0.535692
Zm00001d006254	Zm00001d006254		Serine/threonine protein phosphatase 2A 59 kDa regulatory subunit B' zeta isoform	M1	black	0.395193	0.0778204	0.00797893	0.105989	0.0378932	-0.0670354	-0.230794	-0.471691	-0.266562	-0.136971	-0.163904	-0.000304443	0.156378	0.174648	0.518292
Zm00001d006297	Zm00001d006297		G-type lectin S-receptor-like serine/threonine-protein kinase B120	M1	black	0.716081	-0.12111	-0.413763	-0.152603	-0.120611	0.0833883	-0.415877	-0.417693	-0.697712	-0.353749	-0.256799	-0.0994834	0.173997	0.0920958	0.715664
Zm00001d006343	Zm00001d006343		Carbohydrate-binding X8 domain superfamily protein	M1	black	0.430939	0.0664779	-0.139767	-0.0536565	-0.128386	0.103509	-0.114241	-0.265872	-0.277367	-0.049176	0.0403022	-0.0495208	0.141057	-0.00931475	0.369584
Zm00001d006713	Zm00001d006713			M1	black	0.59817	-0.445296	-0.735638	-0.59001	0.0842319	0.590262	0.0555083	0.108055	-0.634526	-0.422491	-0.328514	0.19682	0.28104	0.115608	0.431413
Zm00001d006813	CADTFR6	NF-YB	Nuclear transcription factor Y subunit B-2	M1	black	0.646652	-0.226407	-0.335563	-0.228125	-0.160195	0.148301	-0.193345	-0.302866	-0.502545	-0.135323	-0.242533	-0.114124	-0.15078	0.10494	0.688453
Zm00001d006933	Zm00001d006933		Peroxidase 64	M1	black	0.370668	0.030783	0.043445	0.0679746	-0.0985657	-0.0515868	-0.114793	-0.231258	-0.115545	0.0122935	-0.110076	0.106698	-0.151104	-0.0387093	0.415562
Zm00001d007267	LHCB5		light harvesting chlorophyll a/b binding protein5	M1	black	0.626441	-0.0416233	-0.566969	-0.327431	-0.21391	0.303414	-0.178352	-0.0243132	-0.608019	-0.257493	-0.118621	-0.110469	0.200233	-0.0955862	0.51042
Zm00001d007383	AMA1		Probable alpha-mannosidase	M1	black	0.460635	0.167809	-0.215777	0.197015	-0.125912	-0.1911	-0.678873	-0.299697	-0.611471	-0.604225	-0.307188	-0.128622	0.268657	0.00527101	0.52746
Zm00001d007657	SE1		sugary-enhancer1	M1	black	0.650746	-0.275153	-0.643146	-0.590589	-0.190787	0.587764	0.234411	0.317125	-0.422705	0.0323646	-0.0258228	-0.0167996	0.00861927	-0.164201	0.453615
Zm00001d007892	Zm00001d007892		2-oxoisovalerate dehydrogenase subunit beta 1 mitochondrial	M1	black	0.881631	-0.274296	-0.825289	-0.643449	-0.112462	0.634328	0.0366873	0.140544	-0.713497	-0.203329	-0.121548	-0.0365838	0.153275	-0.148176	0.645091
Zm00001d008017	Zm00001d008017			M1	black	0.695671	-0.224362	-0.620034	-0.432699	-0.207973	0.416976	-0.0898157	0.00485224	-0.620996	-0.262102	-0.166965	-0.0403615	0.246886	-0.130715	0.505418
Zm00001d008222	Zm00001d008222			M1	black	0.666191	-0.273223	-0.684882	-0.656318	-0.173259	0.709039	0.35847	0.486388	-0.371582	-0.0437597	-0.0280795	0.12577	0.0672484	-0.152328	0.387212
Zm00001d008311	Zm00001d008311			M1	black	0.444635	-0.0676041	-0.322526	-0.159182	0.234048	0.161213	-0.189881	-0.152977	-0.413644	-0.287791	-0.242508	0.185015	0.164697	0.101924	0.448234
Zm00001d008432	Zm00001d008432		Probable acetyl-CoA acetyltransferase cytosolic 2	M1	black	0.658476	0.0335316	-0.145316	-0.0383797	-0.332043	0.0214174	-0.20937	-0.251146	-0.32202	0.0832812	-0.0272388	-0.135342	-0.249053	-0.254629	0.662462
Zm00001d008567	GLCT1		glucose translocator1	M1	black	0.709949	-0.260458	-0.445001	-0.310639	0.0960637	0.312014	-0.130186	-0.224813	-0.551684	-0.39145	-0.410478	0.057552	0.214595	0.0400968	0.588594
Zm00001d008768	Zm00001d008768		Actin-interacting protein 1-2	M1	black	0.48072	0.133163	-0.0216042	0.0760652	-0.346955	-0.082732	-0.219251	-0.350202	-0.241174	0.124734	0.121317	-0.162986	-0.160689	-0.0748775	0.626439
Zm00001d008803	Zm00001d008803			M1	black	0.441561	-0.0677207	-0.540143	-0.366359	-0.125123	0.301885	-0.0850739	-0.0511474	-0.510135	-0.0869289	-0.0401884	-0.142578	-0.00274702	-0.00779937	0.415439
Zm00001d008880	Zm00001d008880			M1	black	0.375737	-0.113385	-0.189848	-0.029752	-0.037269	0.0144786	-0.274902	-0.226315	-0.372622	-0.225587	-0.184107	0.0144684	0.0979515	-0.089795	0.429113
Zm00001d008957	Zm00001d008957		Indole-3-acetic acid-amido synthetase GH3.6	M1	black	0.713966	-0.357862	-0.717919	-0.626154	-0.211884	0.599484	0.15212	0.158865	-0.547737	-0.127027	-0.261698	-0.0239712	-0.0344557	-0.0399423	0.490804
Zm00001d009144	Zm00001d009144			M1	black	0.468715	-0.162078	-0.334786	-0.190556	-0.0586317	0.183828	-0.168554	-0.17161	-0.432977	-0.23926	-0.190694	0.00109118	0.12789	-0.0969147	0.404987
Zm00001d009573	EREB146	ERF	Putative AP2/EREBP transcription factor superfamily protein	M1	black	0.416026	-0.1715	-0.300368	-0.310342	-0.228831	0.263842	0.123236	0.0475823	-0.211874	0.161716	0.1821	-0.0428399	-0.0687903	-0.175604	0.330695
Zm00001d009578	Zm00001d009578		Ribosomal protein L18ae family	M1	black	0.832479	-0.293317	-0.769957	-0.758673	-0.262588	0.763721	0.375276	0.341883	-0.475086	0.101047	0.104395	-0.00792707	-0.0276057	-0.133952	0.589005
Zm00001d009586	Zm00001d009586			M1	black	0.580876	-0.195908	-0.285423	-0.317803	-0.257665	0.260307	0.0905906	-0.0864502	-0.251587	0.147749	0.0515355	-0.163266	-0.223701	-0.187063	0.490889
Zm00001d009610	Zm00001d009610		Acetamidase/Formamidase family protein	M1	black	0.397153	0.325794	0.049094	0.199522	-0.221102	-0.157179	-0.280448	-0.373469	-0.204375	0.0529068	0.0852242	-0.0983417	0.064417	-0.077824	0.551944
Zm00001d009642	Zm00001d009642		F-box protein	M1	black	0.423797	-0.0234482	-0.240279	-0.120415	-0.371251	0.115174	-0.106962	-0.15659	-0.314547	-0.00954163	-0.0733402	0.031499	-0.0520833	-0.0235133	0.432478
Zm00001d009646	SCL1	GRAS	scarecrow-like1	M1	black	0.949044	-0.352901	-0.746457	-0.571703	-0.227251	0.53146	-0.037768	-0.0194691	-0.733252	-0.241815	-0.233102	-0.0350334	0.0262804	-0.0624719	0.820025
Zm00001d009709	Zm00001d009709		loricrin-related	M1	black	0.582442	0.158022	-0.338855	-0.277018	-0.18287	0.444701	0.209537	0.104729	-0.243496	0.0637752	0.144794	0.0266301	0.0607155	0.000747467	0.476873
Zm00001d009797	Zm00001d009797		Lactoylglutathione lyase / glyoxalase I family protein	M1	black	0.845982	0.105856	-0.54667	-0.279087	-0.312937	0.298035	-0.18725	-0.0753964	-0.644395	-0.218912	-0.129636	-0.136496	0.0612714	0.0373325	0.805602
Zm00001d010321	PDK2		pyruvate orthophosphate dikinase2	M1	black	0.645864	-0.531767	-0.648268	-0.723631	0.0597809	0.707097	0.367163	0.104505	-0.421974	-0.104243	-0.181422	0.0596661	0.106506	0.0306482	0.45918
Zm00001d010371	RIP1		Ribosome-inactivating protein 3	M1	black	0.894994	-0.315606	-0.79822	-0.575123	-0.275387	0.492176	-0.118766	-0.02862	-0.802705	-0.289545	-0.200677	-0.177125	0.0653423	-0.00392942	0.728722
Zm00001d010918	Zm00001d010918		Plant IF-like protein	M1	black	0.866572	-0.422085	-0.709009	-0.536326	-0.250579	0.50039	-0.0662415	-0.0559994	-0.716998	-0.339622	-0.370869	-0.0299125	0.131837	-0.164785	0.68159
Zm00001d010926	Zm00001d010926		Peroxidase 2	M1	black	0.618011	-0.288016	-0.501017	-0.490728	-0.322786	0.432206	0.148048	0.0295193	-0.397059	0.123071	0.122361	-0.0844992	-0.0180271	-0.238344	0.482201
Zm00001d011001	Zm00001d011001		Protein ALUMINUM SENSITIVE 3	M1	black	0.808976	-0.223523	-0.432441	-0.351717	-0.198131	0.272211	-0.0976796	-0.253303	-0.535747	-0.0712042	-0.120845	-0.14343	-0.144893	0.0245007	0.745736
Zm00001d011012	Zm00001d011012		Expressed protein; Mannose-specific jacalin-related lectin; protein	M1	black	0.694415	-0.41172	-0.894089	-0.716016	-0.103257	0.667479	0.0890209	0.31495	-0.69114	-0.285994	-0.176637	0.0226941	0.180142	-0.0517302	0.44499
Zm00001d011080	SCI1		Protease inhibitor%3B Proteinase inhibitor	M1	black	0.812131	-0.253781	-0.779501	-0.674718	-0.126001	0.716408	0.244628	0.362463	-0.550815	-0.110092	0.0265388	0.0700991	0.0962127	-0.0432432	0.606574
Zm00001d011134	EREB117	AP2	Putative AP2/EREBP transcription factor superfamily protein	M1	black	0.5257	0.063728	-0.174833	0.0760291	-0.0818572	-0.139133	-0.487592	-0.462747	-0.543533	-0.354561	-0.199642	-0.131208	0.212279	0.248258	0.636955
Zm00001d011193	Zm00001d011193		integral membrane protein	M1	black	0.67125	-0.542134	-0.635269	-0.722127	-0.00923011	0.6794	0.373919	0.0882358	-0.412138	0.0403492	-0.112626	0.0502209	0.0644736	-0.0418573	0.516932
Zm00001d011214	Zm00001d011214			M1	black	0.572568	-0.225842	-0.572201	-0.464513	-0.225867	0.452147	0.0534849	-0.0492609	-0.528222	-0.122653	-0.0296488	-0.0848549	0.14263	0.0919313	0.460275
Zm00001d011431	Zm00001d011431		Carbohydrate-binding X8 domain superfamily protein	M1	black	0.779417	-0.195943	-0.699034	-0.56455	-0.329353	0.520388	0.0707149	0.0053856	-0.609531	-0.0476368	0.0231919	-0.110479	0.0989567	-0.107476	0.610125
Zm00001d011498	PHT6		phosphate transporter protein6	M1	black	0.474456	-0.232792	-0.483923	-0.339173	0.0566805	0.345761	-0.0640306	0.00738523	-0.473465	-0.224416	-0.148496	0.0830634	0.242767	0.0395197	0.30226
Zm00001d011523	Zm00001d011523		Pentatricopeptide repeat-containing protein	M1	black	0.398182	-0.177925	-0.410035	-0.305845	-0.0729813	0.313499	-0.00413022	0.0563458	-0.361719	-0.100565	-0.0263253	0.0452192	0.207785	-0.125494	0.25468
Zm00001d011599	Zm00001d011599		Aspartic proteinase nepenthesin-2	M1	black	0.689378	-0.411892	-0.598874	-0.690718	-0.270027	0.627252	0.377457	0.120949	-0.340995	0.305725	0.0873994	-0.0459216	-0.260246	-0.208354	0.476486
Zm00001d011757	Zm00001d011757		Too many mouths protein	M1	black	0.562599	-0.1591	-0.287396	-0.215542	-0.0828191	0.205913	-0.0948746	-0.296994	-0.425419	-0.153001	-0.0929548	-0.132324	0.108748	0.188684	0.510625
Zm00001d011759	Zm00001d011759		Probable alphaalpha-trehalose-phosphate synthase [UDP-forming] 7	M1	black	0.722765	-0.265844	-0.670225	-0.509206	-0.108832	0.434517	-0.0488103	0.0376984	-0.610718	-0.158625	-0.070134	-0.0918492	0.0135164	-0.0867857	0.557027
Zm00001d011832	Zm00001d011832		G-type lectin S-receptor-like serine/threonine-protein kinase SD2-5	M1	black	0.661935	-0.35916	-0.639418	-0.662942	-0.154255	0.649047	0.342238	0.362553	-0.376915	0.114567	0.240969	-0.0478546	-0.00464442	-0.125613	0.420137
Zm00001d011868	Zm00001d011868		Methyl-CpG-binding domain-containing protein 2	M1	black	0.726847	-0.30144	-0.624441	-0.432281	-0.230998	0.339548	-0.179821	-0.198678	-0.692768	-0.188153	-0.0951491	-0.0832299	0.0248715	-0.0824099	0.611907
Zm00001d012010	Zm00001d012010			M1	black	0.629645	0.0988859	-0.164068	0.0641	-0.356126	-0.043951	-0.352589	-0.153214	-0.405807	-0.157382	-0.0907856	0.00201592	-0.0753514	-0.147143	0.612144
Zm00001d012048	Zm00001d012048		Putative leucine-rich repeat receptor-like protein kinase family protein	M1	black	0.846791	-0.171344	-0.499271	-0.213069	-0.224297	0.129046	-0.447647	-0.49977	-0.809225	-0.415308	-0.341687	-0.164457	0.141594	0.0860303	0.868384
Zm00001d012068	PSEI10		Putative cystatin	M1	black	0.617293	-0.194039	-0.363359	-0.385562	-0.083361	0.425492	0.217416	0.124165	-0.254941	0.00382582	-0.126353	-0.012207	-0.0601431	-0.0969051	0.504237
Zm00001d012177	Zm00001d012177		Serine/threonine-protein kinase	M1	black	0.349419	-0.182614	-0.422121	-0.347066	-0.2281	0.281935	0.0336498	0.0491274	-0.35076	-0.0348871	-0.0224128	-0.111687	0.0434648	-0.0903319	0.261453
Zm00001d012263	Zm00001d012263		Putative snRK/SAPK family protein kinase	M1	black	0.385269	-0.0493058	-0.115826	0.0298143	-0.0698058	-0.0247022	-0.278231	-0.309555	-0.334905	-0.262714	-0.161091	0.0250809	0.133979	0.0351227	0.422416
Zm00001d012285	MYBR55	MYB_related	Putative MYB DNA-binding domain superfamily protein	M1	black	0.595469	0.0156854	-0.551627	-0.440532	-0.190867	0.536587	0.19925	0.367708	-0.350025	0.0475886	0.169065	0.125483	0.179455	-0.189611	0.350438
Zm00001d012328	Zm00001d012328		hAT transposon superfamily protein	M1	black	0.607695	-0.287776	-0.523999	-0.426535	-0.157197	0.402058	0.0143658	0.00127979	-0.485501	-0.0923614	-0.0347693	-0.0738838	0.122371	-0.182447	0.496937
Zm00001d012387	Zm00001d012387		Embryogenesis transmembrane protein-like; protein	M1	black	0.549442	-0.159856	-0.707677	-0.579952	-0.162484	0.571908	0.154368	0.334038	-0.475542	0.0256974	0.105178	0.0524664	0.0722074	-0.138057	0.332424
Zm00001d012485	Zm00001d012485		Transmembrane amino acid transporter family protein	M1	black	0.846286	-0.282693	-0.607669	-0.465073	-0.325071	0.439409	-0.015068	0.0984137	-0.583316	-0.17264	-0.104181	-0.0136323	-0.104585	-0.0587919	0.699793
Zm00001d012972	CHI3		chalcone flavanone isomerase3	M1	black	0.666238	-0.385178	-0.692328	-0.572839	0.257304	0.550363	0.0169463	-0.0861374	-0.656976	-0.286148	-0.145329	0.0321222	0.32498	0.106427	0.516507
Zm00001d013184	Zm00001d013184		Thiol disulfide interchange protein txlA	M1	black	0.462041	0.196748	0.154044	0.372732	-0.225161	-0.403813	-0.601375	-0.637205	-0.338053	-0.224185	-0.210867	-0.169741	-0.0542581	-0.0404411	0.654194
Zm00001d013231	Zm00001d013231		cytochrome P450 family 81 subfamily D polypeptide 8	M1	black	0.476415	-0.264149	-0.680453	-0.46139	-0.0969699	0.388263	-0.118341	0.0230116	-0.643563	-0.275083	-0.170901	-0.111844	0.160708	0.013632	0.40652
Zm00001d013353	Zm00001d013353			M1	black	0.694892	-0.230181	-0.364607	-0.303238	-0.267363	0.20892	-0.0947917	-0.26283	-0.460276	0.00228728	-0.0591731	-0.149186	-0.180633	-0.0639909	0.64743
Zm00001d013511	Zm00001d013511		Protein DEFECTIVE IN MERISTEM SILENCING 3	M1	black	0.743413	0.000213855	-0.351318	-0.161657	-0.353393	0.142294	-0.234926	-0.299641	-0.533374	-0.0324535	0.00359708	-0.0923075	0.0750602	-0.126641	0.774365
Zm00001d013565	Zm00001d013565			M1	black	0.481453	0.188779	0.0669404	0.0678488	-0.308054	-0.0271917	-0.0301402	-0.167544	-0.0484717	0.237212	0.136931	-0.038366	-0.205492	-0.2159	0.507493
Zm00001d013725	GA20OX4		gibberellin 20-oxidase4	M1	black	0.75001	-0.362942	-0.600926	-0.544919	-0.0693599	0.504481	0.0708643	-0.212914	-0.591348	-0.186969	-0.198346	-0.0756682	0.119149	0.0977616	0.617691
Zm00001d013746	Zm00001d013746			M1	black	0.881738	-0.497277	-0.804077	-0.708729	-0.113666	0.629637	0.0770013	-0.027732	-0.718845	-0.215682	-0.220389	-0.0591194	0.0199268	0.0950116	0.700323
Zm00001d013879	Zm00001d013879			M1	black	0.778622	-0.217582	-0.557859	-0.449668	-0.195203	0.420731	-0.0119971	-0.11359	-0.571323	-0.118121	-0.0440948	-0.0283407	0.0512346	0.088029	0.603862
Zm00001d013919	Zm00001d013919		Tetratricopeptide repeat (TPR)-like superfamily protein	M1	black	0.399436	-0.0962139	-0.0736007	-0.100971	-0.197745	0.0542801	-0.0298771	-0.241763	-0.178933	0.0675925	-0.00462868	-0.159457	-0.245167	0.0764795	0.429274
Zm00001d014053	Zm00001d014053		Actin-interacting protein 1-2	M1	black	0.634739	0.0670915	-0.278516	-0.0719963	-0.317005	0.0374774	-0.316826	-0.343769	-0.505572	-0.0923157	0.00966761	-0.185817	-0.0150019	-0.0442089	0.731344
Zm00001d014091	Zm00001d014091		F-box domain containing protein	M1	black	0.488811	-0.110574	-0.131611	-0.0119112	-0.262461	-0.0411143	-0.271111	-0.347245	-0.36353	-0.0518065	-0.0496609	-0.0388241	-0.108904	-0.112751	0.648554
Zm00001d014170	Zm00001d014170		Probable mitochondrial adenine nucleotide transporter BTL2	M1	black	0.388746	0.120719	-0.150156	-0.0080583	-0.235858	0.036619	-0.15549	-0.14395	-0.272997	-0.018511	0.0613407	0.0135879	-0.0751978	0.131525	0.441472
Zm00001d014243	Zm00001d014243		root-specific kinase 1	M1	black	0.594921	0.0590808	-0.416876	-0.360305	-0.214881	0.434338	0.172067	0.103631	-0.323495	0.0234865	0.172773	-0.0562446	-0.00517702	0.133766	0.514522
Zm00001d014314	Zm00001d014314		Tetratricopeptide repeat-like superfamily protein	M1	black	0.471188	-0.0287079	0.00866593	0.00294943	-0.306038	-0.0711961	-0.125221	-0.350931	-0.167071	0.141115	-0.0473767	-0.167175	-0.332809	0.0018584	0.503441
Zm00001d014527	Zm00001d014527			M1	black	0.458246	-0.15276	-0.308019	-0.18518	-0.0583848	0.189159	-0.13615	-0.151176	-0.388031	-0.170321	-0.143105	0.030126	0.125998	-0.145848	0.371591
Zm00001d014730	Zm00001d014730		Retrotransposon-like protein	M1	black	0.349585	-0.0811219	-0.199999	-0.069521	-0.0964849	0.0683737	-0.188939	-0.162139	-0.324251	-0.152169	-0.0746191	0.0308024	0.0481049	-0.0273045	0.331862
Zm00001d014737	Zm00001d014737		Arogenate dehydrogenase 1 chloroplastic	M1	black	0.406343	0.174183	-0.0460629	0.336813	-0.0910356	-0.376857	-0.767875	-0.452682	-0.537302	-0.546531	-0.40395	-0.112356	0.139045	0.124401	0.534612
Zm00001d014816	Zm00001d014816		Senescence-associated protein DIN1	M1	black	0.399207	-0.22079	-0.625425	-0.390448	-0.0454442	0.327467	-0.150495	0.100319	-0.600877	-0.327088	-0.183959	-0.0526744	0.246883	0.0876108	0.330454
Zm00001d014872	Zm00001d014872		Monosaccharide-sensing protein 2	M1	black	0.410302	-0.163172	-0.252275	-0.158303	0.0230977	0.157355	-0.106938	-0.123908	-0.336868	-0.144013	-0.0708711	0.0457364	0.0555572	0.0981678	0.363536
Zm00001d015126	Zm00001d015126		response to low sulfur 3	M1	black	0.390842	-0.0291462	0.0756506	0.153222	-0.180411	-0.228789	-0.345125	-0.615269	-0.272714	-0.113407	-0.277631	-0.185643	-0.116658	0.111953	0.499931
Zm00001d015139	Zm00001d015139			M1	black	0.944503	-0.359847	-0.645098	-0.489266	-0.283997	0.390256	-0.144779	-0.290713	-0.75874	-0.193033	-0.202826	-0.194781	0.0285753	-0.0178361	0.860064
Zm00001d015140	Zm00001d015140			M1	black	0.938948	-0.371408	-0.671868	-0.521436	-0.281919	0.43368	-0.097056	-0.217077	-0.748546	-0.199218	-0.217484	-0.191311	0.0472362	-0.0239308	0.846799
Zm00001d015198	Zm00001d015198		S-adenosyl-L-methionine-dependent methyltransferases superfamily protein	M1	black	0.352878	0.0436428	-0.24664	-0.00822681	-0.0179756	0.0569224	-0.269407	-0.0557766	-0.410481	-0.352676	-0.151528	0.0148323	0.324505	0.0451976	0.334396
Zm00001d015201	NLP15	Nin-like	Protein NLP6	M1	black	0.481163	0.444515	0.00919661	0.108354	-0.331018	0.0208766	-0.0600643	-0.0749107	-0.106237	0.082305	0.152324	-0.0708518	0.0415851	-0.034987	0.445535
Zm00001d015421	BZIP104	bZIP	Basic leucine zipper 9	M1	black	0.606821	0.270248	-0.210493	-0.0906571	-0.376349	0.174816	-0.0153689	0.00852975	-0.229829	0.0566398	0.00558354	-0.0392351	-0.263409	-0.0713379	0.61174
Zm00001d015464	Zm00001d015464		Calmodulin binding protein	M1	black	0.557962	-0.0494645	-0.537517	-0.315357	0.164624	0.383118	-0.111955	0.157719	-0.534859	-0.441881	-0.166632	0.0891636	0.383607	0.110225	0.381308
Zm00001d015578	Zm00001d015578		Cytochrome P450 71D8	M1	black	0.533195	-0.248648	-0.684578	-0.483401	-0.211384	0.410546	-0.0804621	0.0323806	-0.632454	-0.167737	-0.0269645	-0.149342	0.0793239	-0.05275	0.45026
Zm00001d015697	Zm00001d015697			M1	black	0.507711	-0.103017	-0.547521	-0.327337	-0.0784076	0.35139	-0.11237	0.056496	-0.558706	-0.317292	-0.0574854	-0.102213	0.174045	0.0937464	0.379294
Zm00001d016230	Zm00001d016230		ADP%2CATP carrier protein	M1	black	0.865975	-0.333325	-0.796067	-0.707615	-0.157062	0.709971	0.205503	0.175413	-0.601016	-0.0870913	-0.082069	0.0546441	0.118378	-0.186814	0.626523
Zm00001d016281	Zm00001d016281		E3 ubiquitin-protein ligase ATL41	M1	black	0.473999	0.0271444	0.0392564	0.0383712	-0.222418	-0.0836577	-0.13714	-0.333784	-0.144458	0.123465	-0.00685025	-0.141022	-0.28203	-0.0827461	0.537372
Zm00001d016414	Zm00001d016414		UDP-glycosyltransferase 73D1	M1	black	0.552176	-0.0602288	-0.214974	-0.037508	-0.101246	0.029538	-0.28795	-0.240001	-0.419095	-0.191004	-0.179259	0.0297052	0.0424797	-0.0134574	0.553116
Zm00001d016572	ALS2		acetolactate synthase2	M1	black	0.87118	-0.314301	-0.52963	-0.347452	-0.138895	0.258696	-0.266455	-0.411209	-0.743246	-0.337447	-0.377267	-0.151042	0.0862622	0.113035	0.84382
Zm00001d016588	Zm00001d016588		Glycerophosphodiester phosphodiesterase GDPD2	M1	black	0.66572	-0.423345	-0.687038	-0.728413	-0.157524	0.745192	0.393454	0.162922	-0.42816	-0.0771131	-0.1989	-0.0183638	0.133644	-0.111011	0.405334
Zm00001d016811	Zm00001d016811		ACT domain-containing protein ACR3	M1	black	0.853939	-0.306095	-0.618965	-0.45734	-0.19826	0.392434	-0.0893865	-0.12586	-0.671399	-0.236217	-0.299018	-0.014292	0.105181	0.0380554	0.795651
Zm00001d017101	Zm00001d017101		Protein binding protein	M1	black	0.3281	-0.132526	-0.163503	-0.117333	-0.040936	0.103727	-0.0613486	-0.100086	-0.22985	-0.10994	-0.0743739	0.141111	0.122444	-0.076553	0.277851
Zm00001d017179	TAB2		translation chloroplast psaB mRNA2 homolog	M1	black	0.459404	-0.0446997	-0.0229964	0.0177685	-0.178981	-0.0822723	-0.19762	-0.401353	-0.239181	0.0476533	-0.144619	-0.114785	-0.267228	0.0613664	0.588316
Zm00001d017300	Zm00001d017300		late embryogenesis abundant protein	M1	black	0.837205	-0.347552	-0.723117	-0.533601	-0.297399	0.421288	-0.142565	-0.206894	-0.780981	-0.208982	-0.156397	-0.194135	0.000398823	0.0270684	0.73572
Zm00001d017390	Zm00001d017390		Vesicle-associated protein 1-1	M1	black	0.793809	-0.227691	-0.720682	-0.497438	-0.03957	0.465578	-0.144415	-0.142597	-0.757301	-0.271988	-0.147275	-0.169634	0.121791	0.0589847	0.696296
Zm00001d017622	Zm00001d017622		OSJNBa0088A01.13 protein; protein	M1	black	0.78618	-0.387042	-0.811596	-0.679173	-0.13998	0.66948	0.147041	0.329093	-0.616931	-0.211132	-0.148198	0.113855	0.0686783	-0.0474571	0.545431
Zm00001d017685	Zm00001d017685		Chaperone DnaJ-domain superfamily protein	M1	black	0.625484	-0.37431	-0.628684	-0.591779	-0.14251	0.580527	0.184083	0.157876	-0.45513	-0.110506	-0.0589147	0.00620902	0.151966	-0.282056	0.361498
Zm00001d017932	MADS26	M-type_MADS	Agamous-like MADS-box protein AGL16	M1	black	0.576666	-0.116628	-0.557292	-0.383792	-0.085634	0.429016	-0.0406541	-0.0740147	-0.553473	-0.349498	-0.16839	0.0157742	0.384895	-0.127594	0.413335
Zm00001d017955	Zm00001d017955		Cysteine-rich repeat secretory protein 15	M1	black	0.50344	0.17034	-0.184162	-0.0685464	-0.331991	0.0720767	-0.129101	-0.168464	-0.293025	0.05036	0.134286	-0.145413	-0.0482416	-0.07565	0.499013
Zm00001d018315	Zm00001d018315		Serine carboxypeptidase S28 family protein	M1	black	0.390959	-0.0363704	-0.402168	-0.280922	-0.051622	0.26037	-0.0347935	-0.000831552	-0.371714	-0.123755	-0.0441036	-0.123665	0.0245727	0.0231098	0.332082
Zm00001d018318	Zm00001d018318		Protein kinase superfamily protein with octicosapeptide/Phox/Bem1p domain	M1	black	0.464027	0.0541432	-0.234966	-0.107425	-0.457786	0.0824477	-0.144757	-0.148173	-0.300726	0.186689	0.163004	-0.197134	-0.224154	-0.326063	0.415716
Zm00001d018525	Zm00001d018525		Plant intracellular Ras-group-related LRR protein 9	M1	black	0.676527	0.0324669	-0.209958	0.141222	-0.302138	-0.191746	-0.676622	-0.609569	-0.675111	-0.439261	-0.412377	-0.176281	0.0222223	0.00719417	0.774485
Zm00001d018581	Zm00001d018581		Acyl-coenzyme A oxidase 2 peroxisomal	M1	black	0.300312	-0.164683	-0.350469	-0.265251	-0.100665	0.240417	-0.0115611	0.0255304	-0.315086	-0.151393	-0.0889114	-0.058531	0.0411262	0.0316195	0.267032
Zm00001d018686	Zm00001d018686			M1	black	0.335804	-0.181346	-0.285937	-0.199649	-0.177976	0.149546	-0.065789	-0.0475404	-0.31268	-0.14876	-0.158659	0.0884144	-0.0497046	0.104334	0.36587
Zm00001d018699	Zm00001d018699			M1	black	0.452799	-0.0691827	-0.257141	-0.245585	-0.291108	0.213868	0.0747154	0.0564331	-0.1886	0.144858	0.122913	-0.147231	-0.103233	-0.370544	0.352816
Zm00001d018810	GO1		glycolate oxidase1	M1	black	0.400929	-0.238338	-0.615302	-0.434159	-0.0516484	0.374817	-0.0594145	0.135868	-0.532988	-0.242947	-0.132926	-0.0855998	0.186733	-0.0296812	0.309479
Zm00001d018857	Zm00001d018857		Probable carboxylesterase 15	M1	black	0.841454	-0.231537	-0.562738	-0.420988	-0.166172	0.418201	-0.042418	-0.147694	-0.625038	-0.234766	-0.230181	-0.0899202	0.140781	0.0223064	0.782822
Zm00001d018931	Zm00001d018931		Leucine-rich repeat extensin-like protein 6	M1	black	0.575588	0.0825535	-0.0725158	-0.0188219	-0.327662	-0.0135899	-0.144046	-0.331347	-0.243511	0.228424	0.105375	-0.214447	-0.378919	-0.0314034	0.7118
Zm00001d018935	Zm00001d018935		Serine/threonine-protein kinase Nek1	M1	black	0.805413	-0.322687	-0.732377	-0.627853	-0.295985	0.590568	0.119263	0.0138804	-0.610623	-0.0167154	-0.0284126	-0.0665547	0.0871926	-0.208809	0.655989
Zm00001d018954	Zm00001d018954		Rhicadhesin receptor	M1	black	0.808897	-0.17227	-0.468493	-0.278628	-0.330195	0.16274	-0.273265	-0.366896	-0.665506	-0.118443	-0.0995196	-0.229724	-0.114418	0.0502865	0.88618
Zm00001d018964	Zm00001d018964		Guanylate-binding family protein	M1	black	0.496401	0.298289	-0.023528	0.149093	-0.38907	-0.0959053	-0.275083	-0.330885	-0.264921	0.107294	0.18502	-0.182368	-0.139093	-0.159153	0.683758
Zm00001d018971	O2	bZIP	Regulatory protein opaque-2	M1	black	0.867928	-0.110763	-0.477639	-0.20752	-0.343036	0.127454	-0.393877	-0.429922	-0.754796	-0.253749	-0.202835	-0.218735	-0.0543311	0.070405	1
Zm00001d019040	Zm00001d019040		D-2-hydroxyglutarate dehydrogenase mitochondrial	M1	black	0.919981	-0.244603	-0.61429	-0.50888	-0.255044	0.499263	0.0431329	-0.090997	-0.594061	-0.0139974	-0.0640593	-0.0574314	-0.0315037	-0.151791	0.827954
Zm00001d019054	Zm00001d019054		Methylmalonate-semialdehyde dehydrogenase [acylating] mitochondrial	M1	black	0.830079	0.0566902	-0.562081	-0.223317	-0.297382	0.241706	-0.329377	-0.114213	-0.732824	-0.32573	-0.132234	-0.119865	0.124708	0.0165311	0.852803
Zm00001d019087	Zm00001d019087		proline-rich family protein	M1	black	0.653224	0.231131	-0.16157	0.0706605	-0.359017	-0.0415571	-0.342819	-0.336581	-0.435864	-0.0413685	0.0564163	-0.164565	-0.129877	0.0223611	0.856248
Zm00001d019155	ZP2		Zein-alpha A20	M1	black	0.830281	-0.433713	-0.846329	-0.727255	-0.0116919	0.709409	0.158762	0.235962	-0.66766	-0.29339	-0.21341	0.0857841	0.165141	0.036589	0.633575
Zm00001d019156	Zm00001d019156			M1	black	0.842385	-0.471879	-0.862153	-0.745318	-0.0158002	0.712046	0.149624	0.225889	-0.685286	-0.286101	-0.212436	0.0686564	0.153103	0.012839	0.635773
Zm00001d019160	Zm00001d019160			M1	black	0.933446	-0.448292	-0.8232	-0.670719	-0.17144	0.58566	-0.00414222	0.0297186	-0.763826	-0.233632	-0.206469	-0.0762845	0.0600746	-0.0349555	0.732883
Zm00001d019161	Zm00001d019161		Gamma-aminobutyrate transaminase POP2 mitochondrial	M1	black	0.670971	0.0903067	-0.249431	-0.00231046	-0.281041	-0.000944306	-0.369466	-0.342439	-0.51314	-0.140359	-0.0270912	-0.062412	0.0910299	-0.126048	0.777887
Zm00001d019162	Zm00001d019162			M1	black	0.939468	-0.359441	-0.73441	-0.524148	-0.274101	0.398915	-0.209514	-0.279774	-0.841414	-0.222526	-0.171488	-0.190379	-0.00518936	0.0208912	0.853642
Zm00001d019226	Zm00001d019226		Cadmium/zinc-transporting ATPase HMA2	M1	black	0.45207	0.210882	0.0358475	0.0455393	-0.264541	-0.0461982	-0.0698211	-0.233587	-0.0886221	0.302167	0.233504	-0.209991	-0.363814	-0.0133786	0.524439
Zm00001d019228	Zm00001d019228		ZIP zinc/iron transport family protein	M1	black	0.408916	-0.0281375	-0.152319	-0.0896411	-0.0596319	0.103371	-0.0704779	-0.2883	-0.289288	-0.0543187	-0.0795425	-0.15552	0.16241	0.0237302	0.412826
Zm00001d019253	Zm00001d019253			M1	black	0.705625	0.117646	-0.313483	-0.0471157	-0.299731	0.049795	-0.360885	-0.331575	-0.564024	-0.156464	-0.0434947	-0.0707369	0.132132	-0.111647	0.789542
Zm00001d019293	Zm00001d019293			M1	black	0.371114	-0.139427	-0.315098	-0.196351	-0.144277	0.133891	-0.117587	-0.118386	-0.367605	-0.0820499	-0.03711	-0.113148	-0.0100505	-0.0202413	0.392958
Zm00001d019339	Zm00001d019339		Splicing factor SF3a60 homolog	M1	black	0.452057	0.326411	0.0490906	0.266112	-0.243953	-0.222168	-0.402034	-0.352726	-0.274819	-0.0862096	0.00658691	-0.0559661	0.0669966	-0.081458	0.659066
Zm00001d019349	Zm00001d019349		Chromatin assembly factor 1 subunit FAS1	M1	black	0.626272	0.0448767	-0.295412	-0.0394371	-0.128748	0.0616233	-0.372859	-0.38091	-0.557185	-0.295398	-0.168919	-0.113675	0.271134	-0.120248	0.653901
Zm00001d019354	Zm00001d019354			M1	black	0.681792	0.15923	-0.222368	0.00385978	-0.301031	0.00679472	-0.329156	-0.32799	-0.472367	-0.0752372	0.0312614	-0.0574686	0.0911943	-0.149828	0.771464
Zm00001d019356	Zm00001d019356		Putative disease resistance RPP13-like protein 1	M1	black	0.434909	0.46645	-0.00570055	0.245354	-0.262372	-0.145626	-0.356273	-0.266414	-0.280332	-0.100161	0.0622143	-0.00456948	0.215078	-0.0756509	0.569687
Zm00001d019370	Zm00001d019370			M1	black	0.305099	0.392118	0.110117	0.275508	-0.200418	-0.129716	-0.234869	-0.161454	-0.0984594	-0.0993529	0.0532974	-0.00440782	0.0908277	-0.150116	0.429251
Zm00001d019387	Zm00001d019387			M1	black	0.599777	0.0920968	-0.166796	0.0638298	-0.224458	-0.0543057	-0.384674	-0.396628	-0.455304	-0.157263	-0.0945096	-0.0718045	0.130048	-0.138047	0.650973
Zm00001d019414	Zm00001d019414		Cytochrome P450 71B10	M1	black	0.664923	-0.326567	-0.724789	-0.525548	0.122166	0.506297	-0.0597701	0.169893	-0.663882	-0.333564	-0.171087	0.0476774	0.390069	-0.0432407	0.449083
Zm00001d019415	Zm00001d019415		Cytochrome P450 71B10	M1	black	0.575916	-0.101235	-0.492351	-0.313081	-0.00474872	0.359669	-0.0686696	0.0426294	-0.489389	-0.23904	-0.109789	0.0290168	0.267774	-0.0328335	0.425437
Zm00001d019451	Zm00001d019451			M1	black	0.6975	-0.273249	-0.605677	-0.455774	-0.266031	0.370629	-0.0811898	-0.149868	-0.615296	-0.0613764	0.0255664	-0.12064	0.080558	-0.105847	0.595727
Zm00001d019457	Zm00001d019457		CASP-like protein 1D1	M1	black	0.777734	-0.258932	-0.632341	-0.419381	-0.246721	0.324706	-0.202132	-0.222473	-0.744531	-0.257376	-0.156896	-0.133044	0.136078	0.121277	0.713777
Zm00001d019704	Zm00001d019704			M1	black	0.446841	-0.203141	-0.489783	-0.302584	-0.0299937	0.230665	-0.19314	-0.181874	-0.587839	-0.300096	-0.203792	-0.120293	0.176331	0.258324	0.468518
Zm00001d019775	Zm00001d019775			M1	black	0.375568	0.302345	0.173465	0.424554	-0.271739	-0.392339	-0.561403	-0.491547	-0.273959	-0.277984	-0.178071	-0.00421216	0.0842671	-0.0642258	0.563656
Zm00001d019792	Zm00001d019792			M1	black	0.741081	0.0328248	-0.383007	-0.109699	-0.275356	0.101572	-0.35989	-0.328481	-0.625997	-0.204274	-0.0724622	-0.086046	0.152187	-0.0623127	0.792617
Zm00001d019793	SBP4 (GRASSIUS)			M1	black	0.607891	0.0930178	-0.192123	0.0779629	-0.324082	-0.0882227	-0.466826	-0.44612	-0.524963	-0.20211	-0.128373	-0.0919305	0.0826334	-0.11536	0.714947
Zm00001d019816	Zm00001d019816		LYR motif-containing protein	M1	black	0.380076	0.330834	0.139002	0.340923	-0.22702	-0.289095	-0.417056	-0.374928	-0.212106	-0.0921663	-0.026423	-0.0214016	0.0507231	-0.0622108	0.620784
Zm00001d019925	Zm00001d019925			M1	black	0.795938	-0.305511	-0.698325	-0.470743	-0.196147	0.444133	-0.14362	-0.0801816	-0.75711	-0.312442	-0.199033	-0.079954	0.205104	0.0146117	0.676083
Zm00001d020110	Zm00001d020110			M1	black	0.46126	0.0191353	-0.296384	-0.106948	-0.129084	0.163169	-0.197762	-0.186042	-0.422093	-0.267108	-0.124463	-0.0978668	0.236997	-0.185417	0.388282
Zm00001d020112	Zm00001d020112		Pi15	M1	black	0.766548	-0.0788124	-0.530639	-0.29368	-0.108139	0.328749	-0.19989	-0.246063	-0.666302	-0.308665	-0.167748	-0.0801168	0.380535	-0.126379	0.68222
Zm00001d020138	Zm00001d020138		L-type lectin-domain containing receptor kinase IX.1	M1	black	0.451114	-0.198406	-0.421099	-0.381364	-0.187867	0.30427	0.0845104	-0.0330309	-0.337561	0.104422	0.108324	-0.147536	-0.0863965	-0.148768	0.401972
Zm00001d020284	Zm00001d020284			M1	black	0.379712	0.188608	0.0422091	0.218773	-0.296078	-0.210622	-0.355416	-0.346478	-0.241742	-0.00442321	0.0245457	-0.0855045	0.0370542	-0.227291	0.526742
Zm00001d020512	Zm00001d020512		BTB/POZ domain-containing protein NPY1	M1	black	0.347191	-0.0871422	-0.179585	-0.172906	0.211455	0.166615	0.0260483	-0.0580636	-0.187753	0.00336078	-0.00566612	-0.0298429	0.432016	-0.218126	0.256461
Zm00001d020572	Zm00001d020572		Pentatricopeptide repeat-containing protein	M1	black	0.550182	-0.0286673	-0.292561	-0.124768	-0.237829	0.15254	-0.190399	-0.354251	-0.456686	-0.260329	-0.292487	-0.0675225	0.0462099	0.04332	0.550435
Zm00001d020811	Zm00001d020811		ABC transporter G family member 11	M1	black	0.763458	-0.212587	-0.613293	-0.435034	-0.256526	0.356887	-0.129759	-0.180574	-0.666465	-0.114684	-0.0110917	-0.0808691	0.0852703	-0.0521305	0.649685
Zm00001d020901	Zm00001d020901		Putative BPI/LBP family protein	M1	black	0.63977	0.0110502	-0.129017	-0.0727132	-0.19063	0.0789921	-0.126851	-0.310765	-0.307829	0.0351101	-0.0167474	-0.109707	-0.0425237	-0.146793	0.668426
Zm00001d020915	Zm00001d020915		Pirin-like protein 2	M1	black	0.822751	-0.175317	-0.600173	-0.432222	-0.308775	0.351745	-0.122403	-0.199254	-0.669384	-0.116558	-0.069092	-0.172731	-0.0705582	0.0116546	0.765651
Zm00001d020982	NACTF56	NAC	NAC domain containing protein 38	M1	black	0.521093	-0.181946	-0.59298	-0.503213	-0.149585	0.488961	0.156458	0.23792	-0.408623	-0.027852	0.0244002	0.0334305	0.141869	-0.228072	0.298659
Zm00001d020982	NACTF56	NAC	NAC domain containing protein 38	M1	black	0.521093	-0.181946	-0.59298	-0.503213	-0.149585	0.488961	0.156458	0.23792	-0.408623	-0.027852	0.0244002	0.0334305	0.141869	-0.228072	0.298659
Zm00001d020984	Zm00001d020984		Probable sarcosine oxidase	M1	black	0.849104	-0.274705	-0.604981	-0.464317	-0.0496244	0.43078	-0.0624578	-0.246139	-0.680365	-0.27915	-0.294953	-0.042702	0.187657	0.123929	0.795449
Zm00001d021048	Zm00001d021048		Nucleotide-diphospho-sugar transferase family protein	M1	black	0.391891	-0.192012	-0.209425	-0.208388	-0.115461	0.196235	0.047785	-0.149148	-0.21532	0.00318821	-0.0553555	0.0183233	0.0095279	-0.180943	0.29522
Zm00001d021262	Zm00001d021262		Expressed protein; protein	M1	black	0.622371	-0.243754	-0.285275	-0.257104	-0.153745	0.169753	-0.0871731	-0.283524	-0.410116	-0.0995418	-0.128123	-0.151911	-0.0517729	0.0792753	0.563578
Zm00001d021263	HSFTF10	HSF	Heat stress transcription factor B-2b	M1	black	0.670976	-0.335819	-0.645553	-0.587814	-0.0139545	0.583613	0.139845	-0.0317216	-0.559431	-0.153811	-0.0794451	-0.0207539	0.0796784	0.107218	0.569225
Zm00001d021286	Zm00001d021286		Protein kinase superfamily protein	M1	black	0.681785	-0.256818	-0.585821	-0.37393	-0.209968	0.337644	-0.185295	-0.18816	-0.676236	-0.269334	-0.1861	-0.0736626	0.220985	-0.0162793	0.557197
Zm00001d021424	NACTF121	NAC	NAC domain containing protein 57	M1	black	0.603782	-0.0838128	-0.489525	-0.301036	-0.172683	0.282795	-0.149056	-0.139094	-0.561388	-0.127713	0.00975102	-0.115349	0.0191333	0.0722386	0.526603
Zm00001d021727	Zm00001d021727		G-type lectin S-receptor-like serine/threonine-protein kinase B120	M1	black	0.400337	-0.168353	-0.0725563	-0.118874	-0.145856	0.0670168	-0.0112964	-0.341767	-0.179076	0.0238384	-0.192161	-0.0177509	-0.12523	-0.0268789	0.373203
Zm00001d021773	Zm00001d021773			M1	black	0.666093	-0.321107	-0.802085	-0.671479	0.0249846	0.731958	0.209314	0.394362	-0.556178	-0.308007	-0.14793	0.156075	0.223725	-0.082316	0.399031
Zm00001d022099	CA3P4	NF-YB	Nuclear transcription factor Y subunit B-3	M1	black	0.804046	-0.110872	-0.389799	-0.196839	-0.26299	0.156848	-0.274482	-0.335108	-0.606037	-0.144847	-0.131957	-0.101423	-0.106007	0.0756874	0.876727
Zm00001d022104	Zm00001d022104		Pectinesterase QRT1	M1	black	0.818982	-0.371503	-0.701577	-0.732838	-0.379245	0.670444	0.329738	0.0808094	-0.482949	0.226515	0.137971	-0.144399	-0.201009	-0.0937892	0.65712
Zm00001d022395	Zm00001d022395		Rhythmically expressed protein	M1	black	0.388933	0.0235152	-0.301277	-0.16343	0.00338603	0.212519	-0.0828829	-0.142282	-0.348378	-0.180872	-0.172238	-0.0609751	0.214582	0.0356465	0.30403
Zm00001d022444	Zm00001d022444		PAP/OAS1 substrate-binding domain superfamily	M1	black	0.879913	-0.310562	-0.789354	-0.545547	-0.127906	0.492714	-0.141312	-0.0192714	-0.796952	-0.32997	-0.252105	-0.061319	0.151143	-0.0226972	0.682647
Zm00001d022541	Zm00001d022541		SNARE-like superfamily protein	M1	black	0.555195	0.130425	-0.152922	0.0871808	-0.2395	-0.0752757	-0.429804	-0.470043	-0.470728	-0.327653	-0.249127	-0.135317	-0.0598788	0.0236711	0.67057
Zm00001d022570	Zm00001d022570			M1	black	0.787642	-0.206717	-0.36746	-0.281053	-0.300658	0.193461	-0.14521	-0.318777	-0.512225	-0.039962	-0.0894895	-0.125363	-0.097408	-0.119808	0.759657
Zm00001d022583	PHD24		Acyl-CoA N-acyltransferase with RING/FYVE/PHD-type zinc finger domain	M1	black	0.634693	-0.18835	-0.352031	-0.269178	-0.0325626	0.241668	-0.0934744	-0.170459	-0.434184	-0.146618	-0.138193	-0.0156279	0.0664014	-0.00624555	0.547047
Zm00001d022593	Zm00001d022593		Diaminopimelate decarboxylase 2 chloroplastic	M1	black	0.825253	-0.302588	-0.58739	-0.430402	-0.26203	0.323233	-0.166861	-0.250183	-0.69236	-0.161123	-0.128643	-0.192101	-0.0361555	0.0412384	0.744912
Zm00001d022637	Zm00001d022637		THAUMATIN-LIKE PROTEIN 1	M1	black	0.615839	0.274785	-0.464234	-0.163975	-0.242453	0.262411	-0.160371	0.183494	-0.486361	-0.24307	-0.017163	0.0396081	0.170247	-0.0231374	0.510037
Zm00001d022724	Zm00001d022724			M1	black	0.445285	-0.0720109	-0.249091	-0.284286	-0.233349	0.300887	0.202424	0.181857	-0.129628	0.133224	0.154299	0.0167301	-0.0788834	-0.11239	0.345203
Zm00001d022846	Zm00001d022846			M1	black	0.778483	-0.393856	-0.876353	-0.648917	-0.158079	0.535213	-0.103936	-0.00430755	-0.838879	-0.321121	-0.208673	-0.168476	0.0848831	0.123097	0.643022
Zm00001d023143	Zm00001d023143			M1	black	0.774677	-0.379351	-0.650413	-0.58697	-0.094012	0.572583	0.109444	-0.0940869	-0.597018	-0.212832	-0.227651	-0.019384	0.209904	-0.00490233	0.578716
Zm00001d023186	Zm00001d023186			M1	black	0.714774	-0.332326	-0.621096	-0.52571	-0.14812	0.523969	0.0911393	0.186093	-0.504814	-0.133337	-0.0966835	0.0438862	0.217785	-0.317013	0.445636
Zm00001d023265	Zm00001d023265			M1	black	0.734878	-0.0879103	-0.336713	-0.0214865	-0.194786	-0.0723104	-0.593422	-0.680647	-0.772423	-0.469983	-0.402006	-0.203722	0.166131	0.135003	0.825337
Zm00001d023294	NACTF25	NAC	NAC transcription factor 29	M1	black	0.848978	-0.391751	-0.821761	-0.68698	-0.229243	0.635764	0.0793416	0.161504	-0.686716	-0.111827	0.0424842	0.0327181	0.0827279	-0.0961205	0.61073
Zm00001d023887	Zm00001d023887		Acyl carrier protein	M1	black	0.53668	-0.179271	-0.300175	-0.193602	-0.30852	0.149632	-0.154086	-0.195163	-0.425029	-0.189071	-0.146629	-0.0639596	0.132377	-0.147895	0.439969
Zm00001d023933	Zm00001d023933		Probable 2-oxoacid dependent dioxygenase	M1	black	0.811388	-0.423222	-0.804312	-0.724524	-0.231596	0.690999	0.216848	0.289034	-0.581219	-0.0825367	-0.110371	0.0475673	0.0238245	-0.160242	0.5746
Zm00001d023939	Zm00001d023939		Putative polyol transporter 1	M1	black	0.482036	0.207844	0.0559846	0.315218	-0.413174	-0.345193	-0.595242	-0.61248	-0.424745	-0.199003	-0.0722382	-0.239348	-0.0936108	0.166476	0.654371
Zm00001d024175	Zm00001d024175		Gibberellin 2-beta-dioxygenase 6	M1	black	0.687849	-0.310071	-0.745588	-0.586012	-0.293402	0.510588	0.0191555	0.0830506	-0.640419	-0.111449	-0.0792652	-0.132565	0.115824	-0.22746	0.531438
Zm00001d024409	Zm00001d024409		Pentatricopeptide repeat-containing protein chloroplastic	M1	black	0.75564	-0.26175	-0.573264	-0.545684	-0.240916	0.597211	0.243991	0.200065	-0.399111	-0.0268383	-0.11716	0.0832661	0.0914926	-0.245389	0.499089
Zm00001d024574	Zm00001d024574		Putative cytochrome P450 superfamily protein	M1	black	0.690746	-0.182334	-0.446384	-0.232917	0.00459817	0.137937	-0.350615	-0.444674	-0.702857	-0.33712	-0.202942	-0.193594	0.213318	0.197852	0.714686
Zm00001d024634	Zm00001d024634		Probable aquaporin NIP5-1	M1	black	0.44164	-0.15284	-0.183597	-0.153962	-0.166259	0.101534	-0.0850264	-0.26555	-0.315099	-0.12085	-0.14756	-0.103875	0.0843092	0.117357	0.409321
Zm00001d024924	Zm00001d024924			M1	black	0.421973	-0.0975519	-0.578835	-0.36794	-0.145646	0.349635	-0.0840472	0.0610787	-0.542449	-0.247901	-0.120467	-0.102549	0.23019	-0.0100361	0.355133
Zm00001d025025	Zm00001d025025		Electron transfer flavoprotein subunit beta mitochondrial	M1	black	0.745095	-0.132757	-0.53333	-0.339084	-0.379341	0.381379	-0.0550937	9.17e-05	-0.562826	-0.244362	-0.27774	-0.0474011	0.23541	-0.187642	0.606084
Zm00001d025055	PRH11		protein phosphatase homolog11	M1	black	0.529339	-0.558846	-0.616703	-0.669958	0.0799442	0.595698	0.255771	-0.0650863	-0.456224	-0.146028	-0.352578	0.00228709	0.112231	0.0352431	0.384735
Zm00001d025103	AMO1		amine oxidase1	M1	black	0.299413	0.307999	-0.429645	-0.241999	-0.0134433	0.375789	0.0953324	0.448486	-0.242077	-0.0815408	0.23655	0.0726755	0.166554	-0.0350122	0.195339
Zm00001d025161	Zm00001d025161		Putative ARM repeat-containing protein containing family protein	M1	black	0.536038	-0.13653	-0.543749	-0.342053	-0.192387	0.330774	-0.0825253	-0.0639166	-0.564285	-0.26695	-0.244794	-0.0488935	0.327111	0.0952597	0.482677
Zm00001d025247	Zm00001d025247		Beta-13-N-Acetylglucosaminyltransferase family protein	M1	black	0.761154	-0.30189	-0.693084	-0.616601	-0.139945	0.58866	0.146813	0.151398	-0.527855	0.0350241	-0.0061259	-0.0281163	-0.0682548	-0.175188	0.511113
Zm00001d025278	Zm00001d025278		Protein MEI2-like 1	M1	black	0.405053	-0.116606	-0.394223	-0.231931	-0.183687	0.24454	-0.0982522	0.120256	-0.35067	-0.04103	0.00382194	0.0385329	-0.0795083	-0.280803	0.262889
Zm00001d025281	EREB149	ERF	Putative AP2/EREBP transcription factor superfamily protein	M1	black	0.358509	0.0315589	-0.111245	-0.0308943	0.0666772	0.0545829	-0.125564	-0.189969	-0.262092	-0.110307	0.152777	0.0906899	0.18093	0.175361	0.405874
Zm00001d025362	Zm00001d025362		Pathogenicity protein PATH531-like protein	M1	black	0.710558	0.0229898	-0.521143	-0.462522	-0.415902	0.548858	0.270969	0.197423	-0.33459	0.179215	0.152544	0.0621429	-0.0130243	-0.172931	0.565752
Zm00001d025400	Zm00001d025400		monooxygenase 1	M1	black	0.880915	-0.350384	-0.711454	-0.681158	-0.17333	0.662596	0.234237	0.0359383	-0.563683	-0.0386964	-0.121299	-0.0186714	0.0606492	-0.0596424	0.678006
Zm00001d025454	Zm00001d025454		UDP-N-acetylglucosamine (UAA) transporter family	M1	black	0.373657	0.0195372	-0.0878212	-0.00459997	-0.284026	0.00550395	-0.118247	-0.151337	-0.184027	0.0481577	-0.0634643	0.0566879	-0.241288	-0.00387201	0.42643
Zm00001d025473	Zm00001d025473		Wall-associated receptor kinase-like 10	M1	black	0.526816	-0.0160289	-0.268041	-0.160753	-0.347234	0.163987	-0.0747833	-0.12299	-0.332626	-0.0496293	-0.10938	0.0887264	-0.0789227	0.0641416	0.516758
Zm00001d025476	Zm00001d025476		P0041A24.7 protein	M1	black	0.535999	0.126999	-0.304502	-0.0672066	-0.346956	0.0945032	-0.247161	-0.203146	-0.458449	-0.151012	-0.0833096	-0.00322799	0.0524633	0.0668869	0.569758
Zm00001d025502	Zm00001d025502		guanylyl cyclase 1	M1	black	0.403479	0.0229429	-0.153645	-0.0388395	-0.212088	0.0727509	-0.125346	-0.144324	-0.258666	-0.0855236	-0.0423057	0.0348018	-0.0176443	-0.0393775	0.437901
Zm00001d025703	Zm00001d025703		ABC transporter B family member 15	M1	black	0.679165	-0.0784318	-0.329934	-0.20501	-0.28339	0.188632	-0.147469	-0.301423	-0.474578	-0.0920396	-0.0953779	-0.0384728	0.138798	-0.100097	0.629178
Zm00001d025804	Zm00001d025804		Leucine-rich repeat (LRR) family protein	M1	black	0.519217	-0.202199	-0.411487	-0.341417	-0.306805	0.329666	0.05223	0.0194731	-0.340508	-0.0477071	-0.0730448	0.132794	-0.139394	-0.0485523	0.426497
Zm00001d025806	Zm00001d025806		RNA-metabolising metallo-beta-lactamase family protein	M1	black	0.572908	-0.0566265	-0.248012	-0.196345	0.0143243	0.178689	-0.066434	-0.205824	-0.321388	0.0177032	-0.0885123	-0.0553007	-0.150742	0.0586568	0.549522
Zm00001d025827	Zm00001d025827		triglyceride lipases;triglyceride lipases	M1	black	0.653223	-0.140627	-0.471568	-0.211729	-0.094849	0.194052	-0.32475	-0.249905	-0.650332	-0.304231	-0.263013	-0.000975352	0.13925	-0.00056305	0.601734
Zm00001d025885	CKX11		cytokinin oxidase11	M1	black	0.660026	-0.215116	-0.434217	-0.33172	-0.261322	0.291056	-0.0689228	-0.184834	-0.487575	-0.0589167	-0.0278866	-0.0716509	0.0175873	-0.0573697	0.551462
Zm00001d025901	Zm00001d025901		FIP1	M1	black	0.533291	-0.153439	-0.414428	-0.361237	-0.0224121	0.338498	0.0754586	0.20113	-0.324392	-0.0805979	-0.0620529	-0.0694998	-0.065186	-0.0431348	0.392425
Zm00001d026017	MYBR111	MYB_related	Protein REVEILLE 1	M1	black	0.777602	-0.221186	-0.466527	-0.362108	-0.135946	0.341894	-0.0703077	-0.187709	-0.521601	-0.106506	-0.150158	-0.0163107	0.12228	-0.233852	0.630849
Zm00001d026029	Zm00001d026029		OSJNBa0013K16.16 protein; protein	M1	black	0.427354	0.208285	0.0752849	0.234692	-0.259787	-0.253573	-0.392427	-0.370182	-0.249691	-0.0871481	-0.0936503	-0.254106	-0.273879	0.137946	0.567474
Zm00001d026078	Zm00001d026078		F-box protein PP2-A13	M1	black	0.554263	-0.111199	-0.226492	-0.225967	-0.309146	0.244815	0.0814163	0.0115445	-0.18169	0.226456	0.184736	0.0216613	-0.0718801	-0.593355	0.419121
Zm00001d026135	Zm00001d026135		Mechanosensitive ion channel protein 6	M1	black	0.452123	-0.191242	-0.22867	-0.304004	-0.256688	0.263338	0.181558	0.0485363	-0.109366	0.248985	0.147119	0.0568457	-0.109628	-0.470675	0.342139
Zm00001d026440	Zm00001d026440		DNA-binding WRKY	M1	black	0.428407	-0.199476	-0.528413	-0.395886	-0.103648	0.313748	-0.0348356	0.035834	-0.47636	-0.0752066	0.0609073	-0.117984	-0.0647046	0.0891538	0.384446
Zm00001d026638	Zm00001d026638		Calcium-binding EF hand family protein	M1	black	0.822824	-0.484757	-0.917207	-0.759777	0.0479312	0.702658	0.0615921	0.0499395	-0.802366	-0.312094	-0.174376	-0.0189336	0.273951	0.123955	0.611081
Zm00001d026690	SNRKII5		Serine/threonine-protein kinase SRK2A	M1	black	0.803264	-0.0191557	-0.708204	-0.485472	-0.213119	0.551193	0.0358334	0.259575	-0.6091	-0.262711	-0.0734333	-0.00623609	0.24425	-0.0425708	0.592488
Zm00001d027047	Zm00001d027047			M1	black	0.409426	-0.184539	-0.474009	-0.324571	-0.0859704	0.288102	-0.0831332	0.00761605	-0.449376	-0.161916	-0.0729456	-0.0522491	0.170089	-0.148563	0.336653
Zm00001d027054	Zm00001d027054			M1	black	0.640979	-0.37554	-0.619855	-0.561787	0.0523144	0.577195	0.154982	0.146226	-0.5034	-0.268586	-0.209706	0.00218822	0.322496	-0.00502544	0.392667
Zm00001d027075	Zm00001d027075			M1	black	0.702611	-0.225159	-0.461486	-0.312273	-0.195353	0.253651	-0.168941	-0.211465	-0.573453	-0.180098	-0.175587	-0.0438473	0.0728028	-0.0509227	0.592374
Zm00001d027395	NACTF78	NAC	NAC domain containing protein 28	M1	black	0.706403	-0.0624024	-0.419162	-0.114989	-0.23967	0.0685701	-0.468727	-0.428278	-0.721718	-0.394672	-0.263529	-0.184091	0.0850694	0.10466	0.694248
Zm00001d027417	Zm00001d027417			M1	black	0.555257	-0.330893	-0.554548	-0.510771	0.0381623	0.510137	0.145345	0.13861	-0.428827	-0.148433	-0.0552491	0.16188	0.136933	0.130202	0.358511
Zm00001d027457	Zm00001d027457			M1	black	0.813852	-0.208398	-0.568463	-0.385383	-0.170057	0.403742	-0.109952	-0.172649	-0.648644	-0.257574	-0.198085	-0.0296497	0.104641	0.00445549	0.682015
Zm00001d027532	Zm00001d027532			M1	black	0.649871	-0.273441	-0.282199	-0.121397	-0.271042	-0.00722204	-0.371614	-0.432545	-0.543055	-0.239977	-0.280711	-0.104955	-0.122718	-0.13286	0.646691
Zm00001d027534	Zm00001d027534		Probable acyl-activating enzyme 1 peroxisomal	M1	black	0.926702	-0.367477	-0.701675	-0.521501	-0.260827	0.415503	-0.16692	-0.282705	-0.807562	-0.245031	-0.208877	-0.178849	0.0545539	0.0607361	0.809558
Zm00001d027535	Zm00001d027535		Probable acyl-activating enzyme 1 peroxisomal	M1	black	0.565396	0.00542703	-0.235641	-0.000322038	-0.175723	0.00460389	-0.377415	-0.425025	-0.520043	-0.247215	-0.205809	-0.0686738	0.054967	0.0651455	0.620654
Zm00001d027652	Zm00001d027652		Aquaporin TIP1-1	M1	black	0.47745	0.045886	-0.353911	-0.0963742	0.212401	0.166865	-0.292689	-0.0363852	-0.504908	-0.453725	-0.182467	0.0745977	0.225371	0.159835	0.468593
Zm00001d027809	Zm00001d027809		Pollenless3	M1	black	0.786928	-0.318002	-0.528171	-0.421954	-0.161767	0.353596	-0.0954889	-0.308949	-0.628116	-0.21958	-0.229489	-0.11434	0.0398377	0.121461	0.682183
Zm00001d027861	Zm00001d027861		Alanine--glyoxylate aminotransferase 2 homolog 1 mitochondrial	M1	black	0.802771	-0.217066	-0.746749	-0.460859	0.128758	0.481761	-0.199529	-0.103388	-0.817338	-0.588429	-0.439199	0.0351678	0.410306	0.119947	0.644142
Zm00001d027912	Zm00001d027912		RNA-metabolising metallo-beta-lactamase family protein	M1	black	0.544019	-0.149565	-0.244202	-0.176663	-0.0999715	0.105836	-0.145474	-0.251658	-0.360641	-0.0220736	-0.132014	-0.127541	-0.22348	0.00929231	0.545599
Zm00001d027924	EREB179	ERF		M1	black	0.429688	0.354074	0.0995244	0.244174	-0.36977	-0.216769	-0.341369	-0.583758	-0.253606	0.0367257	0.0414759	-0.21016	-0.134401	0.0825175	0.626661
Zm00001d027958	Zm00001d027958			M1	black	0.566105	-0.157942	-0.546204	-0.275594	-0.0706991	0.289132	-0.249118	-0.0131133	-0.644102	-0.434731	-0.265238	0.0258528	0.363387	0.0406174	0.41539
Zm00001d028118	Zm00001d028118			M1	black	0.44938	0.0208345	-0.265325	-0.00681078	-0.0358061	0.0381041	-0.348852	-0.307031	-0.524285	-0.375471	-0.165269	0.0358789	0.307897	0.210151	0.529845
Zm00001d028138	Zm00001d028138		thiamine monophosphate synthase	M1	black	0.364322	-0.05268	-0.164703	-0.107371	-0.103888	0.0990759	-0.066995	-0.129612	-0.236061	-0.0529035	-0.0232274	-0.0591396	0.0781582	-0.042632	0.303114
Zm00001d028162	SFP1		sulfate permease1	M1	black	0.530503	-0.0319105	-0.0269362	0.103903	-0.246365	-0.152253	-0.387133	-0.601679	-0.391851	-0.153606	-0.180753	-0.151226	-0.102985	0.1128	0.599696
Zm00001d028167	Zm00001d028167		Cytochrome b561 and DOMON domain-containing protein	M1	black	0.511174	0.221778	-0.498698	-0.330672	-0.251004	0.391023	0.0810833	0.208608	-0.362125	0.0422967	0.205718	-0.0506881	0.00754466	0.000418553	0.392806
Zm00001d028201	Zm00001d028201		SecY protein transport family protein	M1	black	0.892459	-0.529676	-0.828706	-0.750283	-0.0369025	0.667361	0.104546	0.00396042	-0.71525	-0.140091	-0.120087	-0.0449479	0.0594476	-0.0498691	0.706917
Zm00001d028214	Zm00001d028214		GDP-mannose transporter GONST3	M1	black	0.786792	-0.299258	-0.635592	-0.671503	-0.133741	0.692669	0.339914	0.0936347	-0.434782	0.100784	0.148103	-0.0502155	0.0145643	-0.0681476	0.583414
Zm00001d028287	Zm00001d028287		Calcium uniporter protein 4 mitochondrial	M1	black	0.510222	-0.198902	-0.194071	-0.24792	-0.247094	0.218103	0.103822	-0.0639677	-0.179865	0.15954	-0.027562	-0.103382	-0.123125	-0.333591	0.416242
Zm00001d028588	Zm00001d028588		Fes1B	M1	black	0.596312	-0.179942	-0.664862	-0.475553	-0.00678987	0.510974	0.0062973	0.179308	-0.561638	-0.186747	-0.0785547	0.121875	0.256532	-0.0989745	0.378912
Zm00001d028733	PZA03243		SNF1-related protein kinase catalytic subunit alpha KIN10	M1	black	0.828358	0.0948813	-0.46722	-0.165209	-0.305113	0.188724	-0.315907	-0.154698	-0.662023	-0.35947	-0.224819	-0.150094	0.141902	0.00807341	0.764577
Zm00001d028960	Zm00001d028960		Expressed protein; protein	M1	black	0.818196	-0.341259	-0.733199	-0.739501	-0.300125	0.762465	0.37716	0.21067	-0.462707	0.104342	0.0385858	0.074649	0.0210832	-0.269702	0.565588
Zm00001d028975	Zm00001d028975		NB-ARC domain containing protein expressed; protein	M1	black	0.377471	0.111742	-0.357103	-0.0662189	-0.0957198	0.103089	-0.30346	-0.0829133	-0.489153	-0.329882	-0.140711	0.0352761	0.329976	-0.0672401	0.3647
Zm00001d029052	Zm00001d029052			M1	black	0.356265	-0.149114	-0.0193013	0.0459215	-0.249764	-0.100419	-0.242688	-0.508163	-0.270384	-0.0585816	-0.21166	-0.122119	-0.107994	-0.0530945	0.448572
Zm00001d029083	ALGT1		alanine--glyoxylate aminotransferase1	M1	black	0.376563	-0.138051	-0.223171	-0.165338	-0.0613838	0.167739	-0.0525801	-0.160614	-0.299752	-0.144974	-0.138684	0.0174622	0.163024	0.119923	0.295529
Zm00001d029143	Zm00001d029143		Transposon protein	M1	black	0.852099	-0.284221	-0.536754	-0.334123	-0.148808	0.277988	-0.256494	-0.385361	-0.73762	-0.373112	-0.404802	-0.100616	0.1394	0.0418617	0.815389
Zm00001d029154	Zm00001d029154		Inactive beta-amylase 9	M1	black	0.552935	-0.264694	-0.687728	-0.496151	-0.208401	0.442149	-0.0434972	0.131491	-0.618605	-0.272322	-0.153134	-0.00613271	0.091452	0.0772186	0.428472
Zm00001d029164	Zm00001d029164		Beta-amylase	M1	black	0.694995	-0.25092	-0.738651	-0.49875	-0.201079	0.469815	-0.0987808	0.124197	-0.703429	-0.31915	-0.177538	0.033656	0.114785	0.0542532	0.540596
Zm00001d029176	Zm00001d029176		Ribosomal protein L15	M1	black	0.797661	-0.142763	-0.675882	-0.508506	-0.335655	0.478027	-0.00458901	0.0312005	-0.619307	0.00470802	0.0720318	-0.103658	0.0276316	-0.159772	0.639751
Zm00001d029272	Zm00001d029272		Peptidyl-prolyl cis-trans isomerase PASTICCINO1	M1	black	0.831529	-0.418457	-0.735056	-0.651391	-0.272143	0.611234	0.12241	0.0125489	-0.624432	-0.0554143	-0.131894	-0.0378068	0.0761736	-0.240643	0.602223
Zm00001d029371	Zm00001d029371		Probable trehalose-phosphate phosphatase J	M1	black	0.738722	-0.103553	-0.255298	-0.174942	-0.272207	0.15636	-0.113909	-0.185965	-0.379411	0.0586818	-0.00440749	0.000135012	-0.20603	-0.127157	0.769798
Zm00001d029505	Zm00001d029505		Nuclear transcription factor Y subunit B-2	M1	black	0.583771	0.0954429	-0.194957	-0.108914	-0.248919	0.126955	-0.091305	-0.207064	-0.31912	0.105481	0.144675	-0.165995	-0.159211	0.0802551	0.635957
Zm00001d029546	Zm00001d029546		Metallothionein-like protein 1	M1	black	0.676739	-0.270918	-0.43309	-0.345923	-0.175129	0.300652	-0.0823814	-0.291308	-0.542827	-0.197341	-0.168595	-0.0635992	0.0916157	0.16213	0.580295
Zm00001d029618	Zm00001d029618			M1	black	0.628025	-0.219338	-0.365298	-0.327659	-0.150474	0.300274	0.0181603	-0.254183	-0.420891	-0.0637474	-0.18189	-0.0887043	0.00758198	0.115569	0.603133
Zm00001d029823	Zm00001d029823		RING-H2 finger protein ATL57	M1	black	0.632275	-0.224539	-0.302273	-0.238555	-0.140429	0.180204	-0.124706	-0.346002	-0.452954	-0.114869	-0.146965	-0.147956	-0.0104575	0.0366738	0.592106
Zm00001d029829	Zm00001d029829		U-box domain-containing protein 33	M1	black	0.514098	-0.164869	-0.331308	-0.217444	-0.168445	0.20293	-0.113518	-0.240507	-0.452276	-0.244723	-0.178346	-0.0528808	0.30195	0.0640872	0.442672
Zm00001d029839	Zm00001d029839		Protein NEN2	M1	black	0.527805	0.286152	-0.351035	-0.0693514	-0.355747	0.0703871	-0.29838	-0.195676	-0.503068	-0.127429	0.0388611	-0.170525	0.0233335	-0.0199498	0.573971
Zm00001d029853	PZA03240		Proline oxidase	M1	black	0.575852	0.286873	-0.255936	0.0547604	-0.257704	0.021732	-0.342211	-0.0829423	-0.466082	-0.335098	-0.220704	-0.0362542	0.166803	-0.0113956	0.592712
Zm00001d029932	Zm00001d029932		Protein NRT1/ PTR FAMILY 6.3	M1	black	0.464043	-0.0757618	-0.191624	-0.120569	-0.152171	0.146776	-0.0594383	-0.212248	-0.294321	-0.146548	-0.162827	-0.0888835	0.147805	-0.0154173	0.359806
Zm00001d030068	Zm00001d030068			M1	black	0.409526	0.100294	-0.102871	-0.0232822	-0.13625	0.0670547	-0.103652	-0.241589	-0.249248	-0.106297	-0.0821127	-0.0849621	0.114746	0.166161	0.374713
Zm00001d030261	Zm00001d030261			M1	black	0.618543	-0.0540787	-0.154333	-0.0648908	-0.401496	0.0633001	-0.172388	-0.306233	-0.342916	-0.0817932	-0.153313	-0.0731546	-0.103255	-0.146924	0.554167
Zm00001d030262	UMC1469			M1	black	0.898158	-0.31426	-0.811856	-0.604353	-0.222384	0.558531	-0.0580024	0.0267599	-0.782366	-0.273268	-0.156647	-0.116047	0.17352	-0.056179	0.680437
Zm00001d030391	Zm00001d030391		Glycosyltransferase family 61 protein	M1	black	0.684166	-0.302986	-0.642678	-0.566477	-0.305913	0.463135	0.0806844	0.0319999	-0.523671	0.153057	0.179772	-0.152428	-0.108251	-0.225159	0.550263
Zm00001d030767	Zm00001d030767			M1	black	0.493381	0.194357	-0.287488	-0.123119	-0.171332	0.196392	-0.0907196	-0.12116	-0.383145	-0.19954	-0.0491292	-0.0531114	0.327542	0.236194	0.402448
Zm00001d030855	AZ19D2		Zein-alpha 19D1	M1	black	0.846081	-0.48726	-0.880834	-0.786414	-0.0926826	0.740834	0.194298	0.286073	-0.663665	-0.188833	-0.110824	0.02411	0.10446	-0.0498063	0.589522
Zm00001d031077	Zm00001d031077		Cation/H(+) antiporter 19	M1	black	0.734705	-0.279933	-0.457487	-0.370942	-0.233121	0.245846	-0.129906	-0.29815	-0.556437	-0.054067	-0.126533	-0.181224	-0.247474	-0.0162222	0.686479
Zm00001d031168	GRP1		Glycine-rich RNA-binding protein 2	M1	black	0.68551	-0.30457	-0.533609	-0.56784	-0.152511	0.605792	0.313288	0.125539	-0.349881	-0.007278	-0.112712	0.0316513	-0.0814856	-0.0114712	0.483294
Zm00001d031202	Zm00001d031202			M1	black	0.648079	-0.283593	-0.467529	-0.376323	-0.283564	0.293792	-0.05215	-0.205581	-0.501544	0.0409819	-0.0649063	-0.164352	-0.0510053	-0.190489	0.545955
Zm00001d031300	Zm00001d031300		Probable galactinol--sucrose galactosyltransferase 1	M1	black	0.543751	0.192707	-0.160323	0.171259	-0.200462	-0.159143	-0.536646	-0.195227	-0.49676	-0.421123	-0.27211	-0.0513927	0.13864	0.0448952	0.565144
Zm00001d031303	AGA3A		Probable galactinol--sucrose galactosyltransferase 1	M1	black	0.463332	0.265211	-0.0804795	0.252514	-0.160916	-0.225408	-0.561154	-0.198387	-0.436358	-0.403882	-0.22887	-0.0748482	0.180163	0.0119087	0.505688
Zm00001d031349	Zm00001d031349		Serine--glyoxylate aminotransferase	M1	black	0.599847	-0.295522	-0.752931	-0.500908	-0.186374	0.413163	-0.164732	-0.0393	-0.75398	-0.302949	-0.183595	-0.137278	0.178371	0.0444497	0.517808
Zm00001d031352	Zm00001d031352			M1	black	0.453073	-0.128734	-0.322564	-0.154944	-0.0568456	0.140801	-0.215627	-0.185596	-0.446295	-0.19972	-0.124073	-0.00179813	0.151837	-0.146255	0.443538
Zm00001d031364	Zm00001d031364		Serine--glyoxylate aminotransferase	M1	black	0.545812	-0.267729	-0.696367	-0.455005	-0.195744	0.355948	-0.177477	-0.0805826	-0.716482	-0.275843	-0.165617	-0.152204	0.129231	0.0938008	0.503012
Zm00001d031379	Zm00001d031379		Serine--glyoxylate aminotransferase	M1	black	0.479307	-0.241456	-0.645483	-0.412234	-0.171519	0.319832	-0.177634	-0.0813262	-0.667975	-0.266977	-0.16674	-0.147544	0.138002	0.100762	0.456678
Zm00001d031403	Zm00001d031403		Serine--glyoxylate aminotransferase	M1	black	0.618318	-0.308499	-0.771933	-0.518787	-0.185328	0.428462	-0.160793	-0.0365235	-0.77256	-0.31631	-0.190576	-0.136159	0.168294	0.075186	0.5283
Zm00001d031496	Zm00001d031496		DUF1997 family protein	M1	black	0.482481	-0.275949	-0.546005	-0.462433	0.114506	0.435985	0.0805972	0.0139233	-0.475897	-0.248257	-0.214912	-0.0664949	0.231237	0.269105	0.426171
Zm00001d031619	Zm00001d031619		65-kDa microtubule-associated protein 8	M1	black	0.68584	-0.0137637	-0.518959	-0.326381	-0.0466406	0.369481	-0.0844922	-0.107297	-0.557295	-0.290508	-0.249067	0.0535203	0.256424	0.107757	0.525826
Zm00001d031804	Zm00001d031804		Probable carboxylesterase 2	M1	black	0.447328	-0.292184	-0.464384	-0.43008	-0.0575354	0.400939	0.133198	0.18478	-0.329562	-0.108407	-0.149411	0.0822546	0.0029777	0.00956016	0.335381
Zm00001d032030	Zm00001d032030		Chaperone protein dnaJ 11 chloroplastic	M1	black	0.856042	-0.395683	-0.782561	-0.648901	-0.0621038	0.642741	0.0697594	0.0122876	-0.70855	-0.267157	-0.183675	0.0178207	0.155983	0.0307368	0.686898
Zm00001d032094	Zm00001d032094		SAUR33-auxin-responsive SAUR family member	M1	black	0.411292	0.199616	0.0477764	0.180843	-0.178116	-0.160414	-0.31469	-0.468271	-0.280468	-0.0709594	0.0052238	-0.157213	0.0744125	0.0793221	0.563872
Zm00001d032279	Zm00001d032279		ABC2 homolog 15	M1	black	0.585059	-0.0146566	-0.369235	-0.223105	0.0269447	0.281134	-0.102943	-0.221928	-0.465144	-0.261722	-0.142248	0.0320601	0.310547	0.0294782	0.481593
Zm00001d032298	TRPP1		trehalose-6-phosphate phosphatase1	M1	black	0.565335	0.245655	-0.157197	0.116989	-0.406329	-0.121059	-0.435722	-0.42351	-0.477975	-0.146812	-0.0986153	-0.202587	-0.021749	0.0263526	0.680901
Zm00001d032455	Zm00001d032455		Electron transfer flavoprotein-ubiquinone oxidoreductase mitochondrial	M1	black	0.89325	-0.350268	-0.696601	-0.603265	-0.30399	0.578889	0.104973	0.00805353	-0.599006	-0.00776128	-0.0943671	-0.0454998	-0.0643894	-0.247691	0.700595
Zm00001d032481	Zm00001d032481			M1	black	0.714006	-0.198476	-0.399607	-0.363397	-0.235786	0.324523	0.0209234	-0.248666	-0.442514	-0.0258331	-0.0530446	-0.108533	-0.0681385	0.0665307	0.610971
Zm00001d032504	UMC1147		Monocopper oxidase-like protein SKU5	M1	black	0.890277	-0.111635	-0.598691	-0.334321	-0.249033	0.305015	-0.262514	-0.116318	-0.731783	-0.301145	-0.219499	-0.154615	0.0449708	-0.0296912	0.784318
Zm00001d032601	Zm00001d032601		ABC transporter G family member 11	M1	black	0.434925	-0.249474	-0.659495	-0.508792	0.0435148	0.496969	0.0727319	0.330597	-0.474851	-0.198468	-0.0737547	0.0298093	0.177737	-0.0418931	0.240506
Zm00001d032781	Zm00001d032781			M1	black	0.748103	-0.464522	-0.709589	-0.668304	-0.0511115	0.620385	0.154301	-0.0703741	-0.599037	-0.13336	-0.224432	-0.0193699	0.135706	-0.073902	0.591476
Zm00001d032954	Zm00001d032954			M1	black	0.660486	-0.307422	-0.578865	-0.452332	-0.275323	0.336173	-0.0769501	-0.0889313	-0.590277	-0.141873	-0.109281	-0.208443	-0.058735	0.0598779	0.612083
Zm00001d032955	Zm00001d032955		Whole genome shotgun sequence of line PN40024 scaffold_179.assembly12x (Fragment)	M1	black	0.914885	-0.146959	-0.537904	-0.427521	-0.369335	0.396054	-0.0140016	-0.116866	-0.562522	0.044645	0.0281301	-0.110806	-0.145626	-0.0913701	0.831242
Zm00001d033048	ZIM21			M1	black	0.766284	-0.454345	-0.647175	-0.653156	-0.177954	0.600271	0.212941	-0.0832223	-0.52459	0.0939998	-0.0853668	-0.109178	-0.0449091	-0.164743	0.635543
Zm00001d033053	Zm00001d033053		Molybdate transporter 1	M1	black	0.77273	-0.199376	-0.684594	-0.56039	-0.165694	0.531472	0.0525197	-0.125422	-0.643934	-0.0659814	0.0493576	-0.194851	0.0475648	0.0875563	0.654785
Zm00001d033187	Zm00001d033187		Glycerophosphoryl diester phosphodiesterase	M1	black	0.882331	-0.0876036	-0.494912	-0.195617	-0.259004	0.13226	-0.421879	-0.381767	-0.764874	-0.35828	-0.324221	-0.142974	0.00760828	0.0157128	0.899747
Zm00001d033215	CA2P6	NF-YA	CCAAT-HAP2-transcription factor 26	M1	black	0.707129	-0.136503	-0.643434	-0.308552	-0.0435198	0.28957	-0.354232	-0.287952	-0.839938	-0.628259	-0.462096	-0.107062	0.383781	0.286669	0.656442
Zm00001d033330	Zm00001d033330		Cyclin-D5-1	M1	black	0.540628	-0.296086	-0.622488	-0.546455	-0.292984	0.423099	0.0826461	0.0402178	-0.481814	0.0953066	0.0161811	-0.174926	-0.112105	-0.142798	0.454811
Zm00001d033539	Zm00001d033539		Gamma-glutamyl peptidase 1	M1	black	0.644248	0.255012	-0.323606	-0.19684	-0.40687	0.257206	0.00982394	-0.0575366	-0.351646	0.0380976	0.139052	-0.0991159	-0.10638	0.142248	0.595784
Zm00001d033558	Zm00001d033558		Tetratricopeptide repeat (TPR)-like superfamily protein	M1	black	0.807196	-0.00658715	-0.433658	-0.333836	-0.323884	0.384155	0.0420646	-0.0177637	-0.420201	0.0361675	-0.0691758	-0.065822	-0.00207505	-0.291802	0.657732
Zm00001d033719	COL2	CO-like	Zinc finger protein CONSTANS-LIKE 7	M1	black	0.803208	-0.190301	-0.385841	-0.228356	-0.318608	0.15597	-0.255667	-0.388305	-0.58869	-0.0598701	-0.08794	-0.116033	-0.131469	-0.140733	0.816554
Zm00001d033782	Zm00001d033782		Seed maturation protein PM41	M1	black	0.754187	-0.424213	-0.647343	-0.679745	-0.242952	0.646467	0.296314	0.140436	-0.444427	0.0828711	-0.0179754	0.0221945	0.00195942	-0.198604	0.482211
Zm00001d033980	UMI12		ustilago maydis induced12	M1	black	0.625512	0.323385	-0.0137242	0.175427	-0.314216	-0.141497	-0.356594	-0.400024	-0.337026	-0.0877402	0.0136015	-0.172266	-0.0789173	0.0100061	0.733727
Zm00001d034076	Zm00001d034076		Cyclic nucleotide-gated ion channel 2	M1	black	0.532784	0.19844	-0.0174025	0.194168	-0.105126	-0.183595	-0.431947	-0.449019	-0.367763	-0.237853	-0.268552	-0.0314536	0.0418625	0.0296362	0.641496
Zm00001d034090	Zm00001d034090		Protein-O-fucosyltransferase 1	M1	black	0.56954	0.0700527	-0.483115	-0.306999	-0.25619	0.40536	0.0277128	0.102492	-0.422463	-0.0724095	0.0636707	0.0416237	0.167052	-0.203309	0.443883
Zm00001d034204	EREB184	ERF	AP2-like ethylene-responsive transcription factor ANT	M1	black	0.419146	-0.158468	-0.08144	-0.114305	-0.172284	0.0961135	0.000423927	-0.175819	-0.164998	0.106797	0.0772985	0.00395109	-0.0225994	-0.137329	0.398696
Zm00001d034204	EREB184	AP2	AP2-like ethylene-responsive transcription factor ANT	M1	black	0.419146	-0.158468	-0.08144	-0.114305	-0.172284	0.0961135	0.000423927	-0.175819	-0.164998	0.106797	0.0772985	0.00395109	-0.0225994	-0.137329	0.398696
Zm00001d034757	Zm00001d034757		Electron transfer flavoprotein subunit alpha mitochondrial	M1	black	0.597137	-0.0926878	-0.411109	-0.306525	-0.501025	0.30351	0.00675142	-0.0907377	-0.423107	0.0837335	0.0363387	-0.197069	-0.0880329	-0.181837	0.545211
Zm00001d035070	Zm00001d035070		Probable acyl-activating enzyme 1 peroxisomal	M1	black	0.3974	0.237298	0.172312	0.160856	-0.657718	-0.132898	-0.0538676	-0.283542	0.0140455	0.332584	0.207324	-0.145054	-0.3683	-0.272385	0.463491
Zm00001d035308	Zm00001d035308		Protein DOWNY MILDEW RESISTANCE 6	M1	black	0.69227	-0.4799	-0.780037	-0.720624	0.160121	0.689932	0.1909	0.00911846	-0.63629	-0.356672	-0.370702	0.0307582	0.33364	0.191496	0.51021
Zm00001d035465	Zm00001d035465		E3 ubiquitin-protein ligase RHF2A	M1	black	0.727099	-0.00869205	-0.333776	-0.090835	-0.233103	0.0835171	-0.343173	-0.331241	-0.576661	-0.17677	-0.079517	-0.0370718	0.0955733	-0.0976702	0.804143
Zm00001d035558	Zm00001d035558		Expressed protein; Mannose-specific jacalin-related lectin; protein	M1	black	0.853686	-0.47344	-0.901618	-0.744769	-0.164164	0.682445	0.0831408	0.21411	-0.745941	-0.2813	-0.206329	-0.00617293	0.157094	-0.0475251	0.606031
Zm00001d035559	Zm00001d035559		Expressed protein; Mannose-specific jacalin-related lectin; protein	M1	black	0.548448	-0.354123	-0.785603	-0.686875	-0.193555	0.645478	0.208792	0.36794	-0.52141	-0.0444793	0.131257	-0.00910754	0.066304	-0.137109	0.351308
Zm00001d035672	Zm00001d035672		NAD(P)-binding Rossmann-fold superfamily protein	M1	black	0.419215	-0.0656459	-0.447552	-0.301634	-0.108499	0.32422	-0.0181599	0.0366968	-0.408755	-0.30332	-0.244959	0.0571958	0.190569	-0.0152908	0.241596
Zm00001d035680	Zm00001d035680		Subtilisin-chymotrypsin inhibitor CI-1B	M1	black	0.908546	-0.449569	-0.854611	-0.687193	-0.178236	0.617633	0.0135964	0.102638	-0.769184	-0.269576	-0.215885	-0.0470075	0.138051	-0.0833015	0.694293
Zm00001d035681	Zm00001d035681		Subtilisin-chymotrypsin inhibitor CI-1B	M1	black	0.900943	-0.454765	-0.847762	-0.672004	-0.0906379	0.601742	-0.0167343	0.0638435	-0.789521	-0.332814	-0.272192	-0.0376366	0.188322	-0.0137468	0.707018
Zm00001d035760	ZP15		zein protein 15kDa15	M1	black	0.864017	-0.28006	-0.754452	-0.568658	-0.074338	0.560044	0.0077693	0.102147	-0.699211	-0.309308	-0.204218	0.026219	0.162137	0.0829301	0.779741
Zm00001d035803	Zm00001d035803		Translocator protein homolog	M1	black	0.358493	-0.0876676	-0.389256	-0.312037	-0.189143	0.32526	0.0793233	0.203248	-0.286932	-0.0116216	0.184925	-0.03694	0.121618	-0.155266	0.220997
Zm00001d036023	Zm00001d036023		cytochrome P450 family 704 subfamily A polypeptide 2	M1	black	0.587305	-0.00269389	-0.104426	0.184071	-0.259794	-0.270283	-0.65732	-0.647459	-0.60096	-0.369027	-0.324435	-0.206671	0.0234192	0.142203	0.742232
Zm00001d036197	Zm00001d036197		HXXXD-type acyl-transferase family protein	M1	black	0.537281	-0.113918	-0.288333	-0.275797	-0.296546	0.265034	0.0563119	-0.109373	-0.290882	0.169162	0.190776	-0.181344	-0.296702	-0.0638992	0.528193
Zm00001d036389	Zm00001d036389			M1	black	0.423758	-0.238099	-0.525878	-0.415886	0.0502167	0.42278	0.049183	0.162908	-0.407571	-0.192069	-0.0734542	0.145882	0.238062	-0.121727	0.249176
Zm00001d036738	Zm00001d036738		S-adenosyl-L-methionine-dependent methyltransferases superfamily protein	M1	black	0.734902	-0.34269	-0.735841	-0.678221	-0.224048	0.701114	0.287082	0.313535	-0.50012	-0.052393	0.110005	0.139033	0.149089	-0.102988	0.510581
Zm00001d037057	Zm00001d037057		Transmembrane amino acid transporter family protein	M1	black	0.504039	0.0219189	-0.109396	-0.0111332	-0.162985	0.0440758	-0.167895	-0.246808	-0.305898	-0.192575	-0.164032	-0.0620846	0.136928	0.0915682	0.429566
Zm00001d037204	Zm00001d037204		Protein EXORDIUM	M1	black	0.585627	-0.326941	-0.475603	-0.430393	-0.117456	0.386436	0.0460897	-0.165061	-0.485549	-0.175945	-0.175148	-0.10328	0.110965	0.132839	0.435488
Zm00001d037205	Zm00001d037205		Protein EXORDIUM	M1	black	0.485913	0.210595	-0.233451	-0.225045	-0.296364	0.295289	0.21365	0.145148	-0.114592	0.294772	0.373326	-0.197975	-0.0898124	-0.185086	0.38906
Zm00001d037367	Zm00001d037367		O-fucosyltransferase family protein	M1	black	0.623004	-0.243802	-0.315854	-0.406801	-0.340969	0.381676	0.233605	-0.0782798	-0.204382	0.349992	0.173009	0.000568879	-0.253946	-0.410644	0.491505
Zm00001d037436	DZS18			M1	black	0.925543	-0.354465	-0.643991	-0.489616	-0.211776	0.376649	-0.16317	-0.296789	-0.7549	-0.146215	-0.109388	-0.186896	-0.0580773	0.0255741	0.883496
Zm00001d037487	Zm00001d037487		2-oxoglutarate (2OG) and Fe(II)-dependent oxygenase superfamily protein	M1	black	0.390105	-0.245813	-0.559464	-0.432423	0.11057	0.42585	0.0409846	0.24768	-0.418332	-0.212022	-0.15003	0.186409	0.15079	-0.00930554	0.210579
Zm00001d037631	Zm00001d037631			M1	black	0.773339	-0.247354	-0.72241	-0.538103	-0.207085	0.554651	0.0453298	0.269105	-0.603898	-0.251576	-0.162845	0.0425426	0.0712805	-0.0559518	0.571012
Zm00001d037637	Zm00001d037637		Lactoylglutathione lyase	M1	black	0.897515	-0.157292	-0.489681	-0.284121	-0.318667	0.189116	-0.304001	-0.430226	-0.723004	-0.172111	-0.16291	-0.235727	-0.103688	0.0732336	0.931807
Zm00001d037780	Zm00001d037780		hAT transposon superfamily protein	M1	black	0.657461	0.163669	-0.196561	0.031178	-0.357107	-0.0351196	-0.355919	-0.351271	-0.467225	-0.0505149	0.047083	-0.164702	-0.0818873	-0.0392828	0.818501
Zm00001d037795	Zm00001d037795		Protein ROOT HAIR DEFECTIVE 3 homolog 2	M1	black	0.337194	-0.214724	-0.196243	-0.23264	-0.0522787	0.215462	0.0890956	-0.0567297	-0.163273	-0.0174052	-0.0733869	-0.00392929	-0.0620577	0.00607691	0.228312
Zm00001d037890	Zm00001d037890		Subtilisin-like protease SBT1.9	M1	black	0.484194	-0.290122	-0.656778	-0.557876	0.105285	0.542286	0.146781	0.303466	-0.44904	-0.292366	-0.267063	0.162986	0.0916334	0.256784	0.280321
Zm00001d037982	Zm00001d037982		AMP deaminase	M1	black	0.374835	-0.0176929	-0.443908	-0.0974339	0.145375	0.14192	-0.383924	-0.00134375	-0.597964	-0.575574	-0.296609	0.0101505	0.475539	0.0942416	0.294041
Zm00001d037988	ESP1		embryo specific protein1	M1	black	0.467788	-0.271303	-0.518269	-0.362306	0.30405	0.399505	-0.0377143	0.171742	-0.458928	-0.341477	-0.301033	0.152976	0.368583	-0.115314	0.294096
Zm00001d038078	Zm00001d038078		Actin-interacting protein 1-2	M1	black	0.448959	0.286857	-0.0140775	0.134296	-0.33396	-0.0802718	-0.232077	-0.254207	-0.214461	0.0944966	0.178307	-0.112537	-0.0951402	-0.164467	0.599883
Zm00001d038163	PDK1		pyruvate orthophosphate dikinase1	M1	black	0.694649	-0.102601	-0.173921	-0.0531743	-0.355617	-0.0290836	-0.302092	-0.51305	-0.454658	-0.0181476	-0.183258	-0.193134	-0.26847	0.00963416	0.844153
Zm00001d038167	Zm00001d038167		Lipase	M1	black	0.565817	0.119482	-0.0371684	0.108577	-0.409327	-0.122205	-0.304104	-0.222423	-0.287226	-0.0561145	-0.0355983	-0.0315337	-0.121276	-0.142118	0.597553
Zm00001d038288	MYBR13	MYB_related	Putative MYB DNA-binding domain superfamily protein	M1	black	0.866325	-0.484181	-0.850007	-0.75713	-0.185906	0.682226	0.154317	0.122064	-0.680567	-0.139483	-0.185312	0.0228535	0.0200603	-0.0184852	0.673275
Zm00001d038519	Zm00001d038519			M1	black	0.430317	-0.0297431	-0.179532	-0.0942423	-0.390227	0.0903576	-0.0936987	-0.181458	-0.259946	0.0332478	-0.0725989	-0.0401402	-0.223043	-0.000342459	0.434875
Zm00001d038557	CA5P10	NF-YC	nuclear factor Y subunit C11	M1	black	0.421662	-0.27115	-0.453323	-0.334396	-0.109433	0.284564	-0.0487065	-0.0136574	-0.451729	-0.292868	-0.263455	-0.0649127	0.24657	-0.0413434	0.310314
Zm00001d038642	Zm00001d038642		Protein SULFUR DEFICIENCY-INDUCED 1	M1	black	0.725468	-0.471078	-0.726867	-0.728615	-0.075079	0.682553	0.248154	0.0371771	-0.544895	-0.0832701	-0.0873416	0.00133791	-0.0179783	0.113099	0.502075
Zm00001d038915	Zm00001d038915		Putative WAK receptor-like protein kinase family protein	M1	black	0.457281	-0.214781	-0.61283	-0.396271	-0.194895	0.311095	-0.158494	-0.0673701	-0.621962	-0.216784	-0.128726	-0.181872	0.0962692	0.0114999	0.416892
Zm00001d038984	PSAH1		photosystem I H subunit1	M1	black	0.703831	-0.320783	-0.777349	-0.636836	-0.164026	0.61718	0.113435	0.300593	-0.596498	-0.168405	-0.0583616	0.0218669	0.170494	-0.109978	0.436299
Zm00001d039029	Zm00001d039029		thiamine monophosphate synthase	M1	black	0.663001	-0.226519	-0.632064	-0.464813	0.0714932	0.466093	-0.0661904	-0.256338	-0.68071	-0.447408	-0.439353	-0.0614731	0.334771	0.230465	0.549264
Zm00001d039065	GBF1	bZIP	G-box binding factor	M1	black	0.803573	-0.0422108	-0.27934	-0.0283895	-0.337807	-0.0545815	-0.48566	-0.510488	-0.638376	-0.162046	-0.145231	-0.191618	-0.12335	-0.0452317	0.893076
Zm00001d039070	Zm00001d039070			M1	black	0.70344	-0.221009	-0.589587	-0.370383	-0.167215	0.343239	-0.188096	-0.171392	-0.679633	-0.41195	-0.336245	-0.121442	0.180872	0.0736157	0.558351
Zm00001d039087	Zm00001d039087		Phospholipase A1-IIgamma	M1	black	0.683312	-0.422197	-0.727259	-0.652148	0.0476725	0.614304	0.137202	0.135937	-0.558477	-0.12798	-0.147559	0.0901952	0.081666	-0.186514	0.460307
Zm00001d039194	SIG8		RNA polymerase sigma factor sigE chloroplastic/mitochondrial	M1	black	0.579206	-0.180399	-0.271302	-0.215746	-0.218634	0.179068	-0.0733678	-0.251052	-0.384321	-0.0136838	-0.146945	-0.0583535	0.0324957	-0.00644502	0.562683
Zm00001d039494	Zm00001d039494		SIT4 phosphatase-associated family protein	M1	black	0.357372	-0.181719	-0.261562	-0.185973	-0.171934	0.173647	-0.058982	-0.0861035	-0.317823	-0.167518	-0.114588	0.0094378	0.165861	-0.00334654	0.254623
Zm00001d039514	Zm00001d039514		Clavaminate synthase-like protein	M1	black	0.355337	0.0643952	0.0660039	0.0909982	-0.268224	-0.09581	-0.152039	-0.410856	-0.149437	-0.0229349	-0.0502171	-0.0856572	-0.0284607	0.0530675	0.373547
Zm00001d039745	Zm00001d039745		Protein phosphatase 2C	M1	black	0.832095	-0.272277	-0.603327	-0.497467	-0.199645	0.462859	-0.00115881	-0.164103	-0.612774	-0.135236	-0.119026	-0.0861367	0.0374007	-0.03295	0.66022
Zm00001d039822	Zm00001d039822		LRR receptor-like serine/threonine-protein kinase EFR	M1	black	0.648138	-0.297653	-0.585862	-0.514197	-0.0421355	0.552219	0.152869	0.0171195	-0.486114	-0.128764	-0.0893094	0.10613	0.335158	-0.0925657	0.464983
Zm00001d039851	Zm00001d039851			M1	black	0.702686	-0.272491	-0.827157	-0.564083	-0.0438651	0.549615	-0.079621	0.194232	-0.740828	-0.393012	-0.179585	0.0500695	0.241228	0.00946387	0.515283
Zm00001d039914	Zm00001d039914		Metallothionein-like protein type 2	M1	black	0.49067	0.409055	-0.0418052	0.141175	-0.307169	-0.113888	-0.285995	-0.254339	-0.257892	7.05e-05	0.0412015	-0.144681	-0.146044	-0.0446598	0.536925
Zm00001d039933	Zm00001d039933		16.9 kDa class I heat shock protein 1	M1	black	0.650353	-0.355204	-0.635652	-0.578735	-0.168536	0.530372	0.143571	0.0965766	-0.494748	0.0884128	0.0906294	-0.0409442	-0.0203093	-0.150751	0.498864
Zm00001d040720	Zm00001d040720		Polyketide cyclase/dehydrase and lipid transport superfamily protein	M1	black	0.456057	-0.00809323	-0.233843	-0.144712	-0.176413	0.227601	-0.0173504	-0.140594	-0.306087	-0.152897	-0.0414683	0.00541716	0.190671	0.043954	0.417926
Zm00001d040772	Zm00001d040772		Expressed protein; protein	M1	black	0.351893	-0.143198	-0.319218	-0.195793	-0.123893	0.184335	-0.10486	-0.0272495	-0.357697	-0.175488	-0.143849	-0.0151482	0.170009	-0.0886071	0.253995
Zm00001d040773	Zm00001d040773		Expressed protein; protein	M1	black	0.303051	-0.112454	-0.349324	-0.227639	-0.204451	0.247156	-0.0292684	0.102938	-0.312325	-0.137754	-0.115489	-0.0588471	0.215706	-0.166632	0.183843
Zm00001d041140	Zm00001d041140			M1	black	0.610706	0.00840708	-0.209165	-0.0712517	-0.275058	0.0260395	-0.248613	-0.353518	-0.402449	0.0477257	0.00380098	-0.0883487	-0.0380419	-0.239503	0.674374
Zm00001d041965	Zm00001d041965		drought-induced 19	M1	black	0.686444	0.0947856	-0.362611	-0.371591	-0.407703	0.458148	0.302912	0.160449	-0.203564	0.242141	0.197517	0.0334678	-0.0999237	-0.179798	0.55752
Zm00001d041972	Zm00001d041972		Cellulose synthase-like protein G3	M1	black	0.577571	-0.249446	-0.483589	-0.456179	-0.13143	0.400103	0.0943939	-0.0135924	-0.397638	0.123393	0.143318	-0.0790765	-0.0949069	-0.176579	0.441403
Zm00001d042142	Zm00001d042142		Probable inactive purple acid phosphatase 16	M1	black	0.666319	-0.341672	-0.624474	-0.716215	-0.292946	0.682704	0.428561	0.0811912	-0.351727	0.356229	0.230513	-0.0957128	-0.182309	-0.134468	0.479669
Zm00001d042263	BHLH175	bHLH	Inducer of CBF expression 2	M1	black	0.840585	-0.544293	-0.858846	-0.769734	-0.0508091	0.683677	0.135226	0.136565	-0.698714	-0.178317	-0.161859	0.00850269	0.118305	-0.0350603	0.60963
Zm00001d042293	Zm00001d042293		L-type lectin-domain containing receptor kinase IX.1	M1	black	0.356325	0.0841193	-0.350524	-0.170948	-0.0787556	0.242098	-0.0533608	0.151794	-0.308389	-0.104163	0.0102333	0.125412	0.0725709	-0.0575344	0.274385
Zm00001d042609	NACTF109	NAC	NAC domain-containing protein 48%3B NAC transcription factor	M1	black	0.789248	0.105927	-0.309162	-0.138872	-0.328555	0.180866	-0.153437	-0.131823	-0.443288	-0.052692	-0.0573306	-0.0239104	-0.0142918	-0.0999594	0.71537
Zm00001d042647	Zm00001d042647		Protein PLASTID MOVEMENT IMPAIRED 1-RELATED 1	M1	black	0.470434	-0.0788593	-0.492846	-0.321974	-0.113555	0.346977	-0.0438338	0.0447863	-0.463118	-0.135829	-0.0149993	-0.0488712	0.150505	0.0103576	0.341893
Zm00001d042840	SHBP1		Sedoheptulose-17-bisphosphatase chloroplastic	M1	black	0.47998	-0.106736	-0.103046	-0.0494783	-0.0822756	0.0297874	-0.154567	-0.27681	-0.281667	-0.098647	-0.124115	0.00752724	0.160733	-0.0327155	0.452203
Zm00001d042856	Zm00001d042856			M1	black	0.588387	-0.260604	-0.486891	-0.413335	-0.158295	0.389594	0.0307153	-0.0071282	-0.441277	-0.0426542	-0.0109268	-0.032804	-0.00833513	-0.110308	0.425249
Zm00001d043190	Zm00001d043190			M1	black	0.577716	-0.467693	-0.567932	-0.622335	-0.140821	0.506824	0.243967	-0.111454	-0.427478	0.135062	-0.120072	-0.136488	-0.019022	-0.0146051	0.432768
Zm00001d043257	Zm00001d043257		G-type lectin S-receptor-like serine/threonine-protein kinase CES101	M1	black	0.586126	0.130629	-0.251571	0.0682281	-0.234455	-0.0483181	-0.491029	-0.395839	-0.586523	-0.371394	-0.173458	-0.130414	0.180744	0.0498782	0.589806
Zm00001d043386	Zm00001d043386		Dynein light chain LC6%2C flagellar outer arm	M1	black	0.496303	-0.127709	-0.206939	-0.272201	-0.136052	0.263707	0.160012	0.099068	-0.120278	0.277958	0.301627	-0.0502467	-0.183602	-0.267673	0.340606
Zm00001d043395	Zm00001d043395		Unknow protein	M1	black	0.428565	0.193663	-0.207755	-0.0705552	-0.300383	0.181113	-0.040403	0.011814	-0.232479	0.0975213	0.245989	0.108453	-0.0621832	-0.170207	0.442093
Zm00001d043479	Zm00001d043479		Coiled-coil domain-containing protein 25	M1	black	0.721873	-0.286187	-0.802988	-0.554189	-0.0645014	0.541984	-0.0603736	0.25006	-0.715028	-0.382959	-0.207948	0.0720402	0.272156	0.00437145	0.507653
Zm00001d043653	Zm00001d043653		Type I inositol polyphosphate 5-phosphatase 1	M1	black	0.448183	-0.177465	-0.393642	-0.346938	-0.0879432	0.392917	0.176192	0.395113	-0.211195	0.012388	0.0917017	0.232704	0.0517194	-0.260099	0.310466
Zm00001d043778	PPR152		pentatricopeptide repeat protein152	M1	black	0.831167	-0.228214	-0.735475	-0.485441	-0.116538	0.485595	-0.136477	-0.0303759	-0.781446	-0.433261	-0.28916	-0.133229	0.322648	0.046281	0.675868
Zm00001d043829	Zm00001d043829		UDP-glycosyltransferase 84A1	M1	black	0.497537	-0.162497	-0.25144	-0.202813	-0.026194	0.206776	-0.0213272	-0.122033	-0.307105	-0.082048	-0.0117405	0.034095	0.176228	-0.104318	0.409089
Zm00001d044262	Zm00001d044262			M1	black	0.339746	-0.0571296	-0.207123	-0.0974463	-0.106585	0.098845	-0.134927	-0.112829	-0.286861	-0.0871443	-0.053541	-0.00648231	0.0640998	-0.0484561	0.298386
Zm00001d044291	Zm00001d044291		actin binding protein family	M1	black	0.719668	-0.153469	-0.46842	-0.350971	0.010452	0.353145	-0.045809	-0.0873628	-0.510421	-0.21226	-0.146826	-0.0950277	0.0823347	0.064277	0.637859
Zm00001d044608	ASN2		asparagine synthetase2	M1	black	0.79326	-0.33498	-0.675627	-0.618015	-0.211265	0.545411	0.127726	0.0547007	-0.545058	0.0271661	0.0758303	-0.0648405	-0.101976	-0.0988572	0.603699
Zm00001d044666	FHA9		SMAD/FHA domain-containing protein	M1	black	0.399187	0.0705738	-0.0434568	0.0852109	-0.136044	-0.0722476	-0.277896	-0.296591	-0.291254	-0.210097	-0.116662	-0.0740366	0.13004	0.089792	0.419206
Zm00001d044943	Zm00001d044943		UDP-glycosyltransferase 73D1	M1	black	0.665118	-0.256784	-0.584791	-0.374788	-0.173979	0.343764	-0.177621	-0.174174	-0.673433	-0.289828	-0.19299	0.0130032	0.291788	0.0282418	0.532368
Zm00001d044975	C1	MYB	Anthocyanin regulatory C1 protein	M1	black	0.60595	-0.232855	-0.395836	-0.291215	-0.360391	0.198982	-0.145016	-0.268313	-0.495103	-0.110288	-0.137409	-0.134503	-0.28951	0.135125	0.566586
Zm00001d044978	Zm00001d044978		1-aminocyclopropane-1-carboxylate oxidase 1	M1	black	0.398709	-0.0565843	-0.128164	-0.0107298	-0.46975	-0.0422506	-0.229402	-0.221443	-0.293102	-0.0853145	-0.0123992	-0.109355	-0.476016	0.138005	0.516228
Zm00001d044999	Zm00001d044999			M1	black	0.714196	-0.21835	-0.476891	-0.333937	-0.461953	0.257199	-0.15428	-0.322701	-0.602098	-0.117847	-0.108961	-0.220054	-0.256521	0.171459	0.703472
Zm00001d045253	Zm00001d045253			M1	black	0.648427	-0.209507	-0.382987	-0.307182	-0.207902	0.257909	-0.0648582	-0.195021	-0.434925	-0.0246384	-0.0486076	0.000850928	-0.0376618	-0.122598	0.542882
Zm00001d045381	Zm00001d045381		DNA-repair protein XRCC1	M1	black	0.508534	-0.202543	-0.441404	-0.309496	-0.369638	0.335051	0.00611729	0.0962954	-0.39393	-0.24599	-0.200325	0.119238	-0.0250153	0.0108256	0.379458
Zm00001d045461	Zm00001d045461			M1	black	0.909849	-0.311951	-0.7195	-0.506594	-0.257923	0.401671	-0.194019	-0.251095	-0.812845	-0.234157	-0.173027	-0.18797	0.0146049	0.04285	0.814667
Zm00001d045886	Zm00001d045886			M1	black	0.364003	-0.151414	-0.375326	-0.28595	-0.0368287	0.277119	-0.00907106	-0.00499108	-0.334674	-0.034965	0.0628942	0.0237546	0.117218	-0.0690323	0.273805
Zm00001d045935	Zm00001d045935			M1	black	0.440241	0.328415	0.0815653	0.184744	-0.272306	-0.14234	-0.216117	-0.284221	-0.139105	0.0326076	0.0399308	-0.083661	-0.133412	-0.000253751	0.504044
Zm00001d045937	Zm00001d045937			M1	black	0.798988	-0.307627	-0.773875	-0.583331	0.0269772	0.57294	0.0146367	0.200349	-0.686404	-0.370133	-0.223976	0.0756483	0.224673	0.11056	0.674329
Zm00001d046225	Zm00001d046225		Multidrug resistance protein ABC transporter family	M1	black	0.489393	-0.111991	-0.123358	-0.19626	-0.21294	0.125589	0.0698562	-0.140711	-0.128329	0.289864	0.174063	-0.105077	-0.324775	-0.223721	0.435068
Zm00001d046226	MRPA1		multidrug resistance protein associated1	M1	black	0.800742	-0.138624	-0.38736	-0.351092	-0.339561	0.2789	-0.0133745	-0.2293	-0.436299	0.211981	0.163118	-0.185595	-0.223799	-0.205476	0.723912
Zm00001d046234	Zm00001d046234		Inositol oxygenase 2	M1	black	0.753167	0.101428	-0.419517	-0.131171	-0.325185	0.156195	-0.283792	-0.051898	-0.579463	-0.282832	-0.167973	-0.0818594	0.107966	-0.0632467	0.740413
Zm00001d046374	Zm00001d046374		Premnaspirodiene oxygenase	M1	black	0.330495	-0.152732	-0.382998	-0.327972	-0.171204	0.316042	0.0867218	0.133041	-0.272218	-0.0689479	0.0315708	0.0248481	0.0922914	-0.0785971	0.230354
Zm00001d046479	Zm00001d046479		UDP-glycosyltransferase 90A1	M1	black	0.760377	-0.119959	-0.254244	-0.128208	-0.302423	0.0513042	-0.270213	-0.406284	-0.487281	-0.0346426	-0.10606	-0.183828	-0.226705	-0.127609	0.828865
Zm00001d046784	Zm00001d046784		Alpha carbonic anhydrase 7	M1	black	0.872219	-0.234213	-0.446553	-0.33038	-0.347449	0.244172	-0.164947	-0.316441	-0.590423	-0.027192	-0.0523708	-0.144655	-0.231211	-0.0662851	0.836084
Zm00001d046937	BZIP17	bZIP	Basic leucine zipper 9	M1	black	0.902522	-0.12062	-0.603012	-0.329323	-0.253213	0.322146	-0.243779	-0.0867042	-0.727058	-0.376003	-0.2874	-0.0243574	0.0831146	0.0109048	0.822589
Zm00001d046938	Zm00001d046938		Pollen receptor-like kinase 4	M1	black	0.828014	-0.486852	-0.723429	-0.697246	-0.0694874	0.621762	0.15818	-0.0707037	-0.606825	-0.120637	-0.217489	-0.0282952	0.00346391	-0.0427305	0.618328
Zm00001d046952	Zm00001d046952		Allantoate deiminase	M1	black	0.481036	0.471887	-0.210166	0.0918246	-0.128728	-0.00476225	-0.351266	-0.274281	-0.421064	-0.117399	0.0292023	-0.155659	0.10963	-0.00454265	0.533656
Zm00001d046966	Zm00001d046966			M1	black	0.536972	-0.333216	-0.512544	-0.465495	-0.020027	0.457483	0.13214	0.21298	-0.391781	-0.182288	-0.167675	0.00584144	0.110201	0.010048	0.321658
Zm00001d047124	Zm00001d047124		Proline oxidase	M1	black	0.885157	-0.306918	-0.81956	-0.572469	-0.218568	0.499531	-0.149176	-0.0673859	-0.851405	-0.307098	-0.190656	-0.156217	0.134695	0.0426132	0.746607
Zm00001d047423	Zm00001d047423		Peptidase C15 pyroglutamyl peptidase I-like	M1	black	0.836026	-0.403028	-0.675243	-0.653582	-0.208179	0.612134	0.213864	0.0199703	-0.55194	-0.0413241	-0.0809466	-0.000336842	0.0609713	-0.0139833	0.701776
Zm00001d047639	NAS6		nicotianamine synthase6	M1	black	0.383439	0.0693873	0.138012	0.167758	-0.221999	-0.218448	-0.250023	-0.409476	-0.120384	0.0606301	-0.0486594	-0.12598	-0.286774	-0.111808	0.472908
Zm00001d047639	NAS7		nicotianamine synthase6	M1	black	0.383439	0.0693873	0.138012	0.167758	-0.221999	-0.218448	-0.250023	-0.409476	-0.120384	0.0606301	-0.0486594	-0.12598	-0.286774	-0.111808	0.472908
Zm00001d047714	Zm00001d047714		Actin-interacting protein 1-2	M1	black	0.575873	0.0955271	-0.191082	-0.0275118	-0.272241	0.0184668	-0.255417	-0.290038	-0.406199	-0.0627008	0.0267493	-0.130999	-0.0173231	-0.0095689	0.660255
Zm00001d047761	Zm00001d047761		Two-component response regulator-like APRR3	M1	black	0.723006	0.107333	-0.199812	-0.00191521	-0.298359	0.00818578	-0.343742	-0.515602	-0.501118	-0.147899	-0.167929	-0.222269	0.0144562	-0.0931643	0.756557
Zm00001d047765	Zm00001d047765		Glutathione S-transferase L2 chloroplastic	M1	black	0.437013	-0.130014	-0.0351035	-0.0714022	-0.229256	0.0415608	-0.0564479	-0.450181	-0.199749	0.0658813	-0.0325264	-0.122258	-0.159874	0.0200536	0.428237
Zm00001d047779	Zm00001d047779		Whole genome shotgun sequence of line PN40024 scaffold_36.assembly12x (Fragment)	M1	black	0.794797	-0.185995	-0.770088	-0.500747	-0.125737	0.498236	-0.123966	0.0853981	-0.747934	-0.31508	-0.153304	0.00986374	0.224066	-0.0669097	0.600486
Zm00001d047936	Zm00001d047936		glutamate-ammonia ligases;catalytics;glutamate-ammonia ligases	M1	black	0.430206	-0.0237672	-0.214515	-0.12161	-0.255691	0.0874577	-0.123021	-0.167347	-0.325298	-0.0717821	-0.0230619	-0.183417	-0.107437	0.137056	0.450044
Zm00001d047973	Zm00001d047973			M1	black	0.62702	-0.236967	-0.659497	-0.478976	-0.41667	0.442328	-0.0328611	-0.00389404	-0.629089	-0.160746	-0.0555874	-0.116697	0.0989195	-0.0160964	0.515564
Zm00001d048006	PSK3		Putative phytosulfokine peptide	M1	black	0.610445	-0.335635	-0.347426	-0.499936	-0.321437	0.438956	0.338726	-0.0355904	-0.196892	0.37309	0.185028	-0.138466	-0.146928	-0.299161	0.435242
Zm00001d048063	Zm00001d048063			M1	black	0.732197	-0.313686	-0.598801	-0.456527	-0.244016	0.421162	-0.0602062	-0.120102	-0.627986	-0.193621	-0.13027	-0.0514603	0.133121	-0.0792103	0.576306
Zm00001d048064	Zm00001d048064			M1	black	0.715458	-0.297045	-0.587232	-0.397148	-0.229303	0.353217	-0.166606	-0.172469	-0.67777	-0.26072	-0.176011	-0.0926031	0.121106	0.0432257	0.584134
Zm00001d048073	Zm00001d048073		Heat shock 70 kDa protein 8	M1	black	0.696881	-0.323092	-0.657791	-0.576575	-0.301129	0.564518	0.134602	0.0296866	-0.54682	0.0128628	-0.00235481	-0.0826259	0.052129	-0.163102	0.522259
Zm00001d048099	Zm00001d048099		Beta-glucosidase 11	M1	black	0.889809	-0.0719998	-0.565168	-0.290319	-0.267928	0.233135	-0.331832	-0.379944	-0.782251	-0.251257	-0.170926	-0.193663	0.123828	0.000131724	0.865425
Zm00001d048189	Zm00001d048189		Sulfate transporter 1.2	M1	black	0.563364	-0.167393	-0.205975	-0.156486	-0.148122	0.125708	-0.116247	-0.334404	-0.369492	-0.123846	-0.1709	-0.0694903	0.023091	0.134742	0.485569
Zm00001d048444	Zm00001d048444		Protein SULFUR DEFICIENCY-INDUCED 1	M1	black	0.793779	-0.27773	-0.458843	-0.366102	-0.209441	0.288661	-0.113447	-0.292736	-0.573341	-0.115001	-0.114835	-0.113908	-0.0724123	0.0660797	0.68877
Zm00001d048455	BZIP64	bZIP	Putative bZIP transcription factor superfamily protein	M1	black	0.493195	-0.202188	-0.346258	-0.211164	-0.0980055	0.217782	-0.140362	-0.133381	-0.450676	-0.280926	-0.24329	0.00237679	0.184614	0.0513521	0.372992
Zm00001d048479	Zm00001d048479		Nascent polypeptide-associated complex alpha subunit-like protein	M1	black	0.308474	-0.16193	-0.5094	-0.269155	0.1363	0.270252	-0.199778	0.179664	-0.510702	-0.36399	0.033195	0.00150961	0.30395	0.0862684	0.191045
Zm00001d048520	Zm00001d048520		Aquaporin TIP3.1	M1	black	0.913136	-0.293662	-0.691291	-0.568929	-0.199738	0.555751	0.0600992	-0.0120682	-0.64578	-0.129551	-0.158604	-0.0857045	0.0166188	-0.0329305	0.83068
Zm00001d048615	Zm00001d048615		Putative membrane lipoprotein	M1	black	0.691783	-0.351592	-0.572005	-0.596684	-0.0416979	0.595939	0.280918	0.200759	-0.377984	-0.0742056	-0.0992871	0.0931249	0.0554448	0.00582411	0.474205
Zm00001d048806	AZ22Z5		22kD alpha zein5	M1	black	0.913393	-0.359914	-0.720051	-0.505623	-0.317508	0.369099	-0.23197	-0.312539	-0.841756	-0.216388	-0.172355	-0.197057	-0.0012932	-0.0325461	0.851227
Zm00001d048807	Zm00001d048807			M1	black	0.955796	-0.384138	-0.751264	-0.557126	-0.279673	0.433539	-0.170384	-0.234604	-0.831832	-0.213984	-0.181346	-0.186425	-0.00511383	-0.0141025	0.849374
Zm00001d048808	Zm00001d048808		Kafirin PSKR2 Precursor	M1	black	0.957368	-0.401836	-0.791185	-0.598553	-0.235398	0.500991	-0.110048	-0.090166	-0.813401	-0.247634	-0.207169	-0.123969	0.0267951	-0.0152823	0.818855
Zm00001d048809	AZ22Z3		zein protein 22.1	M1	black	0.937616	-0.365903	-0.7756	-0.584756	-0.229882	0.514681	-0.0721208	0.0012895	-0.767493	-0.251149	-0.201427	-0.0670968	0.0243243	-0.00242332	0.806034
Zm00001d048810	Zm00001d048810			M1	black	0.957694	-0.366694	-0.724166	-0.528732	-0.264571	0.417449	-0.173021	-0.210548	-0.809572	-0.223951	-0.200037	-0.161462	-0.0248947	0.00479048	0.866297
Zm00001d048812	AZ22Z4		22kD alpha zein4	M1	black	0.952616	-0.375038	-0.753115	-0.569279	-0.259797	0.480968	-0.103529	-0.0816377	-0.77933	-0.224643	-0.187348	-0.111299	-0.00686632	-0.0247174	0.81999
Zm00001d048813	AZS22-8		Zein-alpha ZA1/M1	M1	black	0.953243	-0.411332	-0.777962	-0.606414	-0.230177	0.51266	-0.0774125	-0.0651817	-0.784015	-0.225432	-0.193485	-0.105383	0.0204632	-0.0198539	0.800226
Zm00001d048816	Zm00001d048816			M1	black	0.949906	-0.337088	-0.744208	-0.53873	-0.250126	0.463194	-0.128705	-0.0768715	-0.784715	-0.245159	-0.188588	-0.107917	0.00443292	-0.0064328	0.851418
Zm00001d048817	ZP3		zein protein3	M1	black	0.955378	-0.359197	-0.750257	-0.546905	-0.266791	0.457373	-0.138585	-0.107062	-0.799206	-0.244424	-0.197863	-0.111742	-0.00706088	-0.00350563	0.854155
Zm00001d048818	Zm00001d048818			M1	black	0.962636	-0.372078	-0.740572	-0.554613	-0.257381	0.463939	-0.123584	-0.121341	-0.787815	-0.222781	-0.186603	-0.122163	-0.000265113	-0.0247058	0.845222
Zm00001d048837	CKI8		Cyclin-dependent kinase inhibitor 3	M1	black	0.414232	0.0529258	-0.0900846	-0.0772271	-0.14226	0.0854002	-0.0113238	-0.116992	-0.154618	0.12095	0.192326	-0.0827584	-0.0556896	-0.107943	0.376983
Zm00001d048847	ZPL2A		zein polypeptidesL2a	M1	black	0.899094	-0.452776	-0.856052	-0.701956	-0.128554	0.643742	0.0502739	0.122707	-0.750358	-0.286472	-0.233042	-0.00988029	0.121391	0.000306033	0.695941
Zm00001d048848	ZEIN		Zein-alpha 19B1	M1	black	0.865851	-0.455435	-0.871256	-0.73561	-0.0622013	0.696319	0.112127	0.169885	-0.723185	-0.303365	-0.238468	0.0386414	0.166052	0.0217159	0.657536
Zm00001d048849	Zm00001d048849			M1	black	0.857096	-0.429367	-0.853751	-0.718517	-0.0445489	0.69143	0.121302	0.181762	-0.703784	-0.304622	-0.235202	0.0593549	0.168667	0.0314591	0.666045
Zm00001d048850	ZMPMS1		Zein-alpha PMS1	M1	black	0.857984	-0.443505	-0.855812	-0.724153	-0.0519203	0.691633	0.122243	0.186554	-0.70366	-0.300572	-0.23675	0.0521	0.162572	0.0281306	0.656311
Zm00001d048851	FL4		floury4	M1	black	0.851557	-0.432702	-0.851227	-0.724758	-0.0538091	0.700338	0.140009	0.202779	-0.688424	-0.294726	-0.23462	0.054504	0.159697	0.0268096	0.648036
Zm00001d048852	Zm00001d048852		Zein-alpha A30	M1	black	0.879279	-0.455438	-0.869972	-0.720954	-0.0707944	0.676123	0.0810838	0.148476	-0.740868	-0.304552	-0.243351	0.0205452	0.159238	0.0112079	0.671695
Zm00001d048890	Zm00001d048890		Acyl-coenzyme A oxidase	M1	black	0.751694	0.00975151	-0.60065	-0.454565	-0.372711	0.483185	0.0720479	0.12019	-0.501552	0.127197	0.232256	-0.0951228	0.00305586	-0.217126	0.6025
Zm00001d048899	Zm00001d048899		HVA22-like protein a	M1	black	0.558751	-0.202525	-0.40761	-0.425689	0.0497293	0.45899	0.222186	0.0978816	-0.257845	-0.109304	-0.118013	0.0919619	0.194152	-0.201799	0.329086
Zm00001d049157	Zm00001d049157		octicosapeptide/Phox/Bem1p (PB1) domain-containing protein	M1	black	0.363086	0.236317	-0.36646	-0.105492	-0.203123	0.135658	-0.190581	0.0594014	-0.40695	-0.213488	-0.0506542	0.0784325	0.00506075	0.112351	0.41814
Zm00001d049243	FL2		floury2	M1	black	0.941997	-0.328767	-0.749744	-0.536712	-0.243376	0.464956	-0.128044	-0.0401284	-0.781164	-0.258548	-0.201049	-0.0736615	-0.000311275	0.00991559	0.847492
Zm00001d049252	SWEET14B		sugars will eventually be exported transporter14b	M1	black	0.620708	-0.221457	-0.63109	-0.517265	-0.180166	0.568041	0.155767	0.0750008	-0.504579	-0.2712	-0.387493	0.0307221	0.16159	0.051026	0.418154
Zm00001d049476	Zm00001d049476		Z1A alpha zein protein	M1	black	0.856063	-0.466562	-0.870776	-0.741309	-0.0387335	0.699222	0.118686	0.192598	-0.714097	-0.297483	-0.237508	0.0265563	0.195558	-0.00988354	0.621196
Zm00001d049686	Zm00001d049686		AAA-type ATPase family protein	M1	black	0.649624	0.0683523	-0.271685	-0.101134	-0.254289	0.130174	-0.186381	-0.245909	-0.424261	-0.0555892	0.0324787	-0.0768565	0.141283	-0.237943	0.659956
Zm00001d049741	Zm00001d049741		Putative lectin-domain receptor-like protein kinase family protein	M1	black	0.859476	-0.325666	-0.545526	-0.446792	-0.301527	0.31135	-0.119046	-0.316732	-0.640444	-0.0445087	-0.116174	-0.215635	-0.171608	-0.0606369	0.792796
Zm00001d049805	Zm00001d049805			M1	black	0.557714	0.0344291	-0.614747	-0.392729	-0.00809785	0.46325	-0.0131973	0.15841	-0.536624	-0.299778	-0.0679338	0.107595	0.251432	0.142713	0.413624
Zm00001d050118	Zm00001d050118		GBF-interacting protein 1	M1	black	0.37604	-0.198819	-0.286337	-0.238302	-0.0245146	0.199065	-0.0214078	-0.0874911	-0.287998	-0.0793102	-0.107527	-0.0303488	0.0427218	-0.0717048	0.275455
Zm00001d050238	Zm00001d050238			M1	black	0.804332	-0.434098	-0.787195	-0.666215	-0.11938	0.641645	0.0803162	0.0416937	-0.684443	-0.23399	-0.196115	-0.0544131	0.222759	-0.0973896	0.540512
Zm00001d050297	Zm00001d050297			M1	black	0.60791	-0.527494	-0.588717	-0.661348	-0.169021	0.606235	0.278371	-0.0647365	-0.42584	0.048418	-0.0490149	-0.138222	-0.0661594	-0.143784	0.400524
Zm00001d050336	Zm00001d050336		Methylcrotonoyl-CoA carboxylase beta chain mitochondrial	M1	black	0.875078	-0.324265	-0.839974	-0.647516	-0.0999088	0.64767	0.0420238	0.197712	-0.718261	-0.312845	-0.217157	0.0470378	0.171052	-0.0736601	0.636024
Zm00001d050518	Zm00001d050518		MAC/Perforin domain containing protein	M1	black	0.449587	-0.0248566	-0.474574	-0.361908	-0.166842	0.399255	0.110444	0.238112	-0.328336	0.137529	0.326653	0.0953778	0.133168	-0.260728	0.316468
Zm00001d050815	Zm00001d050815		F-box/kelch-repeat protein SKIP20	M1	black	0.789898	-0.478679	-0.765212	-0.70593	0.061951	0.641916	0.135765	-0.0552723	-0.66264	-0.235667	-0.242089	-0.0480696	0.195546	0.0783503	0.595395
Zm00001d050826	Zm00001d050826		Protein REDUCED WALL ACETYLATION 3	M1	black	0.310684	-0.018959	-0.192188	-0.0899391	-0.201782	0.0272803	-0.160719	-0.156274	-0.283269	-0.0587264	-0.0311527	-0.137673	-0.193479	-0.0369669	0.338385
Zm00001d050909	Zm00001d050909			M1	black	0.321556	0.124117	-0.334645	-0.0713994	-0.185394	0.0516848	-0.292532	-0.0340911	-0.445551	-0.254848	-0.115014	-0.156535	0.0386466	0.205369	0.354844
Zm00001d051044	Zm00001d051044		Protein PIN-LIKES 2	M1	black	0.443257	0.130915	-0.222578	-0.025897	-0.286245	0.0869692	-0.165655	0.0821224	-0.272197	-0.0800856	-0.0174774	-0.0250526	-0.112651	-0.278842	0.38153
Zm00001d051453	Zm00001d051453			M1	black	0.739851	-0.303829	-0.492806	-0.329019	0.0608368	0.271046	-0.239288	-0.422157	-0.689502	-0.364088	-0.391117	-0.0652126	0.187555	0.163492	0.694036
Zm00001d051691	Zm00001d051691		DUF506 family protein	M1	black	0.578321	-0.139175	-0.132476	-0.0921143	-0.183756	0.0356868	-0.16163	-0.39196	-0.333366	-0.0649639	-0.145411	-0.0877812	-0.13442	0.0703736	0.562613
Zm00001d051781	Zm00001d051781		evolutionarily conserved C-terminal region 2	M1	black	0.777946	-0.393957	-0.805371	-0.637658	-0.0125815	0.621725	0.0382214	0.114112	-0.704822	-0.302026	-0.202843	0.0432198	0.304218	-0.0111797	0.532247
Zm00001d051976	SS5		starch synthase5	M1	black	0.585251	-0.544738	-0.559008	-0.662012	-0.104976	0.632569	0.341072	-0.0039245	-0.350465	0.110301	-0.0537893	-0.0290138	0.0122894	-0.262498	0.340317
Zm00001d052016	Zm00001d052016			M1	black	0.843137	-0.386055	-0.690155	-0.599439	-0.160941	0.558064	0.092801	0.122568	-0.592535	-0.177525	-0.175687	0.0334666	0.0606701	-0.0795386	0.624643
Zm00001d052079	LKRSDH1		Lysine-ketoglutarate reductase/saccharopine dehydrogenase1	M1	black	0.937707	-0.301102	-0.774569	-0.53832	-0.163802	0.501828	-0.125915	-0.00777837	-0.79923	-0.327958	-0.237775	-0.0731791	0.160747	-0.0409142	0.798241
Zm00001d052120	Zm00001d052120			M1	black	0.464546	-0.219368	-0.602947	-0.400524	-0.00269983	0.370005	-0.106377	0.0317657	-0.581863	-0.30919	-0.206	-0.0673414	0.18211	0.0158601	0.363003
Zm00001d052210	Zm00001d052210		UDP-glycosyltransferase 85A7	M1	black	0.489782	-0.128516	-0.219071	-0.156525	-0.180323	0.117534	-0.113856	-0.220873	-0.31967	-0.140638	-0.275824	-0.137054	-0.0746387	-0.175453	0.452923
Zm00001d052340	Zm00001d052340		CBL-interacting serine/threonine-protein kinase 10	M1	black	0.426949	0.0609741	-0.0261199	0.151078	-0.0451275	-0.115092	-0.339565	-0.158049	-0.288012	-0.397042	-0.312746	0.0311305	0.127252	0.0549625	0.394225
Zm00001d052347	Zm00001d052347			M1	black	0.418222	-0.14314	-0.255057	-0.101524	-0.0502128	0.0808695	-0.235703	-0.201913	-0.404291	-0.226694	-0.177436	0.0214326	0.125549	-0.117372	0.447645
Zm00001d052493	Zm00001d052493		Aluminium induced protein with YGL and LRDR motifs	M1	black	0.786063	0.0351269	-0.281603	0.000789709	-0.384022	-0.0605232	-0.504901	-0.496272	-0.657701	-0.274405	-0.208556	-0.266394	-0.128796	0.108167	0.920885
Zm00001d052625	Zm00001d052625		Glycosyltransferase 6	M1	black	0.400615	0.0267886	-0.199563	-0.221258	-0.158313	0.171795	0.107132	0.0671773	-0.112844	0.253791	0.149868	-0.081028	-0.231752	-0.170866	0.334904
Zm00001d052874	Zm00001d052874			M1	black	0.705596	-0.130695	-0.673819	-0.443322	-0.174481	0.434799	-0.104763	0.0113402	-0.656736	-0.184769	-0.00864624	-0.0411003	0.194829	-0.116134	0.529136
Zm00001d052931	Zm00001d052931		Acyl-coenzyme A oxidase	M1	black	0.691296	-0.0241252	-0.550114	-0.388832	-0.367444	0.399155	-0.0108082	0.0434127	-0.504714	0.077415	0.183928	-0.119417	-0.0204608	-0.195912	0.555304
Zm00001d052938	Zm00001d052938			M1	black	0.638737	0.197795	-0.136007	0.104344	-0.355598	-0.119074	-0.430943	-0.453047	-0.476203	-0.105587	-0.0198712	-0.194082	-0.156891	0.0756575	0.855609
Zm00001d053163	GRAS9	GRAS	Scarecrow-like protein 26	M1	black	0.529847	-0.0741644	-0.157012	-0.0742999	-0.179172	0.0438065	-0.187652	-0.344867	-0.368186	-0.161845	-0.184323	-0.0593205	0.0564632	0.105133	0.533656
Zm00001d053213	Zm00001d053213		Chaperone protein dnaJ 11 chloroplastic	M1	black	0.775251	-0.0340128	-0.409132	-0.261686	-0.257002	0.315954	-0.064141	-0.0360665	-0.468377	-0.0313593	0.042488	0.00793268	-0.0596623	-0.0406468	0.689582
Zm00001d053953	Zm00001d053953		Lil3 protein	M1	black	0.471464	-0.177453	-0.109115	-0.219147	-0.138957	0.21659	0.173322	-0.176032	-0.117014	0.153016	-0.0255659	-0.0037498	-0.0314544	-0.106942	0.471187
Zm00001d054074	Zm00001d054074			M1	black	0.609046	0.0267865	-0.165318	-0.0758254	-0.298222	0.0396172	-0.186396	-0.324178	-0.343869	0.105651	0.0655338	-0.218115	-0.38301	0.0259684	0.677928
ENSRNA049453717	ENSRNA049453717			M3	blue	-0.592771	0.445342	0.843962	0.829674	0.00725021	-0.834536	-0.387203	-0.373419	0.492752	0.0305204	-0.0422554	-0.0906523	-0.14721	0.0798159	-0.316955
ENSRNA049455955	ENSRNA049455955			M3	blue	-0.174561	0.28611	0.451333	0.429455	0.00618849	-0.364271	-0.151518	-0.206676	0.285612	0.240346	0.140122	0.272435	-0.152632	-0.209711	-0.0561187
ENSRNA049456719	ENSRNA049456719			M3	blue	-0.567344	0.500872	0.888041	0.893183	-0.026763	-0.910551	-0.471861	-0.443575	0.48245	0.140313	0.102765	-0.131101	-0.200228	-0.00334203	-0.26579
ENSRNA049457359	ENSRNA049457359			M3	blue	-0.390984	0.322566	0.790957	0.791009	-0.0543546	-0.828405	-0.491178	-0.555857	0.348566	-0.0130136	-0.114939	-0.0371852	-0.21487	0.0265509	-0.112512
ENSRNA049458846	ENSRNA049458846			M3	blue	-0.351047	0.203029	0.366606	0.178334	0.195188	-0.0622119	0.297314	0.211834	0.527377	0.150786	-0.0403787	0.173145	0.0526299	-0.104945	-0.444785
ENSRNA049458957	ENSRNA049458957			M3	blue	-0.382239	0.0430302	0.322968	0.177737	0.356124	-0.127843	0.144756	0.121772	0.394544	-0.00602388	-0.107645	0.0558046	0.108447	-0.0312656	-0.475697
ENSRNA049459101	ENSRNA049459101			M3	blue	-0.509333	0.228527	0.506862	0.46955	0.353051	-0.467546	-0.20169	-0.196465	0.340569	-0.139616	-0.201617	0.026974	0.0902025	0.170322	-0.409512
ENSRNA049460134	ENSRNA049460134			M3	blue	-0.47497	0.373704	0.726918	0.712356	0.0577802	-0.697186	-0.321061	-0.286931	0.436843	0.0316655	-0.088132	-0.0269471	-0.132507	0.0450406	-0.299937
ENSRNA049461468	ENSRNA049461468			M3	blue	-0.644459	0.3877	0.701532	0.572019	0.0978654	-0.522761	-0.0334268	-0.0895887	0.620683	0.166109	0.0488963	-0.0459423	-0.128817	0.0184228	-0.58873
ENSRNA049461520	ENSRNA049461520			M3	blue	-0.673167	0.429822	0.785527	0.675334	0.0717236	-0.646319	-0.142037	-0.212443	0.618771	0.170969	0.0553291	-0.0579279	-0.177269	0.0523659	-0.528819
ENSRNA049461578	ENSRNA049461578			M3	blue	-0.543053	0.336619	0.738398	0.742235	0.320964	-0.74078	-0.415417	-0.371397	0.385618	-0.0485199	-0.031164	0.0464007	0.0788218	0.0936929	-0.318657
ENSRNA049461681	ENSRNA049461681			M3	blue	-0.651354	0.311598	0.687522	0.538137	0.0709735	-0.50118	-0.00192884	-0.0775011	0.623291	0.175652	0.0167917	-0.037601	-0.156599	0.00452782	-0.588252
ENSRNA049461704	ENSRNA049461704			M3	blue	-0.571536	0.327175	0.661477	0.537633	0.078826	-0.507452	-0.0485376	-0.136699	0.564506	0.140237	-0.0413242	-0.0731258	-0.156312	0.019418	-0.499846
ENSRNA049461717	ENSRNA049461717			M3	blue	-0.291325	0.166658	0.311872	0.325953	0.431318	-0.343997	-0.222801	-0.0899155	0.170593	-0.110754	-0.0896909	0.0737662	0.172158	0.0894837	-0.251113
ENSRNA049461747	ENSRNA049461747			M3	blue	-0.50447	0.475498	0.798991	0.77224	0.00602478	-0.763689	-0.350166	-0.339179	0.474932	0.240241	0.269271	-0.137504	-0.184432	-0.00628249	-0.24537
ENSRNA049461765	ENSRNA049461765			M3	blue	-0.427973	0.176936	0.429812	0.405038	0.300124	-0.42919	-0.199877	-0.107028	0.291562	0.00133031	-0.00380027	-0.0443765	-0.0238871	0.0093105	-0.355993
ENSRNA049463761	ENSRNA049463761			M3	blue	-0.62341	0.32496	0.777563	0.742857	0.212212	-0.782822	-0.370108	-0.365152	0.458395	0.0361222	-0.0658379	-0.0945903	-0.040431	0.117912	-0.395667
ENSRNA049465281	ENSRNA049465281			M3	blue	-0.312956	0.140098	0.315838	0.300347	0.309303	-0.243935	-0.0735768	0.0745111	0.2667	-0.14258	-0.151961	-0.00698338	0.248949	-0.0871904	-0.35516
ENSRNA049466617	ENSRNA049466617			M3	blue	-0.534025	0.40145	0.700587	0.635977	-0.0392457	-0.619628	-0.190449	-0.1395	0.520735	0.241926	0.230094	0.0224114	-0.301687	-0.0133416	-0.301758
ENSRNA049466642	ENSRNA049466642			M3	blue	-0.034231	0.294408	0.350728	0.307354	-0.74689	-0.227494	0.024764	-0.0130717	0.297994	0.273892	0.246858	-0.108499	-0.32627	-0.393676	0.00620979
ENSRNA049466657	ENSRNA049466657			M3	blue	-0.554519	0.423468	0.715379	0.54375	-0.260497	-0.444402	0.11161	0.108108	0.724722	0.43468	0.391985	-0.0123816	-0.273692	-0.362668	-0.473829
ENSRNA049466664	ENSRNA049466664			M3	blue	-0.258612	0.366858	0.524531	0.449119	-0.56966	-0.382194	-0.0145623	-0.0255919	0.446741	0.332391	0.337413	-0.0902478	-0.386499	-0.301095	-0.140435
ENSRNA049466676	ENSRNA049466676			M3	blue	-0.275562	0.303632	0.512237	0.374707	-0.544881	-0.318785	0.0987358	0.0592246	0.514856	0.436308	0.376956	-0.019453	-0.386245	-0.386597	-0.221488
ENSRNA049474375	ENSRNA049474375			M3	blue	-0.40842	0.460617	0.608459	0.56435	-0.153806	-0.450319	-0.0798451	-0.0688543	0.493625	0.299817	0.205743	0.0589109	-0.17854	-0.257049	-0.270393
ENSRNA049475223	ENSRNA049475223			M3	blue	-0.681765	0.517942	0.92319	0.92611	0.0975585	-0.892831	-0.427544	-0.357448	0.549431	0.0154509	-0.00965416	-0.0625467	-0.0800857	0.0578784	-0.395796
ENSRNA049475237	ENSRNA049475237			M3	blue	-0.680052	0.450842	0.880559	0.839504	0.167511	-0.794737	-0.327493	-0.301529	0.577677	0.0305268	-0.0729624	-0.0620553	-0.0270346	-0.0555119	-0.465231
ENSRNA049475307	ENSRNA049475307			M3	blue	-0.614544	0.388584	0.845645	0.796917	0.18781	-0.7627	-0.321239	-0.347763	0.535083	-0.0251467	-0.167717	-0.0245932	-0.0161147	-0.0213669	-0.406149
ENSRNA049475525	ENSRNA049475525			M3	blue	-0.414253	0.108274	0.378736	0.274793	0.269161	-0.258584	0.0350887	0.0303864	0.392372	0.0424324	-0.0859431	-0.0889399	-0.0292762	-0.0403486	-0.393097
ENSRNA049475560	ENSRNA049475560			M3	blue	-0.418625	0.238996	0.543386	0.455126	0.280805	-0.419155	-0.0981489	-0.127444	0.423244	0.100716	-0.0139471	0.0494556	-0.0480738	0.0163315	-0.333593
ENSRNA049476258	ENSRNA049476258			M3	blue	-0.658841	0.00457564	0.499413	0.379595	0.116168	-0.463211	-0.113279	-0.124541	0.420613	0.089358	0.0229324	-0.0600267	-0.110914	-0.0141937	-0.645395
ENSRNA049476322	ENSRNA049476322			M3	blue	-0.717091	-0.0498695	0.459713	0.31135	0.278796	-0.396387	-0.0430639	-0.0328999	0.444376	0.0523654	-0.00507032	0.0520238	-0.0287133	0.022901	-0.743297
ENSRNA049477494	ENSRNA049477494			M3	blue	-0.382107	0.335554	0.578405	0.577012	0.24733	-0.589971	-0.304901	-0.261755	0.31245	0.0208317	-0.00166696	-0.00191752	0.0157952	0.201097	-0.205597
ENSRNA049478041	ENSRNA049478041			M3	blue	-0.576851	0.302439	0.605872	0.576188	0.162975	-0.564749	-0.21146	-0.199921	0.419144	-0.0839968	-0.180712	0.0334893	0.0853797	-0.0103927	-0.46929
ENSRNA049478044	ENSRNA049478044			M3	blue	-0.67218	-0.0426978	0.323758	0.190649	0.435737	-0.208956	0.0882458	0.135192	0.409301	-0.108292	-0.136728	0.145884	0.222556	0.0476657	-0.789151
ENSRNA049479365	ENSRNA049479365			M3	blue	-0.364165	0.21457	0.421884	0.343233	0.249548	-0.327838	-0.0326613	0.00248951	0.388143	0.0444883	-0.0689004	0.186871	0.00331391	0.0164177	-0.336065
ENSRNA049479424	ENSRNA049479424			M3	blue	-0.380217	0.276997	0.619756	0.611392	0.0202476	-0.642147	-0.330422	-0.309707	0.356861	0.0803224	-0.0950511	-0.080374	-0.157828	-0.156227	-0.237275
ENSRNA049479432	ENSRNA049479432			M3	blue	-0.539102	0.421304	0.785614	0.761045	0.00118442	-0.74981	-0.337132	-0.318632	0.499383	0.131621	-0.0176113	-0.103905	-0.233105	-0.0844715	-0.335549
ENSRNA049479449	ENSRNA049479449			M3	blue	-0.505116	0.33668	0.681249	0.65205	0.0834145	-0.646433	-0.274168	-0.20625	0.461514	0.0944772	-0.0499238	-0.103031	-0.141842	-0.167005	-0.342876
ENSRNA049479467	ENSRNA049479467			M3	blue	-0.592725	0.422078	0.824879	0.830047	0.0366423	-0.821271	-0.410682	-0.350098	0.480694	-0.00890625	-0.105512	-0.0826233	-0.0928677	-0.0523217	-0.368526
ENSRNA049479819	ENSRNA049479819			M3	blue	-0.340797	0.205982	0.356188	0.346621	0.271912	-0.299877	-0.11705	-0.121101	0.244754	-0.0589799	-0.0421265	0.40538	0.27409	0.0133452	-0.287145
ZeamMp024	ZeamMp024			M3	blue	-0.455314	0.184205	0.537113	0.518699	0.231049	-0.430745	-0.169174	-0.144496	0.358893	-0.197372	-0.1876	0.542779	0.252337	0.012096	-0.36767
ZeamMp032	ZeamMp032			M3	blue	-0.539054	0.285972	0.660206	0.645576	0.194058	-0.572747	-0.240943	-0.158014	0.436119	-0.14181	-0.170663	0.517847	0.0962545	0.0983239	-0.367659
ZeamMp044	ZeamMp044			M3	blue	-0.53411	0.38344	0.862797	0.832392	-0.00168891	-0.823687	-0.408199	-0.524989	0.463676	0.0268012	-0.10052	-0.0311954	-0.129587	-0.0157026	-0.25034
ZeamMp050	ZeamMp050			M3	blue	-0.398003	0.211061	0.458235	0.389355	0.262428	-0.267278	-0.000810485	0.0521708	0.429751	-0.0174547	-0.0867031	0.690057	0.115458	-0.13143	-0.414916
ZeamMp051	ZeamMp051			M3	blue	-0.423804	0.202555	0.449658	0.4196	0.283606	-0.307651	-0.0715988	0.0275029	0.377715	-0.0940226	-0.0920085	0.696555	0.171282	-0.0578378	-0.383374
ZeamMp091	ZeamMp091			M3	blue	-0.4433	0.367786	0.668721	0.615665	0.0853284	-0.544542	-0.19619	-0.227781	0.454688	0.0819362	0.020135	0.348329	-0.131843	0.100125	-0.241842
ZeamMp095	ZeamMp095			M3	blue	-0.441237	0.174301	0.553534	0.536267	0.119047	-0.461798	-0.20117	-0.167598	0.355876	-0.141682	-0.121546	0.428229	0.0289634	0.022597	-0.325406
ZeamMp096	ZeamMp096			M3	blue	-0.264034	0.0957616	0.318283	0.332171	0.140318	-0.281302	-0.138597	-0.0360486	0.202498	-0.164114	-0.135404	0.429908	0.122046	0.0805857	-0.206824
ZeamMp098	ZeamMp098			M3	blue	-0.348929	0.239066	0.50345	0.487179	0.0482332	-0.375196	-0.133818	-0.0710935	0.350337	-0.104028	-0.0630727	0.503184	0.0693626	-0.0427669	-0.247979
ZeamMp136	ZeamMp136			M3	blue	-0.474762	0.250387	0.556995	0.485437	0.227539	-0.377535	-0.0625486	0.0207968	0.468163	0.014317	0.0338863	0.643775	0.058553	-0.0327185	-0.392424
ZeamMp137	ZeamMp137			M3	blue	-0.44463	0.114742	0.433027	0.347814	0.295145	-0.248166	0.019814	0.129276	0.430391	-0.0547873	-0.0285936	0.713489	0.0473376	-0.0131901	-0.446368
ZeamMp155	ZeamMp155			M3	blue	-0.155733	0.199341	0.32543	0.329582	-0.035394	-0.235281	-0.0948379	-0.0680775	0.212201	-0.139905	-0.159727	0.42471	-0.045939	0.118506	-0.119657
ZeamMr002	ZeamMr002			M3	blue	-0.453768	0.277665	0.569505	0.584836	0.250347	-0.47032	-0.229287	-0.152075	0.359979	-0.180339	-0.183688	0.611946	0.235311	-0.0427967	-0.348579
ZeamMr003	ZeamMr003			M3	blue	-0.428663	0.254709	0.539976	0.55553	0.131353	-0.524174	-0.273209	-0.167393	0.323815	-0.111958	-0.0649483	0.460444	0.0882846	0.0573988	-0.293181
ZeamMt017	ZeamMt017			M3	blue	-0.403331	0.285374	0.40861	0.389401	0.293114	-0.270382	-0.0446008	0.0812312	0.369146	-0.0236249	0.0434894	0.599047	0.220858	-0.0973547	-0.364374
Zm00001d000034	Zm00001d000034		Protein kinase superfamily protein	M3	blue	-0.752628	0.417544	0.936829	0.809262	0.0641403	-0.766074	-0.189928	-0.229231	0.700771	0.157124	0.0764082	0.0331968	-0.169343	0.070842	-0.509085
Zm00001d000046	CBL9		calcineurin B-like9	M3	blue	-0.717805	0.538411	0.955821	0.786536	-0.0875159	-0.704327	-0.0579416	-0.117012	0.805863	0.410325	0.336075	0.0181401	-0.317976	-0.105781	-0.489614
Zm00001d000052	Zm00001d000052		Casein kinase II subunit beta-1	M3	blue	-0.578701	0.386117	0.858935	0.837059	-0.0753679	-0.834576	-0.411335	-0.39775	0.495235	0.0944512	0.00778915	-0.0985926	-0.21682	-0.102286	-0.33401
Zm00001d000081	Zm00001d000081		Serine/threonine-protein kinase RUNKEL	M3	blue	-0.142347	0.143126	0.303548	0.275751	-0.0735246	-0.247522	-0.0900022	-0.102645	0.195861	0.0167551	-0.0120978	0.0377783	-0.129496	0.0438139	-0.111927
Zm00001d000093	Zm00001d000093		Pentatricopeptide repeat-containing protein mitochondrial	M3	blue	-0.612004	0.446768	0.823977	0.717793	0.0629964	-0.629151	-0.131174	-0.210133	0.628026	0.161785	0.0632861	0.076348	-0.188563	0.0750668	-0.456248
Zm00001d000099	Zm00001d000099		Beta-13-galactosyltransferase 7	M3	blue	-0.706367	0.411751	0.952184	0.781059	-0.0575305	-0.746743	-0.127821	-0.226528	0.747086	0.347763	0.196468	0.0195891	-0.286534	-0.0941191	-0.494796
Zm00001d000133	Zm00001d000133		Acetyl-coenzyme A synthetase chloroplastic/glyoxysomal	M3	blue	-0.251454	0.196065	0.397091	0.182513	0.0486588	-0.0925153	0.277365	0.0374975	0.462391	0.434934	0.469657	0.0686461	-0.0305643	0.0521597	-0.231624
Zm00001d000141	Zm00001d000141			M3	blue	-0.441168	0.322964	0.538255	0.444749	-0.0414537	-0.403709	-0.0445227	-0.047375	0.464967	0.231681	0.181797	-0.0678357	-0.213609	-0.0902232	-0.315207
Zm00001d000143	Zm00001d000143		Expressed protein; protein	M3	blue	-0.623864	0.178948	0.634497	0.404907	0.0733895	-0.374196	0.141102	0.0943083	0.69362	0.401731	0.277662	0.198725	-0.404622	-0.0924012	-0.571548
Zm00001d000154	Zm00001d000154		Expressed protein; protein	M3	blue	-0.238817	0.450762	0.537614	0.399517	-0.098217	-0.301681	0.108527	-0.124527	0.475338	0.469943	0.403512	0.144163	-0.111781	-0.092373	-0.095446
Zm00001d000169	Zm00001d000169		Serine/threonine-protein kinase MHK	M3	blue	-0.719075	0.604144	0.95023	0.913689	-0.0194102	-0.847523	-0.32069	-0.300035	0.648494	0.182868	0.143237	-0.0189682	-0.210647	-0.0345943	-0.438524
Zm00001d000204	Zm00001d000204		Probable sulfate transporter 3.4	M3	blue	-0.396009	0.426756	0.589383	0.388269	-0.015646	-0.223655	0.254026	-0.00153519	0.623134	0.275729	0.0721164	0.185776	-0.0272172	-0.0269723	-0.335628
Zm00001d000230	Zm00001d000230		Protease Do-like 5 chloroplastic	M3	blue	-0.10533	0.228293	0.466423	0.482005	-0.0360555	-0.397065	-0.24342	-0.165094	0.225143	-0.0037484	0.0689117	0.03964	-0.148426	-0.0331922	0.0438335
Zm00001d000243	Zm00001d000243			M3	blue	-0.431805	0.370979	0.550396	0.323179	-0.146736	-0.218095	0.294603	0.150221	0.666714	0.592976	0.369645	-0.0745486	-0.292285	-0.190987	-0.341899
Zm00001d000304	Zm00001d000304			M3	blue	-0.294972	0.0929403	0.389029	0.296654	-0.00553388	-0.333575	-0.0576397	-0.143666	0.297232	0.219908	0.0316652	-0.0951368	-0.228575	-0.00963213	-0.234647
Zm00001d000311	Zm00001d000311		Outer membrane OMP85 family protein	M3	blue	-0.67776	0.584486	0.931366	0.891101	0.0416235	-0.802098	-0.285758	-0.213478	0.652114	0.142561	0.0957877	0.0414276	-0.0805129	-0.0582144	-0.45549
Zm00001d000320	Zm00001d000320			M3	blue	-0.671684	0.433344	0.782754	0.779838	0.129277	-0.787883	-0.362287	-0.333545	0.471466	0.0372789	0.00718878	-0.0586878	0.0440005	0.120898	-0.436722
Zm00001d000346	Zm00001d000346		Protein kinase superfamily protein with octicosapeptide/Phox/Bem1p domain	M3	blue	-0.50407	0.760159	0.669062	0.607591	0.0141215	-0.39892	0.0315563	0.0240514	0.619519	0.377424	0.449517	0.024113	-0.00896456	-0.176956	-0.413491
Zm00001d000349	CSY1		Preprotein translocase subunit SCY1 chloroplastic	M3	blue	-0.533747	0.444177	0.859161	0.875889	-0.0504925	-0.863213	-0.480406	-0.563146	0.41265	-0.0420382	-0.0957399	-0.130137	-0.125924	0.0922598	-0.235678
Zm00001d000358	ARFTF21	ARF	Auxin response factor 16	M3	blue	-0.627571	0.514881	0.85166	0.72432	-0.222282	-0.66891	-0.0787761	-0.0920169	0.725516	0.441587	0.245009	0.0158287	-0.403339	-0.173461	-0.415258
Zm00001d000360	Zm00001d000360		Protein SRG1	M3	blue	-0.528679	0.190744	0.707102	0.398753	-0.0183127	-0.379617	0.208297	-0.108244	0.708392	0.511579	0.294982	-0.00487122	-0.375678	-0.0544028	-0.40569
Zm00001d000438	Zm00001d000438		Type III polyketide synthase B	M3	blue	-0.564342	0.35598	0.841657	0.684788	-0.0475111	-0.711192	-0.166004	-0.266403	0.645117	0.48423	0.301386	-0.0972665	-0.496709	-0.163046	-0.331738
Zm00001d000543	Zm00001d000543			M3	blue	-0.174921	-0.000272933	0.340904	0.203481	-0.0497871	-0.233715	0.0149472	-0.135729	0.289647	0.339065	0.173006	-0.0743407	-0.318958	-0.23913	-0.126461
Zm00001d000619	Zm00001d000619			M3	blue	-0.539497	0.522189	0.820439	0.78268	-0.0614746	-0.719353	-0.27322	-0.248829	0.56931	0.174993	0.0681004	-0.0130996	-0.282368	-0.0528858	-0.349115
Zm00001d000749	Zm00001d000749			M3	blue	-0.0646503	0.224714	0.356896	0.254104	-0.270351	-0.152864	0.116937	-0.0220832	0.336847	0.303877	0.175504	-0.074033	-0.151862	-0.234218	0.0124762
Zm00001d000932	Zm00001d000932			M3	blue	-0.321731	0.368125	0.553458	0.380238	-0.211263	-0.386836	0.0543488	-0.0678093	0.534315	0.705046	0.516267	-0.134616	-0.450521	-0.318667	-0.241772
Zm00001d000967	Zm00001d000967			M3	blue	-0.547205	0.514216	0.787561	0.706575	-0.0837978	-0.673243	-0.197629	-0.137843	0.601419	0.4734	0.524469	-0.0936961	-0.332364	-0.223261	-0.365386
Zm00001d001150	Zm00001d001150			M3	blue	-0.531819	0.088135	0.484004	0.353038	0.0983064	-0.395593	-0.0545597	-0.106229	0.424244	0.305031	0.245285	-0.101791	-0.214124	-0.0477086	-0.478085
Zm00001d001172	Zm00001d001172			M3	blue	-0.753835	0.206362	0.634793	0.437571	0.120169	-0.385686	0.116419	0.038822	0.665223	0.203509	0.081963	0.0223952	-0.238662	0.0798295	-0.722336
Zm00001d001177	Zm00001d001177			M3	blue	-0.667883	0.0610984	0.483613	0.359919	0.217697	-0.353858	0.00698509	0.0995868	0.488064	0.0614502	0.0224534	0.0501519	-0.177145	0.170538	-0.655175
Zm00001d001297	Zm00001d001297			M3	blue	-0.463768	0.256944	0.562949	0.341571	-0.326337	-0.302348	0.21763	0.117931	0.648807	0.57514	0.41376	-0.0107984	-0.605904	-0.165704	-0.341785
Zm00001d001352	Zm00001d001352			M3	blue	-0.508853	0.280872	0.681845	0.488251	-0.204329	-0.480597	0.0376623	-0.116374	0.633491	0.596407	0.356772	-0.0898702	-0.494592	-0.225224	-0.394339
Zm00001d001381	Zm00001d001381			M3	blue	-0.51754	0.284981	0.747091	0.743013	-0.00358226	-0.80034	-0.44563	-0.435572	0.349715	-0.0857935	-0.107275	-0.151177	-0.179362	0.202898	-0.233617
Zm00001d001413	Zm00001d001413			M3	blue	-0.700866	0.395784	0.790579	0.701627	0.0562922	-0.638291	-0.139099	-0.100645	0.647683	0.193545	0.0215285	0.0789605	-0.214651	-0.0775661	-0.561531
Zm00001d001432	Zm00001d001432			M3	blue	-0.574027	0.726188	0.832078	0.748456	-0.0366445	-0.616113	-0.0818825	-0.029451	0.701362	0.434948	0.496957	0.0548711	-0.219223	-0.112888	-0.396626
Zm00001d001500	Zm00001d001500			M3	blue	-0.625798	0.460078	0.871786	0.679617	-0.0296713	-0.646957	-0.0303494	-0.158779	0.735658	0.511777	0.400604	-0.0120716	-0.248037	-0.133423	-0.413787
Zm00001d001633	Zm00001d001633			M3	blue	-0.306785	0.264013	0.377456	0.371326	0.149176	-0.273855	-0.0418115	0.0544726	0.30683	-0.0713972	-0.0355313	0.220408	0.126473	0.176883	-0.207261
Zm00001d001672	Zm00001d001672			M3	blue	-0.34151	0.441584	0.398118	0.241387	0.0105582	-0.129128	0.272867	0.294775	0.550543	0.595593	0.62251	0.00382118	-0.0951607	-0.214653	-0.326288
Zm00001d001763	Zm00001d001763		Probable methyltransferase	M3	blue	-0.361117	0.550976	0.47337	0.383248	-0.0444972	-0.195802	0.185135	0.185974	0.521943	0.259069	0.364665	0.174332	-0.0681201	0.0560373	-0.270556
Zm00001d001780	Zm00001d001780		CASP-like protein 1	M3	blue	-0.767786	0.459485	0.905908	0.838279	-0.0726234	-0.801426	-0.261797	-0.180879	0.667529	0.186632	0.148829	-0.0344307	-0.22168	-0.105795	-0.525806
Zm00001d001781	Zm00001d001781		L-type lectin-domain containing receptor kinase IX.1	M3	blue	-0.51103	0.343823	0.654435	0.590605	-0.179825	-0.596062	-0.201479	-0.150186	0.479194	0.295644	0.332739	-0.172315	-0.412877	-0.0264101	-0.392328
Zm00001d001784	Zm00001d001784		AT-hook motif nuclear-localized protein 5	M3	blue	-0.6628	0.558514	0.875397	0.850859	-0.0157464	-0.796164	-0.292701	-0.226283	0.589607	0.201285	0.157103	-0.0297283	-0.0970118	0.0524277	-0.401412
Zm00001d001800	Zm00001d001800		GDSL esterase/lipase CPRD49	M3	blue	-0.69028	0.607328	0.948102	0.819259	-0.0198209	-0.735366	-0.130977	-0.189909	0.756612	0.402868	0.316503	-0.0390627	-0.229258	-0.13845	-0.457488
Zm00001d001802	Zm00001d001802		GDSL esterase/lipase CPRD49	M3	blue	-0.543886	0.586436	0.901969	0.837012	-0.128398	-0.78621	-0.271282	-0.344607	0.611195	0.371976	0.270292	-0.105191	-0.301782	-0.104386	-0.283397
Zm00001d001819	Zm00001d001819		N-acetylglucosaminylphosphatidylinositol de-N-acetylase family protein	M3	blue	-0.516037	0.394875	0.616474	0.48493	-0.0414103	-0.405538	0.0599869	0.126446	0.613922	0.341088	0.328605	0.0838357	-0.311657	-0.0371644	-0.407688
Zm00001d001823	Zm00001d001823		Anthranilate synthase beta subunit 1 chloroplastic	M3	blue	-0.4656	0.435697	0.741328	0.673075	0.00254654	-0.568165	-0.161996	-0.244602	0.526689	0.167892	0.0380762	0.0358944	-0.0188183	-0.221359	-0.336906
Zm00001d001825	Zm00001d001825		Transducin/WD40 repeat-like superfamily protein	M3	blue	-0.772627	0.499911	0.915219	0.740853	-0.0287282	-0.667704	-0.0246051	-0.0143228	0.826694	0.441323	0.307018	0.0889525	-0.25228	-0.205134	-0.59931
Zm00001d001826	Zm00001d001826			M3	blue	-0.248235	0.553891	0.437734	0.385819	-0.0389007	-0.243727	0.094749	0.192934	0.452865	0.393526	0.485557	0.208091	-0.0241635	-0.0943337	-0.139489
Zm00001d001839	Zm00001d001839			M3	blue	-0.419426	0.665673	0.571418	0.486616	-0.125965	-0.345393	0.103907	0.263837	0.613316	0.496931	0.544768	-0.0054588	-0.164664	-0.11279	-0.329872
Zm00001d001841	Zm00001d001841			M3	blue	-0.374699	0.460895	0.519083	0.486176	0.0579424	-0.31857	-0.00513334	0.0246331	0.444503	0.0354204	0.113909	0.0715835	0.034539	-0.0444349	-0.300899
Zm00001d001850	Zm00001d001850		Magnesium-chelatase subunit ChlH chloroplastic	M3	blue	-0.145839	0.297086	0.362485	0.231393	-0.00241661	-0.153456	0.13451	-0.04602	0.367033	0.433653	0.319927	-0.130781	-0.166896	-0.138321	-0.0809886
Zm00001d001881	Zm00001d001881		Protein DJ-1 homolog D	M3	blue	-0.370809	0.253506	0.594308	0.638609	0.263869	-0.602022	-0.422532	-0.565105	0.188845	-0.293089	-0.384429	0.0171179	0.20913	0.226995	-0.146349
Zm00001d001899	ARPP2A-3		acidic ribosomal protein P2a-3	M3	blue	-0.631341	0.51186	0.932253	0.926621	0.0207714	-0.92086	-0.458406	-0.408203	0.526904	0.0764377	0.0620992	-0.0578453	-0.18756	0.0932465	-0.319825
Zm00001d001900	Zm00001d001900		Probable cysteine protease RD21B	M3	blue	-0.604118	0.48176	0.817366	0.745237	-0.0553072	-0.695009	-0.193385	-0.0652155	0.640211	0.318698	0.330586	0.158174	-0.359087	-0.0461223	-0.396108
Zm00001d001910	Zm00001d001910		OSJNBa0043A12.15 protein; protein; Thioredoxin-like protein	M3	blue	-0.257282	0.341517	0.445959	0.371945	-0.0344902	-0.270706	0.0157393	-0.0438347	0.38578	0.240862	0.186966	-0.00367105	-0.0276281	-0.217163	-0.173804
Zm00001d001928	KCBP1		Kinesin-like calmodulin binding protein	M3	blue	-0.671275	0.509869	0.947407	0.889024	-0.0452294	-0.842406	-0.325632	-0.322588	0.640539	0.223337	0.14653	-0.0186662	-0.236076	-0.144865	-0.421223
Zm00001d001937	Zm00001d001937		SWIB complex BAF60b domain-containing protein	M3	blue	-0.733991	0.561142	0.945772	0.883016	0.0163132	-0.83791	-0.294243	-0.260078	0.674837	0.247527	0.199029	-0.0174607	-0.30543	-0.0185429	-0.451939
Zm00001d001946	Zm00001d001946			M3	blue	-0.698786	0.587563	0.931488	0.897306	-0.0197336	-0.831119	-0.312194	-0.219574	0.644959	0.225187	0.255921	-0.0277761	-0.19942	-0.0302094	-0.433499
Zm00001d001959	Zm00001d001959		GTP cyclohydrolase I 1	M3	blue	-0.705752	0.611786	0.94094	0.827284	-0.113567	-0.730062	-0.131699	-0.146281	0.753264	0.391914	0.33695	0.0311889	-0.25119	-0.125272	-0.474159
Zm00001d001960	FHT1		Naringenin2-oxoglutarate 3-dioxygenase	M3	blue	0.0198367	0.503039	0.308494	0.235977	0.0198679	-0.117837	0.0696877	-0.20494	0.252706	0.353798	0.300319	-0.0746589	-0.00152819	-0.15087	0.0981672
Zm00001d001970	Zm00001d001970		Molybdopterin biosynthesis protein CNX1	M3	blue	-0.497192	0.296073	0.621427	0.589587	0.131601	-0.531139	-0.221853	-0.239909	0.394435	0.00718712	-0.0862415	-0.0835777	-0.00191546	0.0784261	-0.291133
Zm00001d001983	Zm00001d001983		Protein PELOTA 1	M3	blue	-0.734422	0.373991	0.897449	0.638385	0.0231853	-0.566199	0.10594	-0.0886612	0.837704	0.419925	0.269515	0.0112423	-0.233731	-0.110386	-0.56593
Zm00001d002053	Zm00001d002053		Small RNA degrading nuclease 3	M3	blue	-0.680696	0.321007	0.730517	0.682201	0.463462	-0.626905	-0.236432	-0.0535075	0.545375	-0.0891951	-0.0605555	0.163768	0.155962	0.0177906	-0.560567
Zm00001d002064	PGLCAT7		Glycosyltransferase	M3	blue	-0.547515	0.43864	0.769399	0.567488	-0.447373	-0.522759	0.112971	0.0451728	0.750662	0.587341	0.441498	-0.0160881	-0.484912	-0.192844	-0.375416
Zm00001d002079	EREB47	ERF	Dehydration responsive element binding protein	M3	blue	-0.349997	0.467126	0.52161	0.468187	0.0744307	-0.383683	-0.0320822	0.133649	0.482481	0.350916	0.364939	0.216368	-0.146999	-0.0280451	-0.258998
Zm00001d002082	Zm00001d002082		Crossover junction endonuclease EME1B	M3	blue	-0.710566	0.493999	0.915815	0.869363	0.144797	-0.831199	-0.341035	-0.301396	0.593596	0.0940123	0.112627	-0.0199055	-0.0451926	0.0523688	-0.446774
Zm00001d002109	Zm00001d002109			M3	blue	-0.378861	0.436255	0.40025	0.295109	-0.0393135	-0.162792	0.227454	0.234282	0.512815	0.226456	0.220412	0.177841	0.0232983	-0.0351552	-0.359611
Zm00001d002155	Zm00001d002155		LSM7-like	M3	blue	-0.700804	0.470115	0.94596	0.821024	-0.128191	-0.783984	-0.193784	-0.303906	0.69063	0.273771	0.172184	-0.0445272	-0.318601	0.0292719	-0.403187
Zm00001d002163	Zm00001d002163		Diacylglycerol kinase 5	M3	blue	-0.68056	0.613946	0.94113	0.919599	0.0264493	-0.854981	-0.349702	-0.25135	0.631491	0.186922	0.194256	0.0306655	-0.175472	-0.0554378	-0.411618
Zm00001d002172	Zm00001d002172		G-type lectin S-receptor-like serine/threonine-protein kinase B120	M3	blue	-0.170612	0.346228	0.440676	0.331977	-0.33387	-0.207047	0.125531	-0.0539492	0.417614	0.264013	0.0971008	-0.0339771	-0.0874465	-0.257548	-0.181497
Zm00001d002179	Zm00001d002179		F-box only protein 7	M3	blue	-0.583136	0.363548	0.684283	0.573996	0.0699569	-0.508892	-0.0631245	-0.120049	0.578973	0.23842	0.0489441	0.0163895	-0.144973	-0.117138	-0.467352
Zm00001d002191	Zm00001d002191		Organic cation/carnitine transporter 4	M3	blue	-0.427082	0.384371	0.775555	0.683035	-0.320653	-0.689324	-0.226695	-0.284749	0.541465	0.454102	0.237883	-0.152958	-0.53866	-0.276913	-0.19143
Zm00001d002231	Zm00001d002231		F-box only protein 7	M3	blue	-0.623597	0.34105	0.795277	0.64844	0.00948508	-0.607985	-0.0955466	-0.174773	0.663208	0.344127	0.126161	-0.00016747	-0.287423	-0.238844	-0.499418
Zm00001d002242	Zm00001d002242			M3	blue	-0.201037	0.089196	0.311128	0.247605	-0.170503	-0.301638	-0.0993667	-0.118215	0.220124	0.182306	0.220118	-0.0959949	-0.240222	-0.146985	-0.0801652
Zm00001d002258	Zm00001d002258		Aminomethyltransferase	M3	blue	-0.4958	0.525962	0.878942	0.805985	-0.281268	-0.760239	-0.259041	-0.441904	0.554016	0.236027	0.128605	-0.144149	-0.341604	0.030765	-0.194234
Zm00001d002275	Zm00001d002275		ABC transporter C family member 2	M3	blue	-0.767923	0.547057	0.954006	0.891074	0.0765499	-0.82041	-0.275208	-0.261911	0.684957	0.176409	0.106065	0.0226741	-0.101382	-0.0754293	-0.527754
Zm00001d002284	Zm00001d002284		F-box/kelch-repeat protein	M3	blue	-0.65067	0.53457	0.884774	0.82677	-0.0451611	-0.74682	-0.230721	-0.181342	0.64482	0.163904	0.063854	-0.000797072	-0.11487	-0.0975862	-0.467817
Zm00001d002286	Zm00001d002286		OSJNBa0058K23.8 protein; protein	M3	blue	-0.3793	0.228163	0.576075	0.379312	-0.249916	-0.388984	0.0616103	-0.0753962	0.55576	0.661357	0.424806	-0.15297	-0.486832	-0.354393	-0.271346
Zm00001d002287	Zm00001d002287		LRR receptor-like serine/threonine-protein kinase FLS2	M3	blue	-0.452761	0.449937	0.621397	0.542409	0.0128756	-0.449978	-0.0372373	-0.010794	0.530559	0.382984	0.306308	0.228455	-0.211511	0.054034	-0.24863
Zm00001d002296	Zm00001d002296		Imidazoleglycerol-phosphate dehydratase 1 chloroplastic	M3	blue	-0.779519	0.38812	0.816046	0.744472	0.446826	-0.69066	-0.241851	-0.170998	0.595126	-0.0250003	-0.030718	0.112363	0.0781244	0.113479	-0.588488
Zm00001d002309	Zm00001d002309			M3	blue	-0.505327	0.450125	0.564326	0.560996	0.240024	-0.421492	-0.139576	-0.0925251	0.421103	-0.0760535	-0.0656384	0.182667	0.159716	-0.0194308	-0.418971
Zm00001d002315	Zm00001d002315		OSJNBa0008M17.14 protein; protein	M3	blue	-0.668731	0.452105	0.656466	0.60079	0.630687	-0.484109	-0.130566	-0.047049	0.546261	0.033348	0.0923295	0.232815	0.201955	0.0308573	-0.575882
Zm00001d002316	AGO2A		argonaute2a	M3	blue	-0.627815	0.680568	0.726579	0.698431	0.0774875	-0.561371	-0.0968041	0.174423	0.645937	0.245098	0.42274	0.243725	-0.102274	-0.0121649	-0.463759
Zm00001d002323	Zm00001d002323		Trypsin family protein	M3	blue	-0.672292	0.503791	0.903075	0.869978	0.0472667	-0.842223	-0.360025	-0.34646	0.581709	0.172068	0.136297	-0.0929214	-0.233066	-0.00165529	-0.369445
Zm00001d002332	MADS9	MIKC_MADS	NAD(P)-binding Rossmann-fold superfamily protein	M3	blue	-0.690641	0.700573	0.837609	0.769405	0.142902	-0.630666	-0.112986	-0.0396083	0.694779	0.129862	0.144229	0.0642787	0.022411	-0.00561847	-0.540768
Zm00001d002342	Zm00001d002342		Polygalacturonase QRT3	M3	blue	-0.578962	0.375635	0.786879	0.533096	0.063015	-0.504487	0.110848	0.0541087	0.785994	0.606052	0.445767	0.111446	-0.392994	-0.183298	-0.46976
Zm00001d002364	EREB97	ERF	Ethylene-responsive transcription factor 4	M3	blue	-0.377932	0.596904	0.697728	0.632485	-0.273317	-0.497898	-0.0361138	-0.0343104	0.578758	0.365435	0.296568	0.0570651	-0.304956	-0.0596901	-0.201507
Zm00001d002372	Zm00001d002372		evolutionarily conserved C-terminal region 10	M3	blue	-0.420938	0.156978	0.592377	0.316914	0.127425	-0.264158	0.251837	0.14599	0.680242	0.460902	0.337783	0.335653	-0.318358	-0.11645	-0.356462
Zm00001d002395	Zm00001d002395		60S ribosomal protein L7-2	M3	blue	-0.702304	0.42248	0.917053	0.820108	0.101477	-0.775402	-0.248931	-0.252006	0.640031	0.0822897	0.0332881	0.0212195	-0.07253	0.0316121	-0.474447
Zm00001d002396	Zm00001d002396		Calcium-transporting ATPase 9 plasma membrane-type	M3	blue	-0.675996	0.728161	0.892902	0.792021	0.0105093	-0.650034	-0.0596682	-0.0376257	0.760783	0.322591	0.310996	0.107913	-0.0751504	-0.0821178	-0.48424
Zm00001d002402	Zm00001d002402		Plant intracellular Ras-group-related LRR protein 7	M3	blue	-0.169761	0.457517	0.468239	0.334973	-0.16835	-0.251573	0.0977144	0.0594713	0.480307	0.584092	0.637286	-0.0567205	-0.42572	-0.2809	-0.0602161
Zm00001d002403	Zm00001d002403		Peptidyl-tRNA hydrolase II (PTH2) family protein	M3	blue	-0.54783	0.489719	0.922288	0.865931	-0.192874	-0.847581	-0.331307	-0.432041	0.561725	0.204222	0.0831622	-0.108993	-0.269166	-0.00943344	-0.239229
Zm00001d002405	WRKY50	WRKY	Probable WRKY transcription factor 11	M3	blue	-0.627901	0.706979	0.870595	0.835478	-0.0653861	-0.714882	-0.211919	-0.23743	0.628235	0.272524	0.309415	-0.00657279	-0.17557	-0.0032091	-0.364784
Zm00001d002408	Zm00001d002408		CHL-CPN10	M3	blue	-0.503942	0.446895	0.813341	0.799744	-0.0908761	-0.769157	-0.369732	-0.449594	0.445228	0.153331	0.0901294	-0.0952003	-0.160274	0.016381	-0.229855
Zm00001d002457	Zm00001d002457		DUF674 family protein	M3	blue	-0.200749	0.371037	0.472118	0.414651	-0.189264	-0.342277	-0.0422979	-0.0327397	0.389246	0.373285	0.410342	-0.132512	-0.361213	-0.192445	-0.0597468
Zm00001d002475	Zm00001d002475		Binding partner of ACD11 1	M3	blue	-0.508598	0.476881	0.856235	0.751386	-0.459239	-0.694114	-0.143729	-0.203319	0.635664	0.355504	0.260219	-0.0828458	-0.415969	-0.141325	-0.256538
Zm00001d002476	MYB13	MYB	myb domain protein 58	M3	blue	-0.338459	0.272484	0.484358	0.395506	-0.138691	-0.359547	-0.0488337	-0.163979	0.379184	0.252374	0.211781	-0.108398	-0.433781	0.0626749	-0.174434
Zm00001d002489	PLATZ5		PLATZ transcription factor family protein	M3	blue	-0.392665	0.665699	0.565733	0.522104	-0.169718	-0.342646	0.0324682	0.182755	0.557161	0.41379	0.598755	-0.0304282	-0.204747	-0.216641	-0.320249
Zm00001d002510	Zm00001d002510		Regulator of nonsense transcripts 1 homolog	M3	blue	-0.708967	0.443793	0.938174	0.839942	0.029078	-0.810266	-0.261946	-0.292105	0.653183	0.146892	0.0819235	0.00524705	-0.199061	0.0705195	-0.44115
Zm00001d002543	H4C7		Histone H4	M3	blue	-0.60732	0.440089	0.906146	0.826882	0.000261223	-0.823283	-0.319242	-0.420485	0.561814	0.134366	0.0312925	-0.0664015	-0.22792	0.133183	-0.302733
Zm00001d002546	H4C7		Histone H4	M3	blue	-0.644128	0.439711	0.940335	0.821021	-0.0545313	-0.801384	-0.235862	-0.329508	0.653308	0.213958	0.0814891	-0.031773	-0.25971	0.0254539	-0.367428
Zm00001d002560	Zm00001d002560		Enhancer of mRNA-decapping protein 4	M3	blue	-0.429365	0.104279	0.366215	0.273996	0.0451295	-0.291321	-0.0141913	-0.0975232	0.32862	0.0934296	0.0722691	-0.0472666	-0.100096	-0.0250403	-0.304869
Zm00001d002579	Zm00001d002579		fringe-related protein	M3	blue	-0.650134	0.60797	0.961024	0.915863	0.00742407	-0.864942	-0.334982	-0.356045	0.631228	0.223976	0.147706	-0.0223621	-0.22861	0.0161595	-0.360494
Zm00001d002593	Zm00001d002593		Protein kinase	M3	blue	-0.398117	0.204348	0.488288	0.461394	0.490656	-0.419982	-0.227849	-0.367249	0.248848	-0.198317	-0.235492	0.107694	0.214311	0.301477	-0.241948
Zm00001d002599	Zm00001d002599		Probable LRR receptor-like serine/threonine-protein kinase	M3	blue	-0.656241	0.403203	0.835478	0.841595	0.255392	-0.831612	-0.449122	-0.479273	0.449059	-0.0536877	-0.153924	-0.0768635	0.0349459	0.0794164	-0.412265
Zm00001d002601	HON101		histone H1-3	M3	blue	-0.692963	0.491548	0.9534	0.857881	0.0455244	-0.808121	-0.258277	-0.329021	0.655301	0.169825	0.089041	0.0131258	-0.141581	0.0429586	-0.431361
Zm00001d002609	Zm00001d002609		Xyloglucan galactosyltransferase XLT2	M3	blue	-0.547946	0.601633	0.878003	0.856188	-0.18794	-0.809562	-0.332818	-0.340193	0.559393	0.300652	0.229375	-0.134692	-0.368814	-0.0183891	-0.264491
Zm00001d002641	Zm00001d002641		Transducin/WD40 repeat-like superfamily protein	M3	blue	-0.488351	0.675439	0.805467	0.792816	0.0153465	-0.698861	-0.27807	-0.2025	0.546989	0.301543	0.361556	-0.0445987	-0.139393	-0.188393	-0.259585
Zm00001d002668	Zm00001d002668		root hair specific 17	M3	blue	-0.704154	0.533809	0.952001	0.829143	-0.0990408	-0.75733	-0.165574	-0.261056	0.729755	0.371147	0.2415	-0.0439854	-0.240831	-0.172468	-0.479986
Zm00001d002669	Zm00001d002669		BZIP transcription factor	M3	blue	-0.278122	0.375045	0.518615	0.393991	-0.147381	-0.362849	0.012755	-0.0469651	0.486377	0.581991	0.41044	-0.0710689	-0.388637	-0.381587	-0.191626
Zm00001d002685	Zm00001d002685		Thioredoxin-like 3-3	M3	blue	-0.688069	0.463268	0.902285	0.790176	-0.140115	-0.735746	-0.175876	-0.278685	0.660988	0.204561	0.134329	-0.071734	-0.288623	0.0951006	-0.408169
Zm00001d002687	Zm00001d002687		Cytochrome P450 86A7	M3	blue	-0.379385	0.402361	0.612064	0.531357	0.0900371	-0.512905	-0.161571	-0.496522	0.359858	0.15075	-0.03812	-0.178165	0.0182538	0.11262	-0.185993
Zm00001d002707	Zm00001d002707		Cis-zeatin O-glucosyltransferase 1	M3	blue	-0.44771	0.399435	0.695614	0.634188	-0.0868412	-0.603391	-0.185365	-0.133492	0.514682	0.391011	0.376171	-0.120405	-0.396119	-0.149634	-0.205818
Zm00001d002739	Zm00001d002739		Polyketide cyclase/dehydrase and lipid transport superfamily protein	M3	blue	-0.304027	0.340179	0.681362	0.676286	2.51e-05	-0.665973	-0.379814	-0.47998	0.306221	-0.0136922	-0.0656089	0.0210212	-0.0456419	0.0344586	-0.0958715
Zm00001d002774	Zm00001d002774			M3	blue	-0.50322	0.632182	0.673774	0.63925	-0.0720796	-0.557154	-0.133658	-0.0696799	0.528461	0.387908	0.547266	-0.103092	-0.124303	0.00102698	-0.376574
Zm00001d002778	CKB1		CK2 regulatory subunit B1	M3	blue	-0.703566	0.616359	0.963178	0.838228	-0.0428467	-0.721728	-0.110933	-0.135379	0.778432	0.362751	0.332585	0.0553235	-0.189571	-0.0816457	-0.493259
Zm00001d002789	Zm00001d002789		Pentatricopeptide repeat-containing protein	M3	blue	-0.559745	0.0343604	0.552622	0.308235	0.342935	-0.301029	0.143832	-0.123695	0.540401	0.130793	-0.0954409	0.0606542	0.0532135	0.129523	-0.486616
Zm00001d002822	Zm00001d002822		Elongation factor G chloroplastic	M3	blue	-0.3106	0.1134	0.553529	0.488684	0.0412701	-0.486768	-0.21881	-0.493398	0.274268	-0.129993	-0.374558	0.119249	0.0375367	0.102218	-0.161004
Zm00001d002823	Zm00001d002823		Hsp70-Hsp90 organizing protein 3	M3	blue	-0.383659	0.228092	0.57009	0.523225	0.0471226	-0.492694	-0.222044	-0.33626	0.331094	0.153289	0.0517974	0.0116196	-0.10037	-0.0511881	-0.235265
Zm00001d002825	Zm00001d002825		Cysteine-rich repeat secretory protein 15	M3	blue	-0.336947	0.294164	0.628004	0.549055	-0.167973	-0.571003	-0.195991	-0.226131	0.432583	0.360969	0.180526	-0.0953432	-0.377857	-0.227002	-0.124792
Zm00001d002826	Zm00001d002826		SAUR11-auxin-responsive SAUR family member	M3	blue	-0.377811	0.468539	0.654457	0.58902	-0.119084	-0.538197	-0.138817	-0.147549	0.493253	0.426233	0.373277	-0.059207	-0.397499	-0.0988544	-0.160213
Zm00001d002833	Zm00001d002833		Pepsin A	M3	blue	-0.261249	0.580366	0.461032	0.401744	-0.0726749	-0.230915	0.0904966	0.0431796	0.454545	0.315059	0.31305	-0.0976866	-0.213853	-0.0908716	-0.166035
Zm00001d002834	Zm00001d002834		Peroxisomal biogenesis factor 11 family protein	M3	blue	-0.41291	0.351418	0.622917	0.508601	-0.188434	-0.486843	-0.00790288	-0.0732172	0.53375	0.43778	0.323644	0.10033	-0.225617	-0.0969126	-0.207848
Zm00001d002842	Zm00001d002842		Remorin family protein	M3	blue	-0.717987	0.551787	0.911123	0.870859	-0.0406365	-0.803136	-0.295406	-0.190683	0.650162	0.249723	0.25193	0.00638116	-0.217743	-0.154352	-0.463052
Zm00001d002854	Zm00001d002854		Thioredoxin M1 chloroplastic	M3	blue	-0.856248	0.430707	0.916417	0.714808	0.0676149	-0.63107	0.0347943	-0.00354949	0.850658	0.299592	0.164929	0.120363	-0.17444	-0.0607456	-0.685459
Zm00001d002871	ABCG11		ABC transporter G family member 11	M3	blue	-0.401762	0.477424	0.701403	0.576875	-0.235264	-0.528919	-0.0478372	-0.0471886	0.598264	0.580524	0.62915	-0.0531045	-0.489373	-0.222164	-0.21131
Zm00001d002891	Zm00001d002891		Chaperone DnaJ-domain superfamily protein	M3	blue	-0.626413	0.338354	0.596217	0.570706	0.29318	-0.465964	-0.151746	-0.17799	0.430074	-0.162527	-0.184183	0.0598741	0.279317	0.158698	-0.531
Zm00001d002899	Zm00001d002899		Peroxidase 12	M3	blue	-0.442282	0.577349	0.803636	0.756613	-0.136401	-0.701914	-0.243255	-0.22529	0.545966	0.385795	0.479804	-0.110164	-0.302996	-0.136212	-0.182954
Zm00001d002906	Zm00001d002906			M3	blue	-0.600498	0.470114	0.812075	0.711078	-0.21426	-0.688032	-0.159431	-0.2686	0.593863	0.325866	0.161275	-0.117268	-0.255825	-0.0214425	-0.357173
Zm00001d002915	Zm00001d002915		RNA polymerase II Rpb4 core protein	M3	blue	-0.359355	0.195712	0.398405	0.240196	0.131589	-0.193014	0.174275	0.101079	0.476288	0.219824	0.0036362	0.120332	-0.128375	0.0297799	-0.30453
Zm00001d002940	Zm00001d002940		Putative 1-phosphatidylinositol-3-phosphate 5-kinase FAB1D	M3	blue	-0.705921	0.431982	0.835852	0.738037	0.0752421	-0.71469	-0.194094	-0.23322	0.633784	0.243642	0.153668	0.0758853	-0.211619	0.0175222	-0.511563
Zm00001d002941	Zm00001d002941		GDP-mannose transporter GONST5	M3	blue	-0.769912	0.50295	0.949765	0.818369	0.0899106	-0.765079	-0.156058	-0.173226	0.758973	0.302007	0.22641	0.0109782	-0.231571	-0.061071	-0.521772
Zm00001d002944	Zm00001d002944		Dolichyl-diphosphooligosaccharide--protein glycosyltransferase 67 kDasubunit	M3	blue	-0.761566	0.485795	0.981299	0.819641	0.0122674	-0.759361	-0.124913	-0.173699	0.789377	0.339462	0.243439	0.0131995	-0.239661	-0.091644	-0.535021
Zm00001d002951	Zm00001d002951		Protein STAY-GREEN LIKE chloroplastic	M3	blue	-0.585461	0.553553	0.850095	0.856267	-0.0444799	-0.789035	-0.354118	-0.336965	0.519267	0.0552693	-0.00538038	0.00498714	-0.18771	0.0807439	-0.27993
Zm00001d003015	PAL6		phenylalanine ammonia lyase6	M3	blue	-0.332022	0.4586	0.660257	0.506219	-0.170257	-0.473944	-0.00908731	-0.114095	0.573369	0.643297	0.573788	-0.165115	-0.424714	-0.285987	-0.16404
Zm00001d003039	Zm00001d003039		Actin-related protein 2/3 complex subunit 2B	M3	blue	-0.549048	0.53352	0.728253	0.712006	-0.0582856	-0.677261	-0.267817	-0.266163	0.484632	0.175466	0.0808606	-0.0627195	-0.195149	0.060318	-0.337407
Zm00001d003040	Zm00001d003040		ATBRCA1	M3	blue	-0.726276	0.463757	0.959949	0.875295	0.028255	-0.856158	-0.304347	-0.32119	0.647629	0.155346	0.0671474	-0.0263512	-0.214246	0.0758697	-0.441813
Zm00001d003064	MYB72	MYB	R2R3MYB-domain protein	M3	blue	-0.472012	0.423605	0.754112	0.602891	-0.213905	-0.581575	-0.0562317	-0.118494	0.639464	0.646704	0.512578	-0.0737197	-0.495763	-0.240559	-0.26374
Zm00001d003072	Zm00001d003072		Receptor-like serine/threonine-protein kinase ALE2	M3	blue	-0.761141	0.450468	0.958217	0.78663	0.0892746	-0.714074	-0.087632	-0.171362	0.787708	0.302866	0.192866	0.0669216	-0.136275	-0.138746	-0.561772
Zm00001d003099	Zm00001d003099		Serinc-domain containing serine and sphingolipid biosynthesis protein	M3	blue	-0.751155	0.482264	0.95414	0.807738	-0.0195233	-0.76198	-0.132195	-0.16781	0.762108	0.340489	0.261155	0.0267176	-0.221282	-0.0673189	-0.494612
Zm00001d003108	APRT1		adenine phosphoribosyltransferase1	M3	blue	-0.358662	0.435836	0.687466	0.533151	-0.0515599	-0.478722	-0.00175145	-0.27031	0.537976	0.423252	0.299292	0.00987813	-0.10663	-0.0893621	-0.190235
Zm00001d003129	HCT5		hydroxycinnamoyltransferase5	M3	blue	-0.830666	0.512885	0.92493	0.727881	-0.0124337	-0.639917	0.0436212	0.0437279	0.879527	0.424712	0.302379	0.0805782	-0.294772	-0.101902	-0.657985
Zm00001d003164	Zm00001d003164		Ribonucleoside-diphosphate reductase small chain C	M3	blue	-0.732406	0.340759	0.892689	0.648797	0.0450922	-0.604825	0.0492825	-0.0932621	0.805319	0.358502	0.192459	0.0289018	-0.304119	0.0191409	-0.545064
Zm00001d003181	Zm00001d003181		Cytochrome b561 and DOMON domain-containing protein	M3	blue	-0.713882	0.576006	0.907361	0.881678	-0.0364111	-0.805765	-0.286146	-0.204033	0.632862	0.124606	0.0936054	0.0314802	-0.116631	0.00664765	-0.452964
Zm00001d003219	Zm00001d003219		OJ991113_30.9 protein	M3	blue	-0.540294	0.45718	0.823828	0.785565	-0.208744	-0.800943	-0.34596	-0.297899	0.531417	0.371972	0.26749	-0.153408	-0.453574	-0.149783	-0.258085
Zm00001d003228	Zm00001d003228		Serine/threonine-protein kinase OXI1	M3	blue	-0.56158	0.76498	0.830446	0.80145	-0.164326	-0.688399	-0.17181	-0.082737	0.649706	0.401105	0.413395	-0.00461786	-0.278484	-0.109123	-0.311991
Zm00001d003248	Zm00001d003248		Acid phosphatase/vanadium-dependent haloperoxidase-related protein	M3	blue	-0.389385	0.197232	0.398367	0.192401	0.274585	-0.0180002	0.325985	0.191653	0.517618	0.0956773	0.082727	0.211008	0.221177	-0.0711658	-0.443227
Zm00001d003254	Zm00001d003254		Plant UBX domain-containing protein 1	M3	blue	-0.75624	0.1293	0.579149	0.315698	0.296038	-0.293238	0.215496	0.0380795	0.661274	0.216698	0.0790742	0.0320872	-0.0214393	0.0803805	-0.66408
Zm00001d003271	Zm00001d003271		Peptide methionine sulfoxide reductase	M3	blue	0.0601843	0.242211	0.306332	0.239029	-0.142301	-0.201471	-0.0397935	-0.326206	0.146584	0.287812	0.243146	-0.0895225	-0.137131	0.0647671	0.141704
Zm00001d003272	Zm00001d003272		Nucleotide binding protein	M3	blue	-0.517603	0.629767	0.80051	0.73781	-0.222159	-0.625409	-0.105181	-0.134981	0.634496	0.369326	0.219789	-0.0505786	-0.230598	-0.173769	-0.276387
Zm00001d003301	Zm00001d003301		C2 and GRAM domain-containing protein	M3	blue	-0.618224	0.361713	0.624786	0.548017	0.0431132	-0.487199	-0.0452456	0.149497	0.586472	0.27092	0.227732	0.11302	-0.166697	-0.0124703	-0.457951
Zm00001d003308	Zm00001d003308		Ribonuclease H2 subunit B	M3	blue	-0.643715	0.312439	0.856414	0.637934	-0.0309885	-0.604742	0.00409659	-0.109631	0.736326	0.319106	0.21624	0.0275435	-0.271528	0.0094682	-0.463033
Zm00001d003310	Zm00001d003310			M3	blue	-0.612561	0.398132	0.858366	0.686447	-0.0454396	-0.675274	-0.0932068	-0.321165	0.667015	0.476117	0.310041	-0.0862724	-0.264749	-0.106961	-0.352472
Zm00001d003311	Zm00001d003311		Probable 2-oxoglutarate-dependent dioxygenase AOP1	M3	blue	-0.479064	0.691773	0.858398	0.771638	-0.244332	-0.686359	-0.147812	-0.235104	0.635226	0.481963	0.472297	-0.154114	-0.283192	-0.139547	-0.229926
Zm00001d003315	Zm00001d003315		Protein Brevis radix-like 4	M3	blue	-0.515442	0.224776	0.64921	0.613165	-0.0447103	-0.668393	-0.334986	-0.314839	0.381455	0.156565	0.0759693	-0.0739363	-0.33949	0.015954	-0.31013
Zm00001d003319	Zm00001d003319		OSJNBb0022F23.18 protein	M3	blue	-0.515925	0.367225	0.566363	0.414727	-0.154965	-0.294162	0.148324	0.0418844	0.593561	0.279686	0.232445	-0.0578572	-0.209648	-0.077961	-0.455215
Zm00001d003322	Zm00001d003322		OSJNBb0022F23.8 protein	M3	blue	-0.647096	0.394054	0.897943	0.828552	-0.0411089	-0.82271	-0.326579	-0.375194	0.570424	0.0960371	0.00286059	-0.0678504	-0.258363	0.055592	-0.370761
Zm00001d003345	Zm00001d003345		Small nuclear ribonucleoprotein Sm D1	M3	blue	-0.671243	0.549638	0.95167	0.938109	-0.00620615	-0.905379	-0.409583	-0.334212	0.582243	0.0954193	0.0840749	-0.0501794	-0.164143	0.0426707	-0.373001
Zm00001d003381	Zm00001d003381		Peroxidase 65	M3	blue	-0.635299	0.578934	0.82076	0.584098	-0.0779728	-0.457275	0.199858	0.0244009	0.834085	0.587421	0.427268	-0.0780976	-0.316598	-0.108235	-0.471368
Zm00001d003396	Zm00001d003396		Putative pentatricopeptide repeat-containing protein	M3	blue	-0.584529	0.44303	0.84996	0.796581	0.0270409	-0.718542	-0.277029	-0.385119	0.533008	0.0752096	0.00190667	-0.0251924	-0.0503042	-0.00303469	-0.37169
Zm00001d003397	Zm00001d003397		Putative pentatricopeptide repeat-containing protein	M3	blue	-0.59272	0.430988	0.872342	0.79633	0.0129809	-0.719658	-0.249574	-0.375206	0.570289	0.122809	0.0262328	-0.0213225	-0.0920233	-0.0467776	-0.386306
Zm00001d003399	Zm00001d003399		Probable inactive receptor kinase	M3	blue	-0.479986	0.61069	0.859161	0.815788	-0.191302	-0.779055	-0.285024	-0.243588	0.583947	0.425531	0.355946	-0.0549973	-0.423635	-0.106395	-0.185137
Zm00001d003485	Zm00001d003485			M3	blue	-0.234821	0.110345	0.434948	0.369062	-0.0858586	-0.334878	-0.113604	-0.216726	0.299388	0.136986	-0.0217788	-0.0505969	-0.317761	-0.191218	-0.118826
Zm00001d003493	RPL32		ribosomal protein L32 homolog32	M3	blue	-0.801523	0.532301	0.938445	0.902957	0.114196	-0.857377	-0.334282	-0.211591	0.651013	0.0991058	0.109719	0.0189667	-0.103817	0.0226248	-0.532379
Zm00001d003499	Zm00001d003499		E3 ubiquitin-protein ligase ATL6	M3	blue	-0.408415	0.437742	0.663406	0.581686	-0.176817	-0.561784	-0.14244	-0.213117	0.496169	0.391615	0.261526	-0.166129	-0.315225	-0.270632	-0.214076
Zm00001d003504	Zm00001d003504			M3	blue	-0.628063	0.529894	0.874474	0.736574	-0.0417168	-0.65063	-0.0630304	-0.0421677	0.750492	0.389891	0.287366	0.129284	-0.250378	-0.171333	-0.436513
Zm00001d003505	Zm00001d003505			M3	blue	-0.235609	0.359255	0.618075	0.558086	-0.235142	-0.532595	-0.166344	-0.226164	0.396721	0.382848	0.354763	0.100064	-0.326575	-0.0630487	0.0237846
Zm00001d003543	Zm00001d003543		Pentatricopeptide repeat-containing protein	M3	blue	-0.662196	0.444349	0.893201	0.840965	0.0562825	-0.80406	-0.315427	-0.350098	0.585682	0.0639098	-0.105259	-0.0130408	-0.157121	0.0467715	-0.422673
Zm00001d003571	Zm00001d003571		CCT motif family protein	M3	blue	-0.611146	0.104661	0.602713	0.348212	0.301774	-0.333678	0.142147	-0.0738838	0.624501	0.337247	0.140313	0.143965	-0.211939	-0.0219974	-0.522208
Zm00001d003600	Zm00001d003600			M3	blue	-0.674933	0.353133	0.855327	0.761468	0.164437	-0.72958	-0.245356	-0.215321	0.612589	0.122345	0.0713009	0.0697337	-0.289345	0.0859999	-0.419516
Zm00001d003615	Zm00001d003615		T-complex protein 11	M3	blue	-0.524645	0.758556	0.74598	0.634422	-0.00920578	-0.436018	0.0941725	0.119437	0.741553	0.452225	0.432209	0.191633	-0.189502	-0.103382	-0.408194
Zm00001d003618	Zm00001d003618		Uncharacterised protein family UPF0090	M3	blue	-0.601689	0.533001	0.850248	0.875419	-0.00357025	-0.786232	-0.377981	-0.321192	0.4972	-0.0740428	-0.0912086	0.081166	0.0209045	0.0489642	-0.365001
Zm00001d003649	Zm00001d003649		OSJNBa0088K19.7 protein	M3	blue	-0.581053	0.362295	0.675145	0.525041	0.0705073	-0.367248	0.112643	0.0480711	0.660764	0.164341	0.00975062	0.155434	0.0879477	-0.232822	-0.580128
Zm00001d003659	SNRKII7		Serine/threonine-protein kinase SRK2A	M3	blue	-0.509459	0.370368	0.655862	0.634598	0.099408	-0.573449	-0.244889	-0.348522	0.389015	-0.113995	-0.156023	0.0112357	-0.0779463	0.215048	-0.275207
Zm00001d003670	Zm00001d003670		Protein kinase superfamily protein	M3	blue	-0.617776	0.496685	0.908967	0.751482	-0.14316	-0.687466	-0.0734288	-0.150961	0.749788	0.38021	0.246243	0.0531256	-0.362876	-0.123037	-0.402966
Zm00001d003725	H3C2		Histone H3.2	M3	blue	-0.597887	0.412431	0.912214	0.762813	-0.0413133	-0.738454	-0.169771	-0.31798	0.655575	0.265325	0.0996973	-0.0477621	-0.287932	0.0542235	-0.341837
Zm00001d003730	H3C2		Histone H3.2	M3	blue	-0.682424	0.405217	0.923639	0.78243	0.0368485	-0.756313	-0.185641	-0.300703	0.669737	0.186001	0.0422637	-0.0225047	-0.195904	0.0633226	-0.433566
Zm00001d003756	Zm00001d003756		Transmembrane protein C20orf108	M3	blue	-0.213424	0.479894	0.501709	0.372649	-0.195628	-0.258587	0.166132	0.106996	0.521348	0.414354	0.332601	0.14986	-0.365493	0.0685988	-0.0685036
Zm00001d003774	Zm00001d003774		Metallo-hydrolase/oxidoreductase superfamily protein	M3	blue	-0.605552	0.514386	0.853816	0.815793	-0.0606569	-0.79769	-0.316967	-0.238677	0.574792	0.318989	0.385276	-0.0575589	-0.343062	-0.035482	-0.336521
Zm00001d003785	Zm00001d003785			M3	blue	-0.597239	0.461836	0.818405	0.685321	-0.387611	-0.620033	-0.0561717	-0.155974	0.662331	0.401272	0.294207	-0.0836354	-0.362697	-0.152199	-0.37861
Zm00001d003791	Zm00001d003791		Pentatricopeptide repeat-containing protein	M3	blue	-0.65421	0.559067	0.939341	0.823769	-0.0918005	-0.762477	-0.180173	-0.220601	0.709122	0.359428	0.30123	-0.0386764	-0.297847	-0.0869177	-0.432172
Zm00001d003793	Zm00001d003793		Nucleic acid-binding proteins superfamily	M3	blue	-0.0971573	0.446073	0.292324	0.174467	-0.391328	0.000501435	0.273033	0.0375329	0.366945	0.435429	0.486322	-0.11961	-0.277808	-0.0862939	-0.045451
Zm00001d003817	SBE3		Starch branching enzyme IIa	M3	blue	-0.41524	0.0222365	0.55309	0.205932	-0.0116256	-0.178427	0.354187	-0.132196	0.631244	0.482386	0.153086	0.0205885	-0.182695	-0.174453	-0.377551
Zm00001d003846	Zm00001d003846		Mitochondrial import inner membrane translocase subunit Tim17/Tim22/Tim23 family protein	M3	blue	-0.784448	0.514753	0.91442	0.801292	0.155846	-0.732613	-0.147622	-0.0670654	0.738653	0.264544	0.296887	0.0396197	-0.130797	0.0179701	-0.555821
Zm00001d003855	Zm00001d003855			M3	blue	-0.559558	0.499826	0.851981	0.801623	-0.0730954	-0.780145	-0.29384	-0.260315	0.579973	0.327994	0.259831	-0.00989519	-0.236794	-0.144359	-0.32298
Zm00001d003856	Zm00001d003856		Spermidine hydroxycinnamoyl transferase	M3	blue	-0.814464	0.371497	0.669942	0.641052	0.396525	-0.539953	-0.153989	-0.0550608	0.533662	-0.137191	-0.113872	0.125425	0.25835	0.168821	-0.695387
Zm00001d003878	PHM3457		Probable beta-14-xylosyltransferase IRX10L	M3	blue	-0.743612	0.600244	0.921047	0.758939	-0.00868537	-0.654906	-0.0204734	-0.00866794	0.823642	0.464781	0.482417	0.0193105	-0.234514	-0.144399	-0.548627
Zm00001d003897	Zm00001d003897		RING finger protein	M3	blue	-0.343695	0.534375	0.467726	0.390836	-0.102516	-0.294868	0.051291	0.00899208	0.456306	0.417885	0.392131	-0.0478692	-0.250768	-0.0627367	-0.24967
Zm00001d003924	Zm00001d003924		Glycerophosphodiester phosphodiesterase GDPD2	M3	blue	-0.357882	0.150166	0.418371	0.254058	0.0878966	-0.135437	0.173388	-0.0749487	0.403495	0.0190241	-0.0865151	0.0457021	0.132305	0.0570695	-0.332499
Zm00001d003937	Zm00001d003937		RecQ-mediated genome instability protein 1	M3	blue	-0.73644	0.483821	0.962828	0.863169	0.0582302	-0.808458	-0.251391	-0.276107	0.68365	0.159608	0.11153	-0.0170811	-0.178122	0.0229181	-0.471188
Zm00001d003949	Zm00001d003949		Major facilitator superfamily protein	M3	blue	-0.374861	0.572889	0.691919	0.668909	-0.0892147	-0.561553	-0.178247	-0.136078	0.502528	0.203789	0.101659	0.0611453	-0.176595	-0.0918829	-0.187309
Zm00001d003962	Zm00001d003962			M3	blue	-0.700097	0.577068	0.948172	0.912971	-0.0623089	-0.848879	-0.314835	-0.239326	0.644868	0.150895	0.132097	0.00111668	-0.195524	0.0358513	-0.423319
Zm00001d004007	BHLH101	bHLH	Transcription factor FER-LIKE IRON DEFICIENCY-INDUCED TRANSCRIPTION FACTOR	M3	blue	-0.50081	0.544636	0.790298	0.725751	-0.206108	-0.672292	-0.199294	-0.18153	0.56808	0.390726	0.38525	-0.0888011	-0.317778	-0.0787967	-0.249662
Zm00001d004007	BHLH101	bHLH	Transcription factor FER-LIKE IRON DEFICIENCY-INDUCED TRANSCRIPTION FACTOR	M3	blue	-0.50081	0.544636	0.790298	0.725751	-0.206108	-0.672292	-0.199294	-0.18153	0.56808	0.390726	0.38525	-0.0888011	-0.317778	-0.0787967	-0.249662
Zm00001d004007	BHLH37	bHLH	Transcription factor FER-LIKE IRON DEFICIENCY-INDUCED TRANSCRIPTION FACTOR	M3	blue	-0.50081	0.544636	0.790298	0.725751	-0.206108	-0.672292	-0.199294	-0.18153	0.56808	0.390726	0.38525	-0.0888011	-0.317778	-0.0787967	-0.249662
Zm00001d004007	BHLH37	bHLH	Transcription factor FER-LIKE IRON DEFICIENCY-INDUCED TRANSCRIPTION FACTOR	M3	blue	-0.50081	0.544636	0.790298	0.725751	-0.206108	-0.672292	-0.199294	-0.18153	0.56808	0.390726	0.38525	-0.0888011	-0.317778	-0.0787967	-0.249662
Zm00001d004019	SACD5		stearoyl-acyl-carrier-protein desaturase5	M3	blue	-0.433414	0.43263	0.850715	0.740656	-0.241777	-0.715928	-0.203601	-0.356398	0.584906	0.467309	0.29617	-0.0525424	-0.353896	-0.256164	-0.178927
Zm00001d004048	Zm00001d004048		Xanthoxin dehydrogenase	M3	blue	-0.117432	0.496233	0.58372	0.486904	-0.235146	-0.430747	-0.0753674	-0.343004	0.395718	0.464117	0.154936	-0.145978	-0.364565	-0.104879	0.0432174
Zm00001d004073	Zm00001d004073		receptor-like kinase	M3	blue	-0.256905	0.36854	0.473402	0.358965	-0.0410005	-0.30438	0.0376609	-0.0882323	0.410623	0.444379	0.504215	-0.0656649	-0.203519	-0.0383141	-0.151287
Zm00001d004088	Zm00001d004088			M3	blue	-0.504324	0.362006	0.587656	0.53895	0.139229	-0.475238	-0.151566	-0.223957	0.421538	0.0583328	0.0295934	-0.0492909	0.00573991	-0.0490072	-0.376449
Zm00001d004096	Zm00001d004096		DNA-directed RNA polymerases II IV and V subunit 9A	M3	blue	-0.467192	0.4379	0.641118	0.505338	-0.266847	-0.373981	0.103368	0.0645577	0.609795	0.296692	0.267403	0.10083	-0.179471	-0.100721	-0.362663
Zm00001d004125	ACC2		acetyl-CoA carboxylase2	M3	blue	-0.588624	0.457015	0.907762	0.880918	0.0816128	-0.85683	-0.421571	-0.521158	0.501499	0.0577122	-0.0565347	-0.0539556	-0.085153	0.0286489	-0.314547
Zm00001d004192	Zm00001d004192			M3	blue	-0.369116	0.260938	0.620302	0.46449	-0.226223	-0.464136	-0.0301567	-0.15072	0.533436	0.542977	0.309258	-0.169017	-0.472109	-0.396717	-0.240454
Zm00001d004198	Zm00001d004198		CASP-like protein 2A1	M3	blue	-0.364966	0.348442	0.709654	0.477554	-0.161188	-0.476135	0.0528216	-0.267791	0.613743	0.699396	0.521714	-0.205958	-0.511278	-0.214275	-0.169428
Zm00001d004236	Zm00001d004236			M3	blue	-0.254418	0.312277	0.406198	0.336902	-0.068959	-0.297014	-0.0194911	-0.0529019	0.350718	0.207543	0.133113	-0.107949	-0.19285	-0.145074	-0.222428
Zm00001d004323	Zm00001d004323		Formate dehydrogenase chloroplastic/mitochondrial	M3	blue	-0.0547375	-0.0071268	0.302988	0.0468981	-0.0627068	-0.0397188	0.275009	-0.165351	0.353514	0.48193	0.175381	-0.0835525	-0.340364	-0.176548	0.00755818
Zm00001d004361	Zm00001d004361		ABC transporter C family member 4	M3	blue	-0.62744	0.676549	0.773194	0.775371	0.107727	-0.585797	-0.1778	-0.114781	0.565512	0.0632074	0.179378	0.0128025	0.206251	-0.0278204	-0.471314
Zm00001d004366	Zm00001d004366		UDP-glycosyltransferase 74B1	M3	blue	-0.621084	0.566876	0.922962	0.793016	-0.172529	-0.71758	-0.106594	-0.141959	0.744168	0.443109	0.329423	0.0108107	-0.347559	-0.161044	-0.391918
Zm00001d004375	Zm00001d004375			M3	blue	-0.58222	0.709557	0.915723	0.886585	-0.179542	-0.820248	-0.304692	-0.307799	0.616465	0.338329	0.265856	-0.0902931	-0.333865	-0.0438498	-0.307349
Zm00001d004401	Zm00001d004401		Germin-like protein subfamily 1 member 8	M3	blue	-0.31551	0.565277	0.602121	0.528457	0.126186	-0.399398	-0.0633023	-0.351611	0.413417	0.187785	0.0507879	-0.0475544	0.0502001	0.089098	-0.164687
Zm00001d004414	Zm00001d004414		Peptidase S24/S26A/S26B/S26C family protein	M3	blue	-0.257407	0.210793	0.370881	0.331916	0.180663	-0.274721	-0.0855393	-0.0787881	0.295471	0.0950843	0.0601837	0.0998051	-0.181427	-0.15855	-0.181575
Zm00001d004417	Zm00001d004417		Peptidase S24/S26A/S26B/S26C family protein	M3	blue	-0.41015	0.141279	0.449912	0.377375	0.255647	-0.37644	-0.122636	-0.0865154	0.36687	0.0953831	0.0443159	0.132374	-0.270196	-0.057161	-0.346198
Zm00001d004448	Zm00001d004448		Probable pectate lyase 8	M3	blue	-0.435227	0.587094	0.763065	0.661474	-0.218987	-0.596781	-0.102212	-0.137824	0.622176	0.549327	0.424896	-0.133112	-0.453153	-0.270486	-0.231241
Zm00001d004457	Zm00001d004457		External alternative NAD(P)H-ubiquinone oxidoreductase B3 mitochondrial	M3	blue	-0.685139	0.428263	0.877196	0.77202	0.108278	-0.72679	-0.213689	-0.296568	0.627592	0.118909	0.0375229	-0.0562402	-0.0761638	-0.0409563	-0.489435
Zm00001d004458	Zm00001d004458		Cytidine/deoxycytidylate deaminase family protein	M3	blue	-0.731793	0.4988	0.96398	0.856458	0.0664564	-0.803153	-0.228513	-0.289615	0.694083	0.180398	0.0897532	0.0304874	-0.144683	0.0181009	-0.483115
Zm00001d004465	Zm00001d004465			M3	blue	-0.626547	0.583942	0.931008	0.899801	0.0273496	-0.83816	-0.346325	-0.315277	0.598616	0.162767	0.137442	-0.0122789	-0.174114	0.00402439	-0.348349
Zm00001d004482	Zm00001d004482		transmembrane-like protein	M3	blue	-0.551515	0.499146	0.705516	0.512329	-0.0460568	-0.368114	0.19233	0.0645907	0.726446	0.46791	0.327979	-0.106285	-0.166545	-0.208146	-0.435997
Zm00001d004525	Zm00001d004525		Protein REDUCED WALL ACETYLATION 3	M3	blue	-0.57584	0.36039	0.579552	0.598593	0.431665	-0.477498	-0.224178	-0.174214	0.379377	-0.310806	-0.233628	0.202765	0.299147	0.163465	-0.45636
Zm00001d004545	Zm00001d004545		Probable beta-14-xylosyltransferase IRX9H	M3	blue	-0.580855	0.706904	0.861	0.827076	-0.0615842	-0.77756	-0.283916	-0.315429	0.580569	0.319581	0.305466	-0.0881063	-0.228391	0.036618	-0.317659
Zm00001d004557	Zm00001d004557		Formin-like protein 5	M3	blue	-0.218975	0.578833	0.545383	0.476362	-0.286772	-0.355536	-0.00231291	-0.0687152	0.465442	0.481999	0.43964	-0.163596	-0.273259	-0.316978	-0.113383
Zm00001d004560	Zm00001d004560		Long chain base biosynthesis protein 1	M3	blue	-0.200228	0.148463	0.354555	0.217108	-0.138586	-0.226274	0.0427381	-0.0661763	0.318966	0.331149	0.314849	-0.145203	-0.142196	-0.290882	-0.147695
Zm00001d004640	Zm00001d004640		Sec23/Sec24 protein transport family protein	M3	blue	-0.711247	0.510819	0.955439	0.906704	0.0358773	-0.852948	-0.339859	-0.37403	0.614465	0.105153	0.0272058	-0.0288327	-0.103432	-0.000824882	-0.433175
Zm00001d004649	Zm00001d004649			M3	blue	-0.410163	0.124408	0.445271	0.359028	0.319894	-0.301255	-0.0437186	-0.252711	0.307812	-0.161002	-0.273249	0.124608	0.286931	0.175737	-0.317987
Zm00001d004655	Zm00001d004655		ER lumen protein retaining receptor	M3	blue	-0.106668	0.299518	0.394414	0.398211	-0.0200051	-0.358804	-0.183813	-0.317516	0.183892	0.0963882	-0.0840323	-0.0947526	-0.125927	-0.0539523	0.039606
Zm00001d004707	THA1		thylakoid assembly1	M3	blue	-0.563436	0.0782188	0.530344	0.341768	0.409219	-0.31464	0.0857181	0.0953344	0.551884	0.0749242	0.0677787	0.181391	-0.145361	0.0650997	-0.508398
Zm00001d004768	Zm00001d004768		Glycosyl hydrolase superfamily protein	M3	blue	-0.634978	0.505231	0.912667	0.751069	-0.206795	-0.680406	-0.0505973	-0.061608	0.779711	0.472011	0.332497	0.0164866	-0.448934	-0.137169	-0.419713
Zm00001d004775	Zm00001d004775		O-fucosyltransferase family protein	M3	blue	-0.52151	0.406329	0.743615	0.556567	-0.185191	-0.464107	0.0885071	-0.0482674	0.701264	0.416648	0.205206	0.0512302	-0.271477	-0.251994	-0.422579
Zm00001d004798	Zm00001d004798			M3	blue	-0.376343	0.1148	0.370041	0.247733	0.118803	-0.22002	0.0650658	0.0301619	0.366146	0.152906	0.139003	-0.295319	0.0453754	-0.2031	-0.364102
Zm00001d004848	Zm00001d004848		from the Czech 'roh' meaning 'corner'	M3	blue	-0.437377	0.615781	0.729319	0.670858	-0.182888	-0.516968	-0.0388863	-0.0767698	0.5993	0.299633	0.189863	0.0675363	-0.193338	-0.1143	-0.228831
Zm00001d004876	Zm00001d004876		Late embryogenesis abundant (LEA) hydroxyproline-rich glycoprotein family	M3	blue	-0.699283	0.600124	0.85525	0.75566	-0.0954738	-0.648592	-0.0716068	0.00867508	0.737879	0.31211	0.283532	0.0421721	-0.282236	-0.0430841	-0.479443
Zm00001d004918	Zm00001d004918			M3	blue	-0.430859	0.232004	0.373921	0.359793	0.0895438	-0.338383	-0.111012	0.0452599	0.323573	0.0543841	0.0438328	0.106765	-0.0884246	-0.0472974	-0.366386
Zm00001d004924	Zm00001d004924		AT-hook motif nuclear-localized protein 1	M3	blue	-0.666077	0.552698	0.867865	0.863535	0.0564357	-0.783178	-0.324449	-0.302048	0.552328	0.030754	-0.0215739	0.0360641	0.022433	0.0396393	-0.405484
Zm00001d004929	Zm00001d004929		Leucine-rich repeat receptor-like protein kinase PXC1	M3	blue	0.199214	0.227251	0.30652	0.298169	-0.287394	-0.345568	-0.221419	-0.49334	0.0275142	0.236059	0.0349255	-0.232005	-0.184105	-0.0630534	0.384827
Zm00001d004931	Zm00001d004931		Heavy metal transport/detoxification superfamily protein	M3	blue	-0.675718	0.496054	0.906467	0.892664	0.139579	-0.84812	-0.394696	-0.433994	0.535362	-0.00196237	-0.0779763	0.00391122	-0.0905928	0.144485	-0.386067
Zm00001d005006	Zm00001d005006		nucleotide sugar transporter-KT 1	M3	blue	-0.800745	0.51568	0.943197	0.855903	0.054631	-0.798642	-0.22292	-0.15755	0.728584	0.222312	0.146721	0.0330318	-0.186891	-0.0928619	-0.564413
Zm00001d005016	WRI1	AP2	WRI1 transcription factor1	M3	blue	-0.546644	0.476914	0.901035	0.902145	0.0184038	-0.895252	-0.48064	-0.562951	0.454345	0.06401	-0.0498041	-0.0810972	-0.149828	0.0799942	-0.236106
Zm00001d005040	Zm00001d005040			M3	blue	-0.375818	0.135759	0.485041	0.445928	-0.0969391	-0.405411	-0.146574	-0.189649	0.331414	0.0212969	-0.0809277	0.0652546	-0.014622	-0.174312	-0.322308
Zm00001d005071	Zm00001d005071		Probable protein phosphatase 2C 65	M3	blue	-0.355042	0.565457	0.637985	0.617886	-0.0236007	-0.53325	-0.185957	-0.34257	0.406227	0.239393	0.043743	-0.0510518	-0.056548	0.0401087	-0.190258
Zm00001d005081	Zm00001d005081			M3	blue	-0.804199	0.47087	0.897706	0.78411	0.159552	-0.701365	-0.134304	-0.0469135	0.734482	0.153544	0.137692	0.0739979	-0.0140877	-0.0536415	-0.616027
Zm00001d005089	Zm00001d005089		mRNA turnover protein 4	M3	blue	-0.706115	0.485931	0.945967	0.884798	0.110467	-0.850877	-0.341653	-0.330428	0.612696	0.114488	0.0808293	-0.0177052	-0.116459	0.033218	-0.445718
Zm00001d005092	Zm00001d005092		Protein ESKIMO 1	M3	blue	-0.657463	0.579523	0.79379	0.60085	-0.131984	-0.47656	0.155408	0.0332428	0.798887	0.570334	0.45547	0.0575981	-0.181825	-0.148071	-0.497321
Zm00001d005114	Zm00001d005114		Cytochrome b-c1 complex subunit 7-2	M3	blue	-0.553215	0.519522	0.777738	0.795684	-0.0754445	-0.726338	-0.326575	-0.295263	0.456527	-0.0296965	-0.0070847	-0.0450365	-0.0807471	0.238222	-0.274806
Zm00001d005140	Zm00001d005140		Meiotic nuclear division protein 1 homolog	M3	blue	-0.764936	0.430199	0.926634	0.715005	0.0654182	-0.634826	0.0215329	-0.0221044	0.834766	0.391842	0.296126	0.110185	-0.206889	-0.0836782	-0.583613
Zm00001d005154	Zm00001d005154		Putative E3 ubiquitin-protein ligase RF4	M3	blue	-0.55729	0.1224	0.459993	0.320347	0.415888	-0.289027	0.030453	-0.0249001	0.457613	0.134764	0.162628	0.0749646	0.0418326	-0.0560987	-0.531982
Zm00001d005164	Zm00001d005164		Calcium-dependent protein kinase 28	M3	blue	-0.48209	0.38683	0.882043	0.778222	-0.0500898	-0.764326	-0.279	-0.417135	0.568945	0.25793	0.0648872	-0.00127873	-0.332923	-0.118958	-0.217417
Zm00001d005195	Zm00001d005195		RING/U-box superfamily protein	M3	blue	-0.379384	0.202473	0.523401	0.408482	0.0965541	-0.404737	-0.061839	-0.0823468	0.449408	0.313151	0.147378	-0.00107441	-0.258311	-0.159823	-0.244633
Zm00001d005200	Zm00001d005200		40S ribosomal protein S12	M3	blue	-0.653622	0.504298	0.953258	0.91038	-0.00842543	-0.899847	-0.393378	-0.414629	0.575494	0.124071	0.0782676	-0.0771386	-0.19629	0.0548268	-0.345245
Zm00001d005203	Zm00001d005203		Ethylene-responsive transcription factor ERF118	M3	blue	-0.649204	0.599002	0.799615	0.63161	-0.117698	-0.484606	0.119783	0.124331	0.808878	0.521407	0.465716	0.0439196	-0.399882	-0.103813	-0.489638
Zm00001d005256	ST4.1		Sulfate transporter 4.1 chloroplastic	M3	blue	-0.598598	0.695855	0.788313	0.684293	-0.135294	-0.481889	0.0535412	0.142456	0.748585	0.36688	0.44328	0.0764018	-0.211592	-0.127239	-0.451734
Zm00001d005275	Zm00001d005275		ARM repeat superfamily protein	M3	blue	-0.74645	0.470215	0.930566	0.768368	-0.025562	-0.729091	-0.0968211	-0.0768177	0.790923	0.416473	0.27477	0.00224654	-0.362598	-0.097707	-0.543003
Zm00001d005278	Zm00001d005278			M3	blue	-0.553602	0.407362	0.774963	0.770037	-0.0542575	-0.799197	-0.401226	-0.369076	0.437459	0.103254	0.0262347	-0.0563246	-0.134752	-0.00114015	-0.290641
Zm00001d005312	Zm00001d005312		Phenolic glucoside malonyltransferase 1	M3	blue	-0.610629	0.622278	0.935218	0.911774	-0.093796	-0.849767	-0.348247	-0.406971	0.583293	0.231199	0.155144	-0.085507	-0.253394	0.0511309	-0.298365
Zm00001d005351	Zm00001d005351		Arogenate dehydratase/prephenate dehydratase 6 chloroplastic	M3	blue	-0.476221	0.521732	0.825504	0.656277	-0.17982	-0.599091	-0.0155995	-0.121836	0.709481	0.59814	0.411837	-0.053838	-0.470162	-0.173285	-0.268647
Zm00001d005394	Zm00001d005394		Fiber protein Fb34	M3	blue	-0.498487	0.807969	0.763271	0.72569	-0.173016	-0.549169	-0.0711466	0.0377909	0.647357	0.374072	0.458536	0.0127112	-0.24008	-0.103821	-0.321713
Zm00001d005478	Zm00001d005478		Cellulose synthase A catalytic subunit 5 [UDP-forming]	M3	blue	-0.562678	0.474743	0.830204	0.736771	0.0560572	-0.642808	-0.14223	-0.0285902	0.660465	0.188644	0.134284	0.221082	-0.168412	-0.0829202	-0.393713
Zm00001d005487	Zm00001d005487		cyclin-related	M3	blue	-0.53627	0.290901	0.563234	0.493095	0.124956	-0.415825	-0.0735688	-0.0191693	0.48754	0.0364699	0.0257168	0.0384668	-0.0924984	-0.11876	-0.487314
Zm00001d005498	Zm00001d005498		Guanosine nucleotide diphosphate dissociation inhibitor 2	M3	blue	-0.820882	0.522702	0.938353	0.815912	0.154776	-0.724749	-0.131883	-0.0730248	0.770451	0.202222	0.191948	0.0833386	-0.120845	-0.00134694	-0.596929
Zm00001d005517	Zm00001d005517		Probable cellulose synthase A catalytic subunit 2 [UDP-forming]	M3	blue	-0.60057	0.305993	0.748125	0.523243	-0.0292232	-0.451642	0.121146	-0.0389973	0.722368	0.426051	0.267445	0.185493	-0.161435	-0.22931	-0.458726
Zm00001d005583	Zm00001d005583			M3	blue	-0.566126	0.21608	0.498185	0.297801	0.274376	-0.185471	0.241779	0.114209	0.581332	0.159807	0.0756133	0.0705185	-0.0500066	0.150813	-0.503078
Zm00001d005607	Zm00001d005607		Spermidine hydroxycinnamoyl transferase	M3	blue	-0.0482576	0.394749	0.411702	0.28457	-0.185288	-0.249107	0.0714465	-0.0822415	0.374562	0.609605	0.426671	-0.1251	-0.299077	-0.1812	0.0551841
Zm00001d005624	Zm00001d005624		Delta(8)-fatty-acid desaturase 2	M3	blue	-0.643319	0.545465	0.957239	0.934867	-0.0353239	-0.910714	-0.412999	-0.424102	0.572932	0.138349	0.0434532	-0.0403646	-0.215555	0.0328177	-0.334299
Zm00001d005652	Zm00001d005652		Probable beta-14-xylosyltransferase IRX14	M3	blue	-0.195305	0.384875	0.351262	0.270734	-0.119712	-0.154812	0.105952	0.11835	0.376636	0.303835	0.429852	-0.132386	-0.0761458	-0.218566	-0.20874
Zm00001d005671	Zm00001d005671		ASC1-like protein 1	M3	blue	-0.696022	0.527026	0.925834	0.876307	-0.00104364	-0.835467	-0.307542	-0.283133	0.638341	0.226435	0.119635	-0.00255659	-0.186224	-0.101034	-0.44062
Zm00001d005672	Zm00001d005672			M3	blue	-0.622281	0.604718	0.949764	0.905502	-0.106002	-0.843579	-0.328646	-0.362899	0.617742	0.250403	0.204423	-0.0464398	-0.229354	-0.0993671	-0.344812
Zm00001d005674	Zm00001d005674		Enolase	M3	blue	-0.643155	0.391166	0.911013	0.76353	0.0266185	-0.73157	-0.183218	-0.427217	0.639126	0.234392	0.049364	-0.0428143	-0.215822	0.0114176	-0.391358
Zm00001d005678	Zm00001d005678		Protein ALTERED XYLOGLUCAN 4	M3	blue	-0.503069	0.674656	0.724549	0.663737	-0.0812453	-0.538871	-0.0614253	0.0239368	0.615159	0.3408	0.377946	0.0473689	-0.189694	-0.0109575	-0.317894
Zm00001d005681	Zm00001d005681		RNA ligase/cyclic nucleotide phosphodiesterase family protein	M3	blue	-0.441192	0.476467	0.711611	0.657857	-0.0170635	-0.611513	-0.2051	-0.332355	0.461566	0.135348	-0.0304986	-0.0359718	-0.214691	0.160386	-0.205458
Zm00001d005685	Zm00001d005685		RING-H2 finger protein ATL46	M3	blue	-0.320743	0.431438	0.648019	0.545647	-0.071482	-0.47827	-0.0689506	-0.212448	0.493274	0.332351	0.153523	-0.133105	-0.344983	0.00733993	-0.187081
Zm00001d005699	Zm00001d005699		Ubiquitin-protein ligase	M3	blue	-0.434103	0.526539	0.638771	0.535457	-0.0668893	-0.41939	0.0549666	0.196562	0.623837	0.389619	0.377549	0.291615	-0.210612	-0.0755553	-0.317813
Zm00001d005700	Zm00001d005700		60S ribosomal protein L23	M3	blue	-0.734994	0.375923	0.870106	0.720166	0.157703	-0.679981	-0.125371	-0.188269	0.676559	0.158335	0.0825775	-0.0122585	-0.102831	0.0868166	-0.522914
Zm00001d005742	Zm00001d005742			M3	blue	-0.136499	0.0985078	0.325686	0.182984	0.00715191	-0.117007	0.105861	-0.293469	0.244313	0.0255681	-0.175958	-0.0459848	0.0533528	0.0586338	-0.0770409
Zm00001d005752	Zm00001d005752		DUF868 family protein	M3	blue	-0.504531	0.517083	0.7339	0.539219	-0.217813	-0.440427	0.137187	-0.00101589	0.709959	0.612883	0.583251	-0.115603	-0.403953	-0.0897781	-0.350181
Zm00001d005753	Zm00001d005753		60S ribosomal protein L26-1	M3	blue	-0.569813	0.516869	0.833368	0.80842	0.0410841	-0.786431	-0.350877	-0.369772	0.50613	0.142127	0.1124	-0.220527	-0.214827	0.0776819	-0.276643
Zm00001d005763	TCPTF37	TCP	Chaperone protein dnaJ 6	M3	blue	-0.613007	0.36635	0.722789	0.544042	-0.0520128	-0.454267	0.0972149	0.0503369	0.711301	0.353442	0.294674	0.000274856	-0.296034	-0.0470299	-0.467577
Zm00001d005789	HIS2B3		histone 2B3	M3	blue	-0.647822	0.49238	0.950856	0.876045	-0.0182461	-0.854502	-0.316765	-0.316674	0.628787	0.168411	0.116673	-0.0326054	-0.230973	0.0361977	-0.365077
Zm00001d005791	H4C7		Histone H4	M3	blue	-0.657998	0.402545	0.92186	0.750539	0.0210004	-0.709229	-0.116027	-0.282646	0.701516	0.256097	0.0872844	-0.00382325	-0.185834	0.00639876	-0.437451
Zm00001d005818	Zm00001d005818		Aldehyde dehydrogenase family 7 member B4	M3	blue	-0.143134	0.171949	0.348965	0.305737	0.136826	-0.205076	-0.0861823	-0.375232	0.156016	-0.0940547	-0.127487	0.00470553	0.273959	0.0302103	-0.0679268
Zm00001d005831	PZA01735		Phospholipid:diacylglycerol acyltransferase 1	M3	blue	-0.669111	0.549189	0.941417	0.920705	-0.014389	-0.898452	-0.402446	-0.364182	0.585381	0.176691	0.150277	-0.0572856	-0.229996	0.00328223	-0.358962
Zm00001d005839	Zm00001d005839		SEC1 family transport protein SLY1	M3	blue	-0.29976	0.26833	0.513578	0.443136	-0.25667	-0.418972	-0.0925843	-0.154688	0.38653	0.299563	0.166543	-0.0447195	-0.283875	-0.159671	-0.160823
Zm00001d005865	GBPTF8	GeBP	GLABROUS1 enhancer-binding protein-like	M3	blue	-0.72854	0.571785	0.722208	0.622788	0.200957	-0.456813	0.0389515	0.235338	0.739912	0.211671	0.215773	0.220204	-0.067791	-0.0649801	-0.657941
Zm00001d005881	Zm00001d005881		Remorin family protein	M3	blue	-0.588052	0.441264	0.794444	0.806477	0.193981	-0.699871	-0.341379	-0.288813	0.466912	-0.137185	-0.112216	0.0895105	0.233408	-0.0532328	-0.417784
Zm00001d005885	Zm00001d005885			M3	blue	-0.492105	0.302308	0.663487	0.540989	-0.247876	-0.540115	-0.096496	-0.13562	0.556679	0.473203	0.285719	-0.1145	-0.462152	-0.324888	-0.338229
Zm00001d005894	Zm00001d005894		Leucine-rich repeat (LRR) family protein	M3	blue	-0.614684	0.645487	0.912394	0.845913	-0.0307024	-0.765274	-0.216976	-0.141143	0.682793	0.38938	0.38242	-0.0228914	-0.190324	-0.137426	-0.382186
Zm00001d005905	Zm00001d005905		Probable carboxylesterase 2	M3	blue	-0.643148	0.532981	0.943438	0.846205	-0.0882451	-0.793677	-0.231228	-0.349044	0.660541	0.30053	0.168377	-0.088438	-0.279338	-0.00160963	-0.360026
Zm00001d005920	CAH4		carbonic anhydrase4	M3	blue	-0.681723	0.171785	0.458157	0.377126	0.2645	-0.257729	0.0715754	0.337226	0.5311	-0.0403918	-0.00838905	0.212022	0.191906	-0.134143	-0.72041
Zm00001d005944	Zm00001d005944			M3	blue	-0.632876	0.306926	0.629325	0.436383	-0.11547	-0.33961	0.163919	0.0391939	0.661021	0.406325	0.40117	0.0218495	-0.198185	-0.21147	-0.474479
Zm00001d005945	Zm00001d005945			M3	blue	-0.701579	0.624314	0.954562	0.853039	-0.0721806	-0.760362	-0.158703	-0.155509	0.744538	0.342851	0.272846	-0.0304842	-0.240248	-0.0918433	-0.454159
Zm00001d005946	Zm00001d005946			M3	blue	-0.559883	0.449899	0.775544	0.725571	-0.0640641	-0.681035	-0.235298	-0.275216	0.516765	0.119684	0.107489	-0.211925	-0.117632	0.0018078	-0.32557
Zm00001d005984	Zm00001d005984			M3	blue	-0.202992	0.265073	0.56167	0.495043	-0.100499	-0.464052	-0.163348	-0.342642	0.342874	0.240063	0.0187587	-0.0795055	-0.246427	-0.199359	-0.0415512
Zm00001d006001	WRKY71	WRKY	Probable WRKY transcription factor 34	M3	blue	-0.646917	0.609631	0.937188	0.913905	0.02649	-0.847836	-0.349801	-0.353087	0.604074	0.185614	0.138852	0.00315518	-0.194566	0.0120276	-0.366212
Zm00001d006019	Zm00001d006019		OTU domain-containing protein	M3	blue	-0.27221	0.215964	0.385628	0.275948	0.218048	-0.165959	0.0921979	0.118789	0.396657	0.0300556	0.157528	0.120043	0.0874196	-0.0495597	-0.284706
Zm00001d006024	Zm00001d006024			M3	blue	-0.667301	0.50941	0.951657	0.884337	-0.0541027	-0.852186	-0.321912	-0.35465	0.62785	0.229072	0.130009	-0.0451811	-0.268978	0.00108799	-0.378388
Zm00001d006036	Zm00001d006036		Heat shock 70 kDa protein 9 mitochondrial	M3	blue	-0.778293	0.435423	0.797986	0.665556	0.267699	-0.61782	-0.0841235	-0.0260135	0.691259	0.19991	0.161036	0.138326	-0.066618	-0.00376822	-0.581657
Zm00001d006045	Zm00001d006045		Uroporphyrinogen-III synthase	M3	blue	-0.256273	0.460387	0.314284	0.301258	0.195939	-0.0987	0.114939	0.146368	0.346195	0.0644229	0.120776	-0.053611	0.16647	0.142638	-0.229002
Zm00001d006065	BHLH121	bHLH	Transcription factor bHLH62	M3	blue	-0.655472	0.715239	0.859908	0.777255	-0.0527253	-0.62535	-0.0639164	0.00380696	0.731637	0.308009	0.310999	0.0808796	-0.176577	-0.0120782	-0.441047
Zm00001d006068	Zm00001d006068		40S ribosomal protein S4-3	M3	blue	-0.188242	0.082959	0.361314	0.274596	-0.364299	-0.265712	0.0131988	-0.0513229	0.294292	0.157065	0.0354008	-0.130059	-0.244749	-0.119921	-0.0730791
Zm00001d006126	Zm00001d006126		Trigger factor	M3	blue	-0.541905	0.358845	0.76429	0.703141	0.0835201	-0.638243	-0.229663	-0.281365	0.519892	0.0346157	-0.0109538	0.0407067	-0.0806811	-0.0961608	-0.375431
Zm00001d006132	Zm00001d006132		Formin-like protein 1	M3	blue	-0.131126	0.249186	0.598828	0.621519	-0.0249682	-0.641312	-0.439313	-0.658041	0.150915	-0.0678592	-0.212627	-0.0332293	-0.0324261	0.0822203	0.103097
Zm00001d006148	Zm00001d006148		N-terminal	M3	blue	-0.749889	0.502633	0.844435	0.757607	0.167625	-0.67602	-0.161349	-0.0868189	0.666048	0.151259	0.180515	0.0365237	-0.0166291	0.0219755	-0.530553
Zm00001d006152	Zm00001d006152		SH3 domain-containing protein 3	M3	blue	-0.605458	0.415174	0.874309	0.789782	-0.0710893	-0.781622	-0.272039	-0.312524	0.595352	0.225635	0.0790272	-0.0283157	-0.291937	-0.0653332	-0.373345
Zm00001d006154	Zm00001d006154		Pentatricopeptide repeat-containing protein mitochondrial	M3	blue	-0.542109	0.512058	0.882371	0.893822	-0.0497599	-0.848936	-0.436192	-0.480647	0.468761	0.0280817	-0.046931	-0.090307	-0.133315	0.0305308	-0.253193
Zm00001d006171	Zm00001d006171		Protein DETOXIFICATION 50	M3	blue	-0.358905	0.10654	0.424398	0.149067	-0.134624	-0.134005	0.293363	-0.148175	0.504159	0.604725	0.322348	-0.141031	-0.378087	-0.0863763	-0.323341
Zm00001d006172	Zm00001d006172		Serine/threonine-protein kinase Rio1	M3	blue	-0.502973	0.18111	0.439329	0.422418	0.0195932	-0.425722	-0.164423	-0.0609023	0.31171	-0.0178922	0.141957	-0.0791657	0.0647042	0.0605004	-0.435056
Zm00001d006196	Zm00001d006196		30S ribosomal protein S31	M3	blue	-0.697384	0.504902	0.899357	0.749333	0.0557066	-0.652296	-0.0676872	-0.177751	0.71929	0.266979	0.198687	-0.0141279	-0.16571	0.0611461	-0.456074
Zm00001d006205	Zm00001d006205		Subtilisin-like protease SBT3.9	M3	blue	-0.255236	0.0728957	0.504088	0.312899	-0.25861	-0.377729	0.0013859	-0.27088	0.421687	0.495664	0.112268	-0.139593	-0.574333	-0.20777	-0.167118
Zm00001d006210	Zm00001d006210		Polygalacturonate 4-alpha-galacturonosyltransferase	M3	blue	-0.624727	0.59334	0.815881	0.790507	0.0178566	-0.731788	-0.264472	-0.190719	0.58184	0.194924	0.21888	-0.0109059	-0.129242	-0.0667705	-0.437408
Zm00001d006213	Zm00001d006213		Probable histone H2A.4	M3	blue	-0.68015	0.416634	0.934263	0.769906	-0.0165977	-0.738751	-0.136977	-0.301866	0.702154	0.265118	0.088641	-0.0307432	-0.249282	0.044265	-0.434426
Zm00001d006221	TPI2		triose phosphate isomerase2	M3	blue	-0.643738	0.504017	0.868282	0.790776	-0.0988339	-0.779479	-0.259934	-0.201084	0.63662	0.400134	0.390287	-0.0982083	-0.398715	-0.129601	-0.398177
Zm00001d006236	MYB31	MYB	MYB31 transcription factor31	M3	blue	-0.398221	0.260877	0.510105	0.252691	-0.0431472	-0.184641	0.314197	0.100969	0.639885	0.60937	0.472623	0.112203	-0.268762	-0.124676	-0.381842
Zm00001d006247	Zm00001d006247			M3	blue	-0.484625	0.46574	0.733357	0.629453	-0.0791134	-0.524649	-0.0555275	-0.198719	0.592279	0.291071	0.125515	-0.0217182	-0.207264	-0.133205	-0.331602
Zm00001d006274	Zm00001d006274		Auxin-responsive protein SAUR61	M3	blue	-0.545648	0.10656	0.401323	0.290917	0.195967	-0.215997	0.13857	0.220713	0.468962	-0.0311071	-0.0185488	0.142731	0.108351	0.0860997	-0.549046
Zm00001d006315	Zm00001d006315		Mitochondrial phosphate carrier protein 1 mitochondrial	M3	blue	-0.684501	0.488025	0.86057	0.816233	0.0519777	-0.75641	-0.278425	-0.197125	0.607347	0.153444	0.156638	-0.0479406	-0.111029	-0.0351984	-0.480558
Zm00001d006316	Zm00001d006316			M3	blue	-0.263153	0.187222	0.446445	0.43226	0.0730613	-0.362215	-0.180777	-0.172703	0.241597	-0.0801664	0.0348817	0.069356	0.196928	-0.0952928	-0.161342
Zm00001d006328	Zm00001d006328		Transmembrane 9 superfamily member 9	M3	blue	-0.750007	0.601719	0.975747	0.87404	-0.00951105	-0.803735	-0.198926	-0.174741	0.753641	0.327218	0.288031	0.0100196	-0.251745	-0.0540596	-0.498397
Zm00001d006335	Zm00001d006335		Protein STRUBBELIG-RECEPTOR FAMILY 4	M3	blue	-0.628303	0.520863	0.939194	0.859138	-0.0440069	-0.790846	-0.261182	-0.353788	0.636239	0.185236	0.0820137	-0.0730207	-0.212857	-0.0374881	-0.374683
Zm00001d006357	Zm00001d006357		Protein GRIP	M3	blue	-0.695097	0.531734	0.927816	0.87228	-0.00153747	-0.826445	-0.302876	-0.242227	0.653042	0.206702	0.154197	0.02395	-0.241583	-0.0914823	-0.437093
Zm00001d006377	Zm00001d006377		Asparagine--tRNA ligase chloroplastic/mitochondrial	M3	blue	-0.252043	0.288623	0.468788	0.310555	-0.146345	-0.17511	0.14454	-0.152832	0.425572	0.334083	0.324834	-0.0273496	0.0710346	-0.303219	-0.232607
Zm00001d006420	Zm00001d006420		LRR receptor-like serine/threonine-protein kinase GSO1	M3	blue	-0.319182	0.467706	0.484177	0.394027	-0.142454	-0.308942	0.0251427	0.0376445	0.455925	0.462875	0.621814	-0.113999	-0.291459	-0.113656	-0.257939
Zm00001d006437	Zm00001d006437		Monothiol glutaredoxin-S17	M3	blue	-0.424021	0.287556	0.393124	0.238983	-0.272864	-0.160526	0.253546	0.284047	0.522213	0.356951	0.302341	-0.00209862	-0.150186	-0.0865605	-0.411809
Zm00001d006461	Zm00001d006461		SH3 domain-containing protein 3	M3	blue	-0.630898	0.462178	0.949772	0.821595	-0.138742	-0.778676	-0.195472	-0.276703	0.699239	0.342083	0.225534	0.0110642	-0.30587	-0.133727	-0.386213
Zm00001d006481	Zm00001d006481		BNR/Asp-box repeat family protein	M3	blue	-0.595245	0.460056	0.767124	0.793033	0.179241	-0.679861	-0.318807	-0.154107	0.485791	-0.179447	-0.0932666	0.0721867	0.0900103	0.0483694	-0.405152
Zm00001d006484	Zm00001d006484			M3	blue	-0.208747	0.353639	0.512514	0.458035	-0.212312	-0.455718	-0.150087	-0.215032	0.343616	0.293966	0.134005	-0.245346	-0.327313	-0.180856	-0.0665694
Zm00001d006493	Zm00001d006493		Protein DETOXIFICATION 40	M3	blue	-0.296163	0.332028	0.525465	0.536874	0.0673415	-0.513342	-0.265672	-0.329836	0.259081	0.0763156	0.0506317	-0.0101353	0.160761	-0.10473	-0.0956179
Zm00001d006494	Zm00001d006494		Protein DETOXIFICATION 40	M3	blue	-0.476861	0.423512	0.762114	0.559241	-0.0481087	-0.534857	0.0130217	-0.364839	0.616067	0.406076	0.149151	-0.106545	-0.245769	-0.027117	-0.279062
Zm00001d006495	Zm00001d006495			M3	blue	-0.140209	0.253719	0.416398	0.379318	-0.17066	-0.35236	-0.107358	-0.175899	0.261792	0.264507	0.218392	-0.0892428	-0.276923	-0.0254722	0.0195958
Zm00001d006533	Zm00001d006533		Villin-4	M3	blue	-0.830781	0.329636	0.897442	0.676792	0.161427	-0.617467	0.0211909	-0.0851887	0.813418	0.275716	0.142145	0.106133	-0.111791	-0.0733804	-0.677035
Zm00001d006538	Zm00001d006538		O-Glycosyl hydrolases family 17 protein	M3	blue	-0.333088	0.20507	0.433119	0.321117	-0.000135006	-0.328883	0.00834175	-0.012239	0.392325	0.460788	0.46632	-0.0821007	-0.13214	-0.0373286	-0.179794
Zm00001d006547	Zm00001d006547		Histone H2A	M3	blue	-0.689866	0.52653	0.968301	0.867214	-0.0828743	-0.837051	-0.247307	-0.264645	0.692474	0.282852	0.216368	-0.0320311	-0.292224	0.00158035	-0.405707
Zm00001d006548	Zm00001d006548		Histone H2A	M3	blue	-0.587304	0.480191	0.911503	0.773139	-0.134153	-0.754099	-0.167773	-0.232211	0.681887	0.40586	0.303127	-0.0472523	-0.42647	0.0365127	-0.305738
Zm00001d006549	Zm00001d006549		Formin-like protein 5	M3	blue	-0.575243	0.504635	0.871875	0.84057	-0.123677	-0.803468	-0.333405	-0.307623	0.573494	0.267638	0.16588	-0.103403	-0.335917	-0.172252	-0.336193
Zm00001d006564	Zm00001d006564		Transcription factor DYT1	M3	blue	-0.431968	0.152792	0.325821	0.206205	-0.137308	-0.20715	0.133885	0.252633	0.460444	0.400922	0.297114	-0.0421923	-0.392425	-0.165253	-0.356674
Zm00001d006567	Zm00001d006567		Protein PGR	M3	blue	-0.751686	0.551528	0.938567	0.866333	0.122864	-0.791883	-0.251973	-0.201475	0.679607	0.153528	0.176391	0.0273849	-0.0956378	-0.00322993	-0.49503
Zm00001d006588	Zm00001d006588		Protein THYLAKOID FORMATION 1 chloroplastic	M3	blue	-0.615268	0.273944	0.368729	0.290407	0.209354	-0.143125	0.195127	0.483927	0.538392	-0.0461908	0.0393101	0.301438	0.160696	0.025837	-0.654098
Zm00001d006593	Zm00001d006593		Myosin-2	M3	blue	-0.624018	0.576574	0.926401	0.932972	-0.0475506	-0.884539	-0.42967	-0.382099	0.553209	0.148802	0.115641	-0.0623324	-0.186449	-0.0562195	-0.353737
Zm00001d006596	Zm00001d006596		Elongation factor 1-alpha 2	M3	blue	-0.709547	0.58435	0.823507	0.689999	0.0159881	-0.585197	0.00130272	0.0255804	0.75685	0.432593	0.316493	0.051593	-0.298386	0.0269449	-0.482583
Zm00001d006608	Zm00001d006608		Whole genome shotgun sequence of line PN40024 scaffold_35.assembly12x (Fragment)	M3	blue	-0.511464	0.23693	0.754714	0.616815	0.106752	-0.63696	-0.17501	-0.315088	0.551877	0.210602	-0.00776012	0.106847	-0.264971	-0.106201	-0.342431
Zm00001d006610	Zm00001d006610		Peptidyl-prolyl cis-trans isomerase CYP37 chloroplastic	M3	blue	-0.383165	0.603742	0.66297	0.677696	-0.0423379	-0.544809	-0.213374	-0.384116	0.387115	-0.0187004	-0.187194	0.0309573	0.0623499	0.160627	-0.182414
Zm00001d006619	C3H15	C3H	Zinc finger CCCH domain-containing protein 56	M3	blue	-0.794945	0.562227	0.927428	0.851044	0.0821598	-0.760375	-0.196587	-0.0964562	0.733237	0.223255	0.160841	0.094801	-0.145351	-0.0562714	-0.590223
Zm00001d006621	Zm00001d006621		Calcium-dependent protein kinase 7	M3	blue	-0.671283	0.571406	0.914777	0.846631	-0.0460362	-0.754806	-0.200115	-0.0628268	0.705548	0.242985	0.254192	0.113899	-0.237948	-0.0534952	-0.427725
Zm00001d006623	Zm00001d006623		Polygalacturonase inhibitor 1	M3	blue	-0.422773	0.758122	0.69863	0.59405	-0.151936	-0.415018	0.0767905	-0.0180375	0.651298	0.489621	0.487634	-0.111969	-0.218557	-0.127259	-0.279916
Zm00001d006624	Zm00001d006624			M3	blue	-0.568877	0.486403	0.652498	0.664505	0.113749	-0.595692	-0.233185	-0.192412	0.424888	-0.0471556	0.00905292	0.0771888	0.047819	0.27406	-0.359066
Zm00001d006640	Zm00001d006640		O-fucosyltransferase family protein	M3	blue	-0.673286	0.424753	0.92107	0.732338	-0.0579705	-0.679688	-0.0729805	-0.302652	0.726351	0.416255	0.209753	-0.0758212	-0.283692	-0.0875464	-0.435887
Zm00001d006650	Zm00001d006650			M3	blue	-0.653835	0.552204	0.927589	0.817207	-0.0705686	-0.728978	-0.139087	-0.137812	0.724235	0.294351	0.192446	0.0334061	-0.17718	-0.0998189	-0.432033
Zm00001d006651	TUA5		Tubulin alpha-5 chain	M3	blue	-0.711105	0.511139	0.971421	0.908603	-0.0509136	-0.883972	-0.339299	-0.332127	0.649541	0.226788	0.13765	-0.0512881	-0.270665	-0.0605746	-0.420529
Zm00001d006654	Zm00001d006654		ARM repeat superfamily protein	M3	blue	-0.434879	0.0278272	0.357325	0.155744	0.218844	-0.15877	0.179766	0.185346	0.463585	0.412321	0.519804	0.102982	-0.123555	-0.161111	-0.375926
Zm00001d006667	Zm00001d006667		Succinyl-CoA ligase alpha-chain 2	M3	blue	-0.784508	0.40158	0.94043	0.768044	0.108518	-0.714805	-0.105235	-0.253491	0.742277	0.230221	0.0824516	0.0196328	-0.1274	-0.012082	-0.551421
Zm00001d006682	Zm00001d006682	C2H2	Protein indeterminate-domain 11	M3	blue	-0.670351	0.605609	0.851185	0.78743	-0.064403	-0.693216	-0.152084	-0.05758	0.689387	0.230117	0.167386	0.063001	-0.298441	0.0656305	-0.427514
Zm00001d006683	Zm00001d006683		UDP-glycosyltransferase 78D2	M3	blue	-0.524082	0.556376	0.817577	0.717104	-0.212421	-0.679407	-0.158384	-0.190883	0.630161	0.560007	0.47215	-0.140507	-0.415336	-0.214376	-0.30714
Zm00001d006705	Zm00001d006705		ARM repeat superfamily protein	M3	blue	-0.465367	0.156531	0.46773	0.198937	-0.0157465	-0.181164	0.281148	-0.0556413	0.570974	0.515457	0.273771	-0.106137	-0.24693	-0.147754	-0.4454
Zm00001d006708	Zm00001d006708		C2 domain containing protein	M3	blue	-0.327118	0.78803	0.737088	0.682656	-0.136994	-0.492265	-0.0446666	-0.107383	0.596638	0.420974	0.341064	0.08135	-0.214787	-0.148878	-0.161792
Zm00001d006726	Zm00001d006726		ARM repeat superfamily protein	M3	blue	-0.429531	0.547534	0.710609	0.600372	-0.193097	-0.476553	0.0187448	-0.0747774	0.620825	0.401585	0.28226	0.00568258	-0.340412	-0.0392724	-0.204954
Zm00001d006732	Zm00001d006732			M3	blue	-0.348287	-0.0154698	0.327334	0.161432	-0.0398659	-0.122644	0.181623	0.108488	0.408965	0.239448	0.021721	-0.077956	-0.0364919	-0.274491	-0.365838
Zm00001d006739	LBD14	LBD	Seed specific protein Bn15D17A	M3	blue	-0.281395	0.384344	0.600969	0.557876	-0.260146	-0.506402	-0.171707	-0.198885	0.396806	0.279212	0.106365	-0.0875179	-0.304834	-0.0575461	-0.0982656
Zm00001d006788	Zm00001d006788		DNA replication protein-related	M3	blue	-0.665498	0.422722	0.937966	0.802848	-0.0624893	-0.79942	-0.215039	-0.289342	0.675811	0.281778	0.154095	-0.0322548	-0.345961	0.0621948	-0.379895
Zm00001d006821	Zm00001d006821		Mitochondrial import inner membrane translocase subunit TIM17-2	M3	blue	-0.78856	0.534419	0.957163	0.855636	0.106203	-0.795226	-0.212417	-0.193908	0.719048	0.210448	0.183353	-0.00509346	-0.155105	0.0506953	-0.531641
Zm00001d006849	Zm00001d006849			M3	blue	-0.331326	0.262654	0.425337	0.355073	-0.0235716	-0.246696	0.0345922	-0.0235749	0.382533	0.145528	0.121383	-0.010165	0.0252924	-0.111128	-0.268903
Zm00001d006858	Zm00001d006858		D8Ertd354e protein	M3	blue	-0.139109	0.271259	0.326267	0.237117	-0.450955	-0.148587	0.126316	0.0501089	0.341125	0.313164	0.260956	-0.154635	-0.151415	-0.384559	-0.0927432
Zm00001d006866	Zm00001d006866		3-oxoacyl-[acyl-carrier-protein] synthase II chloroplastic	M3	blue	-0.659269	0.463629	0.909574	0.899579	0.182452	-0.878633	-0.446731	-0.482468	0.504295	-0.0157873	-0.0846075	-0.0497585	-0.042076	0.0795515	-0.372885
Zm00001d006902	Zm00001d006902		Coatomer subunit beta'-3	M3	blue	-0.354914	0.253959	0.584605	0.576515	-0.0149168	-0.627699	-0.348401	-0.412242	0.270085	0.11399	-0.0461521	-0.0551417	-0.104802	0.0863503	-0.133063
Zm00001d006904	Zm00001d006904		Multifunctional methyltransferase subunit TRM112-like protein	M3	blue	-0.798712	0.577835	0.945813	0.860574	0.0723158	-0.768187	-0.182518	-0.0842906	0.742024	0.214036	0.233652	0.0290578	-0.162924	0.051637	-0.552054
Zm00001d006920	Zm00001d006920		Sphinganine C4-monooxygenase 1	M3	blue	-0.826746	0.440101	0.905716	0.783819	0.164828	-0.744092	-0.169249	-0.111281	0.726727	0.222147	0.188649	0.0405753	-0.165757	0.0340461	-0.6122
Zm00001d006929	Zm00001d006929		xylulose kinase-2	M3	blue	-0.455531	0.343215	0.653948	0.655442	0.207297	-0.578661	-0.310096	-0.480864	0.319172	-0.215434	-0.247494	0.0535278	0.208376	0.154318	-0.246369
Zm00001d006943	Zm00001d006943		Pentatricopeptide repeat-containing protein chloroplastic/mitochondrial	M3	blue	-0.605305	0.572767	0.891587	0.899501	0.0297373	-0.864584	-0.419797	-0.37893	0.510265	0.0898784	0.121592	-0.0728263	-0.0777684	0.056401	-0.314058
Zm00001d007012	Zm00001d007012		Ribonucleoprotein A	M3	blue	-0.611691	0.194021	0.608122	0.349516	0.199369	-0.271576	0.249443	-0.0505446	0.649242	0.246297	-0.00556939	0.147878	0.107404	0.0330573	-0.569228
Zm00001d007026	Zm00001d007026			M3	blue	-0.242054	0.0400832	0.386451	0.317185	0.0693594	-0.314826	-0.138207	-0.375965	0.185997	-0.0130587	-0.0435194	-0.201155	-0.132231	0.0997209	-0.0664573
Zm00001d007035	Zm00001d007035			M3	blue	-0.479537	0.51089	0.871014	0.814729	-0.190961	-0.759046	-0.280858	-0.376176	0.537863	0.167937	0.111924	-0.0794793	-0.253171	0.0394068	-0.208701
Zm00001d007045	Zm00001d007045		Glycoprotein membrane precursor GPI-anchored	M3	blue	-0.727433	0.553338	0.934493	0.767769	-0.0583313	-0.72093	-0.0702777	-0.117465	0.795725	0.517679	0.422738	-0.0557969	-0.363948	-0.0791546	-0.479313
Zm00001d007058	Zm00001d007058		Protein Mo25	M3	blue	-0.76909	0.536432	0.96819	0.868291	0.00423001	-0.801573	-0.213535	-0.195982	0.735758	0.283497	0.25436	0.0237927	-0.211273	-0.0966726	-0.516931
Zm00001d007059	Zm00001d007059		COX VIIa-like protein	M3	blue	-0.762038	0.409756	0.926845	0.720633	0.09011	-0.642432	-0.00899786	-0.133329	0.792167	0.299521	0.187123	0.0514923	-0.166138	-0.0306424	-0.556071
Zm00001d007069	Zm00001d007069		NudC domain-containing protein 2	M3	blue	-0.278216	0.330451	0.53233	0.488734	0.120062	-0.347445	-0.100324	-0.266257	0.350556	-0.0661841	-0.0682325	0.0309657	0.052029	-0.0209264	-0.141719
Zm00001d007070	Zm00001d007070		Plasma-membrane choline transporter family protein	M3	blue	-0.179349	0.104696	0.443366	0.138618	-0.139647	-0.0808305	0.376667	0.0578101	0.559981	0.557676	0.361768	-0.036293	-0.396257	-0.170402	-0.137958
Zm00001d007080	Zm00001d007080			M3	blue	-0.595325	0.513593	0.81188	0.581179	-0.165468	-0.485737	0.161457	0.0778895	0.826276	0.617307	0.490336	-0.0185499	-0.483623	-0.101526	-0.459595
Zm00001d007085	Zm00001d007085		Haloacid dehalogenase-like hydrolase (HAD) superfamily protein	M3	blue	-0.615956	0.436469	0.866373	0.801723	-0.112674	-0.80307	-0.30627	-0.319672	0.58394	0.274074	0.141648	-0.124309	-0.384742	-0.0875435	-0.338132
Zm00001d007093	Zm00001d007093		Protein ENHANCED DISEASE RESISTANCE 2	M3	blue	-0.455116	0.397257	0.619315	0.501621	-0.0391981	-0.414188	0.0184056	-0.0507913	0.545452	0.297493	0.208546	-0.0753419	-0.161304	0.0161798	-0.308566
Zm00001d007097	Zm00001d007097		Protein EARLY RESPONSIVE TO DEHYDRATION 15	M3	blue	-0.543751	0.645671	0.702125	0.600232	0.051776	-0.392195	0.0808252	0.168625	0.688235	0.369407	0.459688	0.208568	-0.124758	-0.0661764	-0.419405
Zm00001d007124	Zm00001d007124		Uveal autoantigen with coiled-coil domains and ankyrin repeats isoform 4	M3	blue	-0.166265	0.457332	0.377174	0.354899	0.0065474	-0.23281	-0.017474	0.0530121	0.348762	0.285885	0.277514	0.124248	-0.139594	-0.0991372	-0.173221
Zm00001d007132	Zm00001d007132		Pyrophosphate-energized vacuolar membrane proton pump 1	M3	blue	-0.694606	0.442586	0.936364	0.848231	-0.0418664	-0.843427	-0.30761	-0.400107	0.624633	0.222751	0.0428446	-0.105204	-0.344062	0.00363254	-0.388829
Zm00001d007164	Zm00001d007164		WEB family protein	M3	blue	-0.72428	0.454304	0.918967	0.82746	-0.0233728	-0.778141	-0.228837	-0.208841	0.688923	0.191279	0.035238	0.0250083	-0.225595	-0.151872	-0.51393
Zm00001d007167	Zm00001d007167		CBL-interacting serine/threonine-protein kinase 15	M3	blue	-0.641588	0.536289	0.834654	0.7756	0.0530303	-0.699052	-0.210334	-0.0834477	0.650211	0.303797	0.286398	0.000334492	-0.194402	-0.205914	-0.470528
Zm00001d007173	ABI39	B3	B3 domain-containing transcription repressor VAL2	M3	blue	-0.583273	0.685985	0.787731	0.754959	-0.116131	-0.652731	-0.159719	0.0507725	0.639911	0.319676	0.426459	0.018541	-0.242333	-0.0267904	-0.369775
Zm00001d007179	Zm00001d007179		Eukaryotic translation initiation factor 2 subunit beta	M3	blue	-0.79048	0.316596	0.877314	0.692824	0.234696	-0.649985	-0.0756775	-0.192305	0.723906	0.185423	0.039927	0.0363716	-0.013784	-0.0921536	-0.63668
Zm00001d007180	Zm00001d007180		Cytochrome P450 714A1	M3	blue	-0.63079	0.49902	0.775811	0.580652	0.0147968	-0.526142	0.0557277	0.0272351	0.749907	0.540536	0.512085	-0.00493793	-0.39656	-0.113416	-0.481126
Zm00001d007186	Zm00001d007186		Apyrase 1	M3	blue	-0.763161	0.52089	0.950909	0.778211	-0.0413076	-0.708256	-0.0448575	-0.0420877	0.828481	0.406232	0.327421	0.0902436	-0.295761	-0.0443052	-0.552847
Zm00001d007195	Zm00001d007195		Alpha-L-arabinofuranosidase 1	M3	blue	-0.428456	0.656687	0.696273	0.537055	-0.256386	-0.356818	0.193145	0.139389	0.72959	0.492463	0.417184	0.0516752	-0.217716	-0.256665	-0.36965
Zm00001d007208	BK2L8		COBRA-like protein 7	M3	blue	-0.347452	0.34031	0.528719	0.389408	0.0592218	-0.352728	0.0301746	-0.223888	0.44752	0.41125	0.125476	-0.0948936	-0.181848	-0.0434725	-0.201043
Zm00001d007233	Zm00001d007233		zinc ion binding	M3	blue	-0.647815	0.484204	0.945102	0.911649	-0.050377	-0.897558	-0.401172	-0.425167	0.565764	0.103043	-0.00288149	-0.075579	-0.215472	0.0561204	-0.351551
Zm00001d007260	Zm00001d007260			M3	blue	-0.631298	0.377219	0.841888	0.649002	-0.075506	-0.63425	-0.040449	-0.245311	0.683335	0.468945	0.343355	-0.106315	-0.243233	-0.141441	-0.383168
Zm00001d007263	Zm00001d007263		WAT1-related protein	M3	blue	-0.623747	0.344324	0.784804	0.688097	0.0541309	-0.61998	-0.168201	-0.301645	0.562748	0.120891	-0.129351	-0.00435853	-0.00228421	-0.0756363	-0.466412
Zm00001d007280	ZAR3		Zea mays ARGOS homolog3	M3	blue	-0.270719	0.482944	0.673322	0.555395	-0.337688	-0.479723	-0.0291201	-0.23222	0.520381	0.456953	0.355536	-0.131166	-0.425121	-0.0346829	-0.0844702
Zm00001d007301	PDI2		protein disulfide isomerase2	M3	blue	-0.789496	0.487976	0.946591	0.830896	0.0652827	-0.787	-0.194708	-0.144302	0.744853	0.254046	0.183828	0.0206153	-0.270784	-0.0258562	-0.529003
Zm00001d007302	Zm00001d007302		EMB2756	M3	blue	-0.733356	0.379607	0.803059	0.669613	-0.0189034	-0.595599	-0.0533203	-0.0771753	0.697246	0.235879	0.123103	0.14445	-0.136558	-0.1262	-0.591408
Zm00001d007313	Zm00001d007313		Receptor-like kinase TMK4	M3	blue	-0.604004	0.454672	0.930368	0.865269	-0.138531	-0.835987	-0.323616	-0.361316	0.608973	0.198794	0.0218266	0.0175742	-0.31828	-0.0823726	-0.361531
Zm00001d007316	Zm00001d007316		Oligosaccharyltransferase complex/magnesium transporter family protein	M3	blue	-0.729815	0.443158	0.936153	0.725933	0.0396787	-0.644888	0.00122456	-0.14981	0.801888	0.357161	0.207336	0.0184257	-0.233234	-0.0476524	-0.518654
Zm00001d007357	Zm00001d007357		Protein AUXIN SIGNALING F-BOX 3	M3	blue	-0.669765	0.773722	0.771319	0.688705	0.0289738	-0.489528	0.0333981	0.154443	0.752713	0.375087	0.44149	0.121692	-0.130302	-0.150191	-0.547511
Zm00001d007477	Zm00001d007477			M3	blue	-0.683425	0.48131	0.935473	0.82271	-0.0971001	-0.772862	-0.195191	-0.204	0.707673	0.303697	0.191539	0.0431139	-0.324475	-0.121687	-0.443077
Zm00001d007485	Zm00001d007485		LRR receptor-like serine/threonine-protein kinase GSO2	M3	blue	-0.457199	0.0734154	0.368653	0.148785	0.426809	-0.0800637	0.239158	0.0757983	0.486296	0.243784	0.14773	0.0739084	0.0339219	-0.170845	-0.512833
Zm00001d007489	Zm00001d007489		Zinc-finger domain of monoamine-oxidase A repressor R1	M3	blue	-0.659965	0.473306	0.92015	0.908082	-0.0132933	-0.895104	-0.41988	-0.334041	0.556354	0.031968	-0.016519	-0.0212794	-0.207075	0.0781191	-0.379428
Zm00001d007505	Zm00001d007505			M3	blue	-0.522035	0.271364	0.537577	0.526929	0.187509	-0.53477	-0.25224	-0.220068	0.338637	-0.0358486	0.00770826	0.00255578	0.0343714	0.012398	-0.385615
Zm00001d007508	Zm00001d007508		T-complex protein 1 subunit theta	M3	blue	-0.747909	0.503316	0.943687	0.901789	0.119834	-0.862263	-0.34813	-0.266549	0.627004	0.082058	0.0771435	0.0119736	-0.0704514	0.0341506	-0.489906
Zm00001d007520	Zm00001d007520		Phosphatidylinositol 4-kinase beta 1	M3	blue	-0.250427	0.140556	0.339801	0.183383	0.0114871	-0.0868142	0.184841	0.0260287	0.41506	0.271529	0.119774	0.0984683	-0.0506466	-0.369213	-0.308371
Zm00001d007534	Zm00001d007534		Pentatricopeptide repeat-containing protein mitochondrial	M3	blue	-0.319618	0.291948	0.318319	0.246511	0.0108966	-0.0911191	0.147929	0.0664487	0.362191	0.123851	0.112218	-0.0140296	0.0435499	-0.031708	-0.367115
Zm00001d007543	Zm00001d007543		C2H2 and C2HC zinc fingers superfamily protein	M3	blue	-0.383683	0.147357	0.429998	0.282372	0.115057	-0.229063	0.112979	0.0252215	0.44424	0.16275	0.13	0.0872494	-0.0127104	-0.0436552	-0.381592
Zm00001d007548	Zm00001d007548		Pentatricopeptide repeat-containing protein mitochondrial	M3	blue	-0.435718	0.437196	0.595419	0.564093	-0.118705	-0.445625	-0.101117	-0.178219	0.437731	0.104638	0.0279648	-0.0546401	-0.0520801	-0.00391102	-0.374921
Zm00001d007555	Zm00001d007555		Pentatricopeptide repeat-containing protein mitochondrial	M3	blue	-0.401696	0.352834	0.491213	0.405858	-0.0382672	-0.293168	0.0553321	0.0255581	0.466012	0.186485	0.116022	-0.00166813	-0.095812	-0.019272	-0.391223
Zm00001d007559	Zm00001d007559		PPR-817	M3	blue	-0.350487	0.391139	0.477081	0.410217	-0.128082	-0.286772	0.0407357	-0.0539869	0.428254	0.17311	0.076362	-0.039178	-0.128929	0.00568879	-0.335062
Zm00001d007567	Zm00001d007567		Histone H2A	M3	blue	-0.78716	0.365214	0.731427	0.596001	0.298129	-0.463127	0.0482412	0.0407541	0.681702	0.035742	-0.000943018	0.206898	0.127439	0.18042	-0.64196
Zm00001d007578	Zm00001d007578		[Pyruvate dehydrogenase (acetyl-transferring)] kinase mitochondrial	M3	blue	-0.522868	0.155801	0.372301	0.278559	0.317701	-0.220962	0.0737307	0.210266	0.414676	-0.0101126	0.0529537	0.0618343	0.220803	0.0219437	-0.536297
Zm00001d007600	Zm00001d007600		Thioredoxin domain-containing protein PLP3B	M3	blue	-0.429097	0.175813	0.461251	0.359345	-0.202865	-0.28723	0.0483679	0.0808631	0.441004	0.109934	0.136879	0.127199	0.0286562	-0.157047	-0.373202
Zm00001d007610	Zm00001d007610		SEC12-like protein 2	M3	blue	-0.792531	0.510376	0.925429	0.804204	-0.0256489	-0.74003	-0.129664	-0.0328484	0.774582	0.300159	0.268139	0.0270324	-0.265529	-0.0575579	-0.577975
Zm00001d007630	Zm00001d007630		Disease resistance protein RPS2	M3	blue	-0.718503	0.486649	0.874783	0.75205	0.245241	-0.664413	-0.123353	-0.134279	0.711559	0.250759	0.166183	0.00580345	-0.0951383	-0.057901	-0.549181
Zm00001d007652	FHA8		FHA domain-containing protein FHA2	M3	blue	-0.719371	0.485513	0.914106	0.889218	0.141928	-0.847322	-0.372343	-0.333025	0.578388	0.00114465	-0.0513382	0.0265268	-0.0506632	0.0453556	-0.448924
Zm00001d007706	Zm00001d007706		Heat shock 70 kDa protein 14	M3	blue	-0.46731	0.584583	0.872508	0.859342	-0.197725	-0.829583	-0.38543	-0.43384	0.50575	0.297597	0.233927	-0.0986413	-0.284599	-0.128134	-0.18004
Zm00001d007766	Zm00001d007766			M3	blue	-0.20348	0.321933	0.404018	0.331652	-0.272046	-0.350905	-0.0387072	0.0375482	0.36388	0.476684	0.479401	-0.192321	-0.514012	-0.24341	-0.0147195
Zm00001d007775	MHA1		membrane H(+)-ATPase1	M3	blue	-0.276965	0.450789	0.556286	0.492841	-0.155416	-0.446486	-0.111574	-0.215219	0.387319	0.211142	0.117185	-0.0979183	-0.229865	0.0337949	-0.147744
Zm00001d007800	Zm00001d007800		Thioredoxin	M3	blue	-0.634054	0.517509	0.926179	0.906543	-0.0309321	-0.887051	-0.404179	-0.407967	0.558777	0.153657	0.0563673	-0.0599031	-0.286259	0.0448694	-0.312154
Zm00001d007820	Zm00001d007820		Plant-specific domain TIGR01615 family protein	M3	blue	-0.237387	0.402902	0.734765	0.642418	-0.286665	-0.654868	-0.233068	-0.416536	0.451859	0.446904	0.257079	-0.188313	-0.513747	-0.147956	0.0284334
Zm00001d007865	Zm00001d007865		CSC1-like protein ERD4	M3	blue	-0.589716	0.605598	0.767268	0.658186	0.0373613	-0.498527	0.0231192	0.136619	0.725452	0.341895	0.409916	0.22747	-0.255741	-0.0391227	-0.442874
Zm00001d007869	Zm00001d007869		UDP-glycosyltransferase 71B1	M3	blue	-0.322722	0.359399	0.749294	0.646852	-0.0437984	-0.622996	-0.208475	-0.503659	0.444511	0.211218	-0.0237992	-0.109721	-0.236304	0.0146937	-0.077578
Zm00001d007872	Zm00001d007872			M3	blue	-0.728457	0.552649	0.955643	0.874031	-0.0519264	-0.820621	-0.250394	-0.256207	0.691639	0.227697	0.145438	-0.0550599	-0.27838	0.00800066	-0.456357
Zm00001d007891	MADS62	M-type_MADS	MADS-box transcription factor family protein	M3	blue	-0.548148	0.548032	0.844761	0.832342	-0.0817414	-0.830945	-0.362384	-0.310909	0.529505	0.219656	0.11963	-0.132982	-0.264141	-0.00792204	-0.280283
Zm00001d007901	Zm00001d007901		Cylicin-1	M3	blue	-0.570603	0.618246	0.689478	0.689441	0.0977055	-0.525813	-0.110073	0.143157	0.588415	0.0961581	0.201478	0.275872	0.0715799	-0.0548299	-0.425359
Zm00001d007909	Zm00001d007909		Gibberellin receptor GID1L2	M3	blue	0.0562838	0.206308	0.425544	0.396539	-0.11036	-0.396163	-0.247156	-0.64176	0.0842019	0.0559599	-0.134294	-0.182871	-0.121117	0.0869617	0.241709
Zm00001d007945	Zm00001d007945		Urease	M3	blue	-0.675912	0.668325	0.931177	0.858906	-0.0953249	-0.758894	-0.196044	-0.185294	0.705893	0.324177	0.347077	-0.0377684	-0.272392	-0.058287	-0.412935
Zm00001d007959	Zm00001d007959			M3	blue	-0.299679	0.380463	0.415126	0.39963	0.0286199	-0.262884	-0.0307491	0.017919	0.352084	0.0724417	0.0923517	0.0408752	0.130833	-0.143877	-0.218226
Zm00001d007975	Zm00001d007975		BTB/POZ domain-containing protein	M3	blue	-0.177584	0.480384	0.478479	0.433019	-0.0237282	-0.321607	-0.0438732	-0.0756328	0.402548	0.285315	0.0561215	0.0421279	-0.250583	-0.253202	-0.133134
Zm00001d008049	Zm00001d008049			M3	blue	-0.28833	0.240869	0.31551	0.336512	0.0293621	-0.26859	-0.107358	-0.0894393	0.21083	-0.113463	-0.150978	0.0763285	0.0339119	0.276989	-0.20927
Zm00001d008153	Zm00001d008153			M3	blue	-0.419025	0.452183	0.821597	0.801156	-0.134858	-0.79295	-0.389599	-0.457338	0.434899	0.245251	0.161218	-0.045609	-0.244159	-0.0258522	-0.122053
Zm00001d008209	Zm00001d008209		Peptidyl-prolyl cis-trans isomerase	M3	blue	-0.554602	0.422806	0.759006	0.785272	0.214573	-0.74256	-0.414088	-0.421895	0.370457	-0.194229	-0.164981	-0.0662902	0.17991	0.176081	-0.3187
Zm00001d008212	Zm00001d008212			M3	blue	-0.419163	0.436662	0.516105	0.477961	-0.269089	-0.383843	-0.0557806	-0.159068	0.409203	0.200616	0.193402	-0.0984846	-0.221049	-0.0570966	-0.25659
Zm00001d008216	Zm00001d008216		Tubulin beta-6 chain	M3	blue	-0.625141	0.54625	0.950762	0.939099	-0.0641665	-0.903667	-0.419503	-0.42408	0.561128	0.120724	0.0383376	-0.0855086	-0.192685	-0.025545	-0.321679
Zm00001d008226	Zm00001d008226		Sialin	M3	blue	-0.0170431	0.399985	0.418766	0.241461	-0.215189	-0.121175	0.220479	-0.159768	0.404458	0.544226	0.334674	-0.0894567	-0.0915171	-0.244696	0.0110596
Zm00001d008230	Zm00001d008230		Magnesium-protoporphyrin IX monomethyl ester [oxidative] cyclase chloroplastic	M3	blue	-0.545493	0.518888	0.895561	0.890441	-0.0784535	-0.865007	-0.419529	-0.491198	0.482574	0.111459	-0.0017855	-0.0925765	-0.154243	0.0536288	-0.21936
Zm00001d008242	Zm00001d008242		Mitochondrial import receptor subunit TOM40-1	M3	blue	-0.751789	0.497801	0.937599	0.895351	0.169125	-0.840414	-0.341836	-0.295013	0.615126	0.038882	0.0521612	0.0296848	-0.0149193	0.0379622	-0.48893
Zm00001d008250	PGLCAT2		Probable beta-14-xylosyltransferase IRX9H	M3	blue	-0.385174	0.316977	0.470009	0.44428	0.5333	-0.352212	-0.120226	-0.118197	0.338093	-0.0848896	-0.0509584	0.233904	0.187707	0.172173	-0.27905
Zm00001d008266	Zm00001d008266		Peroxidase 24	M3	blue	-0.506716	0.488849	0.876833	0.785824	-0.182295	-0.747779	-0.213792	-0.271853	0.604855	0.284059	0.155048	0.00213522	-0.315631	-0.00778005	-0.241389
Zm00001d008268	PSEI4		cystatin4	M3	blue	-0.586489	0.763054	0.779635	0.671383	0.0114206	-0.453929	0.0857919	0.155135	0.765564	0.332089	0.384707	0.161316	-0.180216	-0.0408676	-0.447399
Zm00001d008306	Zm00001d008306		RING/U-box superfamily protein	M3	blue	-0.428131	0.26315	0.441026	0.35627	0.356761	-0.206339	0.0697181	0.039106	0.459905	-0.0530073	-0.149674	0.300122	0.192053	-0.107784	-0.441617
Zm00001d008333	Zm00001d008333		Syntaxin-22	M3	blue	-0.749503	0.483193	0.716562	0.637864	0.0638242	-0.532462	-0.0443761	0.179228	0.669963	0.225036	0.343852	0.0779191	-0.02874	-0.137312	-0.60921
Zm00001d008377	Zm00001d008377		Putative alcohol dehydrogenase superfamily protein	M3	blue	-0.553781	0.525737	0.930041	0.814431	-0.0770965	-0.781801	-0.230429	-0.335457	0.652056	0.431776	0.31936	-0.130035	-0.346444	-0.1364	-0.268305
Zm00001d008392	Zm00001d008392		Chaperone protein dnaJ 20	M3	blue	-0.274977	0.445439	0.307411	0.171133	0.00336494	-0.0272445	0.306702	0.230331	0.474399	0.453866	0.434988	0.0228191	-0.0835758	-0.185766	-0.267033
Zm00001d008393	Zm00001d008393		Putative aldehyde dehydrogenase family protein	M3	blue	-0.704209	0.424854	0.892316	0.863185	0.0337849	-0.871945	-0.392736	-0.321912	0.556532	0.046257	0.00408229	-0.0207091	-0.214258	0.14363	-0.412893
Zm00001d008398	Zm00001d008398			M3	blue	-0.209254	0.120932	0.493769	0.269804	-0.107765	-0.189211	0.190783	-0.180631	0.453898	0.225172	0.00410317	0.0252025	-0.123258	-0.0785498	-0.15068
Zm00001d008456	Zm00001d008456			M3	blue	-0.568344	0.292415	0.788718	0.649453	-0.143759	-0.60986	-0.106321	-0.180492	0.619476	0.314154	0.169037	-0.072093	-0.299379	-0.167812	-0.380218
Zm00001d008491	Zm00001d008491		Fructose-bisphosphate aldolase	M3	blue	-0.705371	0.481933	0.967386	0.887481	-0.00691604	-0.85773	-0.312586	-0.385823	0.640427	0.190049	0.0776064	-0.0474206	-0.187305	-0.0220184	-0.429401
Zm00001d008503	Zm00001d008503		RING/FYVE/PHD zinc finger superfamily protein	M3	blue	-0.548323	0.585465	0.703446	0.571584	-0.075468	-0.42285	0.0981775	0.116169	0.713084	0.40543	0.333877	0.243296	-0.217778	-0.0939874	-0.457166
Zm00001d008514	Zm00001d008514		E3 ubiquitin-protein ligase SINA-like 10	M3	blue	-0.738151	0.511234	0.891166	0.79415	0.024449	-0.72248	-0.162922	-0.191165	0.691903	0.224219	0.0376482	-0.0161377	-0.147887	-0.073176	-0.527391
Zm00001d008527	Zm00001d008527			M3	blue	-0.414054	0.628918	0.793387	0.759669	-0.0938401	-0.660699	-0.245674	-0.304659	0.510514	0.236379	0.236319	-0.170045	-0.249965	0.052613	-0.179949
Zm00001d008530	Zm00001d008530		Protein ABA DEFICIENT 4 chloroplastic	M3	blue	-0.574845	0.6165	0.811672	0.764661	-0.0806072	-0.686998	-0.189731	-0.179594	0.602071	0.217501	0.105105	0.0109826	-0.0817727	-0.107585	-0.37666
Zm00001d008540	Zm00001d008540			M3	blue	-0.636357	0.531715	0.880214	0.732071	0.101434	-0.631352	-0.0494759	-0.129096	0.737544	0.302603	0.130549	0.0193333	-0.162791	-0.0944086	-0.46321
Zm00001d008542	Zm00001d008542		Phytochrome A	M3	blue	-0.436993	0.459867	0.556968	0.465135	-0.204556	-0.402186	0.0105489	-0.00514801	0.510662	0.397403	0.412857	-0.0929911	-0.193832	-0.153767	-0.279649
Zm00001d008552	Zm00001d008552		DUF1639 family protein	M3	blue	-0.343232	0.445273	0.6206	0.496522	-0.227134	-0.405303	0.0726888	0.00678266	0.575652	0.391405	0.239049	-0.00423917	-0.368142	0.0127517	-0.223939
Zm00001d008586	Zm00001d008586		PR5-like receptor kinase	M3	blue	-0.46134	0.33388	0.7137	0.587101	-0.18959	-0.585987	-0.119372	-0.17336	0.572489	0.519611	0.318757	-0.116704	-0.496762	-0.318671	-0.25493
Zm00001d008588	Zm00001d008588		cytochrome P450 family 77 subfamily A polypeptide 5 pseudogene	M3	blue	-0.108043	0.2369	0.541643	0.553183	-0.0504269	-0.572834	-0.37932	-0.659548	0.122777	-0.0822894	-0.21447	-0.101737	0.0552598	0.0984012	0.117495
Zm00001d008600	Zm00001d008600		Sulfoquinovosyl transferase SQD2	M3	blue	-0.290091	0.450043	0.58328	0.47027	-0.240213	-0.361211	0.0307834	-0.28232	0.44327	0.177316	-0.0279153	-0.0761674	-0.0775159	-0.0017692	-0.149521
Zm00001d008604	Zm00001d008604		Protein NRT1/ PTR FAMILY 8.1	M3	blue	-0.447876	0.590917	0.711584	0.621829	-0.127276	-0.516798	-0.0106124	0.130422	0.640066	0.477117	0.542037	0.0554765	-0.218285	-0.143112	-0.267491
Zm00001d008610	Zm00001d008610		Mitochondrial glycoprotein family protein	M3	blue	-0.384997	0.225351	0.672757	0.560483	0.115637	-0.536386	-0.158478	-0.338263	0.413453	0.0417744	-0.0559568	0.0164994	0.0621217	0.096793	-0.199536
Zm00001d008630	Zm00001d008630		GDSL esterase/lipase	M3	blue	-0.608384	0.367061	0.685913	0.547392	0.128271	-0.492391	0.011336	-0.0365062	0.623943	0.187202	0.112456	0.00296514	-0.105238	0.102112	-0.521578
Zm00001d008641	THA8		Tha8%3B Thylakoid assembly8	M3	blue	-0.553907	0.549041	0.83852	0.819173	-0.0593564	-0.753097	-0.298754	-0.35081	0.507313	0.0860684	0.067865	-0.0537339	-0.0339713	0.143564	-0.261846
Zm00001d008669	H4C7		Histone H4	M3	blue	-0.700192	0.407118	0.935755	0.743376	0.0283478	-0.697595	-0.0725727	-0.226625	0.751605	0.305831	0.137979	0.00356197	-0.224685	-0.0173673	-0.478164
Zm00001d008693	Zm00001d008693		alpha/beta-Hydrolases superfamily protein	M3	blue	-0.434479	0.591108	0.667348	0.423607	-0.12401	-0.284828	0.305588	0.0546903	0.747786	0.619622	0.474952	0.0541433	-0.228625	-0.174908	-0.333382
Zm00001d008715	Zm00001d008715		Putative leucine-rich repeat receptor protein kinase family protein	M3	blue	-0.525594	0.43576	0.847657	0.807285	-0.218459	-0.809901	-0.355299	-0.372541	0.529354	0.263921	0.0869566	-0.134791	-0.44064	-0.15715	-0.257079
Zm00001d008727	PLD2		phospholipase D2	M3	blue	-0.534963	0.519311	0.799094	0.791921	0.0756422	-0.743461	-0.367652	-0.344595	0.492931	0.125728	0.0566067	-0.0444413	-0.308016	-0.0158174	-0.282297
Zm00001d008746	Zm00001d008746		Actin-7	M3	blue	-0.025907	0.295635	0.370483	0.324184	-0.382644	-0.307469	-0.0802775	-0.109415	0.255861	0.321249	0.237402	-0.163331	-0.439795	-0.125601	0.138869
Zm00001d008749	BIF1		barren inflorescence1	M3	blue	-0.426475	0.423337	0.666172	0.469868	-0.283322	-0.414908	0.113494	0.0706494	0.673391	0.689184	0.621388	-0.0811851	-0.542658	-0.317557	-0.285977
Zm00001d008795	Zm00001d008795		UDP-glycosyltransferase 74B1	M3	blue	-0.663231	0.58077	0.925971	0.811015	-0.0919537	-0.732647	-0.138252	-0.146273	0.737267	0.427493	0.36777	-0.00603005	-0.299035	-0.15349	-0.425854
Zm00001d008800	Zm00001d008800	MYB_related	Putative MYB DNA-binding domain superfamily protein	M3	blue	-0.704012	0.346107	0.819083	0.652339	0.14676	-0.566381	-0.000172513	0.0663408	0.74836	0.186144	0.0966981	0.274041	-0.0797764	-0.0312898	-0.5823
Zm00001d008825	Zm00001d008825			M3	blue	-0.508062	0.351904	0.550164	0.46039	0.222091	-0.414824	-0.0567892	-0.133066	0.460857	0.116332	-0.00738651	-0.0151066	-0.0763203	-0.0298525	-0.421886
Zm00001d008827	UMC124A(CHK)		Probable choline kinase 2	M3	blue	-0.602953	0.535939	0.945272	0.933013	0.00974179	-0.891257	-0.430111	-0.443954	0.543511	0.093704	0.0243847	-0.0421364	-0.171749	0.000952326	-0.309114
Zm00001d008843	Zm00001d008843		Grx_A2-glutaredoxin subgroup III	M3	blue	-0.0867484	0.332665	0.386078	0.25399	-0.211985	-0.161641	0.142377	-0.0397902	0.377224	0.459753	0.411833	-0.0508629	-0.30852	-0.205686	0.0517005
Zm00001d008863	Zm00001d008863		Protein kinase family protein	M3	blue	-0.633912	0.545443	0.91847	0.796912	-0.0817483	-0.737174	-0.164395	-0.204556	0.714612	0.405254	0.311984	-0.0260574	-0.366967	-0.0995084	-0.399452
Zm00001d008891	Zm00001d008891		G-type lectin S-receptor-like serine/threonine-protein kinase SD2-5	M3	blue	-0.607854	0.387991	0.610425	0.456733	0.175779	-0.359134	0.103544	0.0919013	0.646539	0.344744	0.340656	0.152932	-0.214165	0.056989	-0.53334
Zm00001d008902	Zm00001d008902		Glutathione gamma-glutamylcysteinyltransferase 2	M3	blue	-0.701194	0.632151	0.934725	0.933617	0.01756	-0.841119	-0.342552	-0.27225	0.617305	0.107865	0.117271	0.0264346	-0.0644142	0.00696535	-0.428654
Zm00001d008905	Zm00001d008905		Peptide-N4-(N-acetyl-beta-glucosaminyl)asparagine amidase A protein	M3	blue	-0.680877	0.504138	0.81205	0.673874	-0.0470847	-0.580092	0.00488471	0.124165	0.766235	0.482199	0.456438	0.0244847	-0.276969	-0.198198	-0.507263
Zm00001d008933	Zm00001d008933			M3	blue	-0.615078	0.575095	0.768818	0.704925	-0.16301	-0.614143	-0.115829	-0.156052	0.612607	0.222782	0.0993403	-0.152923	-0.216324	-0.0963638	-0.47052
Zm00001d008941	Zm00001d008941		Histone-lysine N-methyltransferase ATX3	M3	blue	-0.731159	0.522012	0.807604	0.703472	-0.0157257	-0.591133	-0.0335821	0.144744	0.756839	0.293494	0.260237	0.117963	-0.222297	-0.181819	-0.586998
Zm00001d008966	Zm00001d008966		Serine/threonine-protein kinase	M3	blue	-0.563523	0.529732	0.763926	0.69568	-0.0157182	-0.616981	-0.153208	-0.0615378	0.597157	0.386644	0.548729	0.0710862	-0.206667	-0.0596519	-0.373091
Zm00001d008968	EREB96	ERF	Putative AP2/EREBP transcription factor superfamily protein	M3	blue	-0.490548	0.395223	0.61333	0.466261	0.32847	-0.401669	0.0350232	-0.095781	0.566753	0.324878	0.127592	0.0175661	-0.120006	-0.0101383	-0.42718
Zm00001d008982	Zm00001d008982		Reticulon-like protein B4	M3	blue	-0.719424	0.402867	0.955193	0.776757	0.0681741	-0.750433	-0.135454	-0.265548	0.737957	0.294345	0.148623	-0.0242652	-0.23598	-0.0366385	-0.481356
Zm00001d008996	Zm00001d008996		RNA polymerase I-associated factor PAF67	M3	blue	-0.748305	0.447241	0.94246	0.836639	0.132642	-0.794428	-0.23892	-0.263663	0.677	0.11585	0.0325628	0.0125487	-0.130508	0.083894	-0.497633
Zm00001d009010	Zm00001d009010		Plasma membrane-associated cation-binding protein 1	M3	blue	-0.729319	0.443736	0.903739	0.718997	-0.159812	-0.675509	-0.0214307	-0.0398162	0.807899	0.483687	0.340366	-0.0016528	-0.354764	-0.228664	-0.533694
Zm00001d009011	Zm00001d009011		Cyclin-A1-1	M3	blue	-0.670681	0.502684	0.897033	0.861391	-0.197771	-0.831204	-0.307685	-0.231042	0.614384	0.185126	0.140201	-0.0585614	-0.252561	-0.0796421	-0.39994
Zm00001d009025	Zm00001d009025		Probable metal-nicotianamine transporter YSL7	M3	blue	-0.464262	0.580221	0.685418	0.644872	-0.0247226	-0.592286	-0.161233	-0.116642	0.512009	0.268993	0.269575	0.0184678	-0.104768	0.0209798	-0.299441
Zm00001d009027	Zm00001d009027		DnaJ protein isoform 1%3B DnaJ protein isoform 2	M3	blue	-0.660401	0.0802664	0.341137	0.185071	0.336943	-0.108538	0.209421	0.302233	0.489598	0.0282863	0.16598	0.191133	0.0790642	0.0238155	-0.612905
Zm00001d009028	TPT		Triose phosphate/phosphate translocator%2C chloroplastic	M3	blue	-0.667897	0.570065	0.926133	0.816176	-0.0390257	-0.755099	-0.169598	-0.189916	0.706764	0.361464	0.341983	-0.0862168	-0.205216	-0.0420947	-0.419813
Zm00001d009041	Zm00001d009041			M3	blue	-0.329148	0.171118	0.33094	0.217176	-0.0205359	-0.149698	0.113341	-0.0553825	0.344666	0.149762	0.0371144	-0.00857258	-0.0617904	-0.0429953	-0.331365
Zm00001d009068	Zm00001d009068		26S proteasome non-ATPase regulatory subunit 12 homolog B	M3	blue	-0.677097	0.373714	0.859834	0.730713	0.0759705	-0.711657	-0.178658	-0.247448	0.642657	0.293312	0.255555	-0.0356859	-0.191785	-0.062716	-0.42847
Zm00001d009084	Zm00001d009084		S-adenosyl-L-methionine-dependent methyltransferases superfamily protein	M3	blue	-0.512103	0.285302	0.572612	0.36961	-0.00150488	-0.312415	0.199507	0.163248	0.650521	0.564117	0.47487	0.269913	-0.242548	-0.173106	-0.420315
Zm00001d009097	Zm00001d009097		Endoglucanase 1	M3	blue	-0.414861	0.419821	0.540539	0.47938	-0.0432529	-0.400319	-0.0247981	0.0290277	0.473342	0.315451	0.537356	-0.0553661	-0.155755	-0.0382672	-0.257048
Zm00001d009117	Zm00001d009117		60S ribosomal protein L29	M3	blue	-0.738214	0.233638	0.704049	0.545286	0.38378	-0.482723	-0.0127952	0.0234618	0.637039	-0.018957	-0.0203995	0.176188	0.136013	0.00735582	-0.655316
Zm00001d009127	Zm00001d009127		ATP-citrate synthase beta chain protein 2	M3	blue	-0.666719	0.491535	0.970307	0.890294	-0.104716	-0.853013	-0.30831	-0.378306	0.64263	0.218878	0.119216	-0.056838	-0.250484	-0.0731334	-0.392787
Zm00001d009132	Zm00001d009132			M3	blue	-0.629057	0.40078	0.926357	0.77759	-0.073227	-0.736254	-0.165341	-0.323349	0.672163	0.272021	0.150167	-0.0370357	-0.256525	-0.0459076	-0.39137
Zm00001d009260	Zm00001d009260		Dephospho-CoA kinase	M3	blue	-0.286121	0.307482	0.553486	0.518647	-0.039936	-0.45509	-0.196181	-0.413406	0.300421	0.0834864	-0.00508979	-0.0419655	0.0364719	-0.140337	-0.0819309
Zm00001d009271	Zm00001d009271		Asparaginyl-tRNA synthetase%2C cytoplasmic 3	M3	blue	-0.795886	0.431839	0.948876	0.82889	0.124847	-0.795644	-0.214015	-0.222519	0.715847	0.190527	0.112239	0.0323557	-0.156291	-0.021916	-0.55263
Zm00001d009309	Zm00001d009309		Xyloglucan endotransglucosylase/hydrolase protein 14	M3	blue	-0.581435	0.501602	0.825604	0.769906	-0.0520512	-0.715746	-0.221041	-0.162338	0.585355	0.182122	0.102043	0.0628883	-0.14528	0.0199691	-0.357694
Zm00001d009318	Zm00001d009318		Probable mitochondrial adenine nucleotide transporter BTL2	M3	blue	-0.207049	0.186558	0.370571	0.311382	-0.0438883	-0.34461	-0.102128	-0.192097	0.253463	0.246187	0.115088	-0.173399	-0.217524	0.0258808	-0.0760318
Zm00001d009339	Zm00001d009339		ATP-dependent Clp protease proteolytic subunit	M3	blue	-0.564098	0.32226	0.697425	0.658373	0.347517	-0.592876	-0.270713	-0.353243	0.41159	-0.162141	-0.105636	0.0588832	0.140091	0.222185	-0.378799
Zm00001d009351	Zm00001d009351		Phytanoyl-CoA dioxygenase	M3	blue	-0.218628	0.085769	0.35686	0.263725	-0.0390618	-0.281934	-0.0471239	-0.107991	0.276383	0.207853	0.156975	-0.0061138	-0.221835	-0.140193	-0.118956
Zm00001d009374	Zm00001d009374		DNA replication licensing factor MCM4	M3	blue	-0.710094	0.50351	0.932705	0.869758	-0.0702178	-0.852971	-0.299937	-0.213945	0.656369	0.219675	0.172833	-0.0391072	-0.283444	0.0113051	-0.433487
Zm00001d009387	Zm00001d009387		Pentatricopeptide repeat-containing protein	M3	blue	-0.809829	0.488377	0.958346	0.849945	0.135287	-0.795872	-0.213687	-0.233674	0.716507	0.172008	0.110705	0.0127733	-0.106302	0.0317387	-0.566161
Zm00001d009413	Zm00001d009413		DUF1639 family protein	M3	blue	-0.568814	0.701736	0.814303	0.746386	-0.174593	-0.628552	-0.103073	-0.0369934	0.684919	0.452777	0.462399	-0.0267809	-0.25115	-0.230495	-0.405683
Zm00001d009415	Zm00001d009415		Arabinogalactan peptide 3	M3	blue	-0.723101	0.438744	0.92412	0.742427	-0.019051	-0.685561	-0.0523806	-0.140632	0.775102	0.315168	0.134056	0.0463426	-0.231863	-0.092876	-0.533605
Zm00001d009416	Zm00001d009416		Jacalin-related lectin 19	M3	blue	-0.523275	0.425838	0.816814	0.646124	-0.224152	-0.624327	-0.0479386	-0.192634	0.672504	0.507705	0.252055	-0.0026835	-0.370933	-0.159279	-0.339391
Zm00001d009418	Zm00001d009418		alpha/beta-Hydrolases superfamily protein	M3	blue	-0.250581	0.139971	0.380865	0.14786	0.0500045	-0.0543362	0.29983	0.089204	0.485946	0.293789	0.177352	0.126448	-0.116981	-0.0798125	-0.306249
Zm00001d009432	Zm00001d009432			M3	blue	-0.482537	0.518297	0.79057	0.723126	-0.02953	-0.63256	-0.184452	-0.206649	0.572134	0.227544	0.128251	-0.0175963	-0.317362	-0.0460149	-0.287559
Zm00001d009436	Zm00001d009436		DNAJ heat shock N-terminal domain-containing protein	M3	blue	-0.787549	0.48135	0.973135	0.853036	0.0335222	-0.803867	-0.204194	-0.217369	0.737982	0.228033	0.16055	0.050842	-0.172916	-0.0441392	-0.543777
Zm00001d009450	Zm00001d009450		Acid phosphatase/vanadium-dependent haloperoxidase protein%3B Acid phosphatase/vanadium-dependent haloperoxidase related	M3	blue	-0.744251	0.588447	0.877771	0.748373	-0.0217092	-0.653357	-0.0498147	0.0487823	0.791283	0.407484	0.376271	0.0781622	-0.294184	-0.0830447	-0.55777
Zm00001d009454	Zm00001d009454			M3	blue	-0.547454	0.33761	0.69399	0.644736	-0.124671	-0.63471	-0.226508	-0.15269	0.495398	0.161461	0.0976251	-0.0141995	-0.319578	-0.0600866	-0.350725
Zm00001d009500	Zm00001d009500		Serine/threonine protein phosphatase 2A 57 kDa regulatory subunit B' iota isoform	M3	blue	-0.70931	0.454394	0.88187	0.767789	-0.00623242	-0.745954	-0.174215	-0.115268	0.709909	0.39072	0.270922	0.0230146	-0.382	-0.0737294	-0.47776
Zm00001d009503	Zm00001d009503		2-oxoglutarate (2OG) and Fe(II)-dependent oxygenase superfamily protein	M3	blue	-0.337577	0.325785	0.722137	0.730282	-0.243738	-0.762395	-0.429077	-0.498841	0.317332	0.0707414	-0.0866938	-0.076811	-0.216425	0.00756593	-0.0741699
Zm00001d009518	Zm00001d009518		40S ribosomal protein S4-3	M3	blue	-0.226927	0.0924589	0.320907	0.290425	0.327416	-0.328412	-0.163137	-0.12091	0.201987	0.00696779	-0.0536179	-0.0815152	-0.0287601	0.0893356	-0.170376
Zm00001d009564	Zm00001d009564		Guanylate-binding family protein	M3	blue	-0.728067	0.494291	0.953559	0.861162	0.0853396	-0.800175	-0.249242	-0.221619	0.687665	0.208174	0.192824	0.0318468	-0.117777	-0.0476527	-0.496617
Zm00001d009580	Zm00001d009580		Urease accessory protein G	M3	blue	-0.474579	0.325431	0.70984	0.680632	0.219296	-0.611945	-0.303089	-0.47966	0.384423	-0.117436	-0.274974	0.00781855	0.0420507	0.0812719	-0.264738
Zm00001d009582	Zm00001d009582		Probable 3-hydroxyisobutyrate dehydrogenase-like 3 mitochondrial	M3	blue	-0.675543	0.578209	0.936422	0.879798	-0.0284099	-0.811092	-0.272765	-0.303392	0.634903	0.187024	0.12556	0.000575942	-0.135685	0.0464183	-0.387853
Zm00001d009583	Zm00001d009583			M3	blue	-0.498689	0.39471	0.698828	0.495465	-0.0931232	-0.422147	0.144567	0.11569	0.714468	0.528432	0.353292	0.141855	-0.335459	-0.218908	-0.365253
Zm00001d009658	Zm00001d009658		Probable isoprenylcysteine alpha-carbonyl methylesterase ICMEL2	M3	blue	-0.654112	0.396115	0.835107	0.675117	0.0114525	-0.608847	-0.0572914	-0.169175	0.685288	0.325442	0.222807	-0.0466456	-0.217645	-0.0189604	-0.481427
Zm00001d009702	Zm00001d009702		P-loop containing nucleoside triphosphate hydrolases superfamily protein	M3	blue	0.079065	0.432374	0.477086	0.414972	-0.391259	-0.370909	-0.0976054	-0.382292	0.260968	0.324071	0.101618	-0.173955	-0.24388	-0.209389	0.171218
Zm00001d009707	Zm00001d009707		Protein ABIL1	M3	blue	-0.757475	0.533541	0.954026	0.844174	-0.0466691	-0.806823	-0.206026	-0.249896	0.720467	0.296976	0.216185	-0.0316335	-0.27839	-0.0530953	-0.481619
Zm00001d009716	Zm00001d009716		Extra-large G-protein-like; protein	M3	blue	-0.707924	0.477127	0.93666	0.793111	0.0193129	-0.710267	-0.116118	-0.200672	0.741612	0.288507	0.156939	0.103904	-0.142439	-0.0864528	-0.512285
Zm00001d009718	Zm00001d009718			M3	blue	-0.458649	0.490186	0.79384	0.757202	-0.0673304	-0.718619	-0.325959	-0.479091	0.459834	0.193778	0.00806735	-0.203952	-0.264531	-0.046216	-0.215108
Zm00001d009728	Zm00001d009728			M3	blue	-0.434907	0.171869	0.500947	0.459921	-0.0691883	-0.497157	-0.20742	-0.236234	0.325337	0.0709188	-0.0326559	-0.0417719	-0.263591	0.158786	-0.252119
Zm00001d009731	Zm00001d009731		Putative homeodomain-like transcription factor superfamily protein isoform 1%3B Putative homeodomain-like transcription factor superfamily protein isoform 2	M3	blue	-0.724068	0.502305	0.949471	0.837356	-0.0726067	-0.778587	-0.182259	-0.196503	0.723949	0.257579	0.160961	0.0303202	-0.269792	0.0198855	-0.495926
Zm00001d009747	PRH15		protein phosphatase homolog15	M3	blue	-0.691199	0.644006	0.929224	0.866844	-0.0747643	-0.790951	-0.238898	-0.232845	0.683352	0.331357	0.288394	-0.0533872	-0.250303	-0.114118	-0.452514
Zm00001d009751	Zm00001d009751		Chromatin modification-related protein EAF1 B	M3	blue	-0.357311	0.360269	0.46504	0.46441	0.0918003	-0.3344	-0.0965128	0.0146973	0.391988	0.0183216	-0.0348686	0.176211	0.118072	-0.229365	-0.39868
Zm00001d009779	Zm00001d009779		dihydrolipoyl dehydrogenases	M3	blue	-0.365782	0.337286	0.809128	0.782011	0.00345286	-0.790608	-0.43342	-0.562802	0.371697	0.0189061	-0.0943877	-0.0835954	-0.122564	0.0390346	-0.116906
Zm00001d009780	TUBG1		gamma-tubulin1	M3	blue	-0.750348	0.489879	0.970304	0.829168	-6.99e-05	-0.776229	-0.166224	-0.207491	0.753111	0.307254	0.24196	0.0234426	-0.250766	-0.0576868	-0.503512
Zm00001d009795	CESA1		Cellulose synthase1	M3	blue	-0.634026	0.515824	0.902779	0.692274	-0.0187917	-0.603593	0.0488933	-0.0291887	0.834342	0.558936	0.41773	0.0964975	-0.29513	-0.2243	-0.471851
Zm00001d009801	Zm00001d009801		Protein NSP-INTERACTING KINASE 3	M3	blue	-0.5735	0.444913	0.882156	0.84914	-0.061554	-0.829757	-0.367175	-0.347362	0.549335	0.142897	-0.0313906	0.0596182	-0.292152	-0.025086	-0.314579
Zm00001d009858	Zm00001d009858		Trans-cinnamate 4-monooxygenase	M3	blue	-0.495823	0.495347	0.752271	0.572999	-0.0215667	-0.507595	0.0438184	0.0399135	0.712633	0.623876	0.590093	0.0400613	-0.339941	-0.220495	-0.3488
Zm00001d009888	Zm00001d009888		DNA primase	M3	blue	-0.76633	0.415531	0.918152	0.776701	0.0487948	-0.73731	-0.144005	-0.126827	0.730323	0.195414	0.128624	0.0449603	-0.223174	0.0706283	-0.529346
Zm00001d009908	Zm00001d009908		UDP-glucuronic acid decarboxylase 4	M3	blue	-0.595929	0.62323	0.867278	0.821911	-0.0842427	-0.782211	-0.28476	-0.242165	0.612211	0.364276	0.339572	-0.0968537	-0.321425	-0.105216	-0.344807
Zm00001d009918	Zm00001d009918		Phytochrome A-associated F-box protein	M3	blue	-0.558108	0.47301	0.765708	0.58568	-0.186644	-0.518833	0.0583371	-0.00399244	0.715009	0.585571	0.557525	-0.0925554	-0.344381	-0.196937	-0.382492
Zm00001d009971	Zm00001d009971		Protein SHI RELATED SEQUENCE 6	M3	blue	-0.037875	0.521578	0.524736	0.482696	-0.279968	-0.409536	-0.0930254	-0.209386	0.354461	0.433838	0.27872	0.0403335	-0.335703	-0.24767	0.163629
Zm00001d010009	RPL17A		ribosomal protein L17a	M3	blue	-0.814567	0.441783	0.947222	0.803293	0.131661	-0.748926	-0.147497	-0.175716	0.741674	0.184158	0.125119	0.0186823	-0.120235	0.0475859	-0.58314
Zm00001d010017	Zm00001d010017		Putative ribosomal protein L11 family protein	M3	blue	-0.680407	0.452622	0.861734	0.77431	0.0683216	-0.722355	-0.213257	-0.193107	0.629687	0.0776689	0.0093013	-0.00891862	-0.0729722	-0.0455782	-0.47172
Zm00001d010049	Zm00001d010049		Patellin-5%3B Putative patellin family protein isoform 1%3B Putative patellin family protein isoform 2	M3	blue	-0.627832	0.487116	0.919154	0.926304	-0.049608	-0.917373	-0.478454	-0.504038	0.495751	0.0417665	-0.0475723	-0.114151	-0.246582	0.0551657	-0.300514
Zm00001d010054	Zm00001d010054		Aldo-keto reductase family 4 member C9	M3	blue	-0.48891	0.731746	0.790015	0.672628	-0.131023	-0.565602	-0.0353472	-0.147203	0.666908	0.553481	0.546334	-0.0663532	-0.292006	-0.154492	-0.279773
Zm00001d010066	Zm00001d010066			M3	blue	-0.695326	0.554761	0.926574	0.904985	-0.104158	-0.853595	-0.352475	-0.332022	0.603693	0.173977	0.075544	-0.0367306	-0.237947	-0.0493617	-0.407481
Zm00001d010075	Zm00001d010075		Tetratricopeptide repeat (TPR)-like superfamily protein	M3	blue	-0.289641	0.363148	0.622771	0.363953	-0.274458	-0.317948	0.217501	-0.0997686	0.630412	0.678749	0.381754	-0.0621505	-0.382097	-0.326671	-0.193492
Zm00001d010104	Zm00001d010104		Ubiquinone biosynthesis O-methyltransferase mitochondrial	M3	blue	-0.693713	0.527611	0.742599	0.74361	0.216533	-0.634044	-0.232447	-0.0600882	0.549271	-0.0216943	0.0772208	0.131736	0.00952248	0.120374	-0.531478
Zm00001d010128	ARPP2B		acidic ribosomal protein P2b (rpp2b)	M3	blue	-0.749947	0.567644	0.87995	0.868218	0.0323586	-0.785191	-0.300448	-0.205975	0.612805	0.108728	0.158054	0.00124857	-0.0209486	-0.0842867	-0.498648
Zm00001d010146	Zm00001d010146			M3	blue	-0.577223	0.498862	0.833324	0.670771	-0.0791308	-0.549828	0.00404936	-0.0967024	0.723827	0.40021	0.321845	0.089362	-0.08585	-0.338765	-0.441064
Zm00001d010174	Zm00001d010174		Protein LIKE COV 2	M3	blue	-0.394779	0.353895	0.7539	0.591773	-0.257534	-0.565669	-0.0790893	-0.35402	0.547681	0.422087	0.320038	-0.16313	-0.313581	-0.146014	-0.183503
Zm00001d010180	Zm00001d010180		Thioesterase superfamily protein	M3	blue	-0.680588	0.444694	0.930412	0.848911	0.037766	-0.807469	-0.284313	-0.328563	0.618049	0.109231	0.0437874	0.0193463	-0.0987922	0.0302932	-0.423248
Zm00001d010202	Zm00001d010202		Phosphoribosylanthranilate transferase%2C mRNA	M3	blue	-0.667387	0.567572	0.956103	0.947772	-0.0507507	-0.917811	-0.422963	-0.409104	0.574404	0.139853	0.06602	-0.0772558	-0.228824	0.0228978	-0.35055
Zm00001d010211	UMC1457		Universal stress protein family protein	M3	blue	-0.101741	0.132321	0.390175	0.296887	-0.351786	-0.334992	-0.044908	-0.16156	0.303965	0.374144	0.175041	-0.12853	-0.526316	-0.156103	0.0284571
Zm00001d010236	Zm00001d010236		Cytochrome c	M3	blue	-0.778795	0.500429	0.970245	0.876316	0.0803686	-0.814759	-0.239542	-0.220866	0.70933	0.177581	0.135146	0.0185907	-0.0949321	-0.0426781	-0.532667
Zm00001d010244	Zm00001d010244			M3	blue	-0.707066	0.615848	0.851887	0.70652	0.0544982	-0.562762	0.0328286	0.109852	0.799326	0.362698	0.427722	0.186447	-0.110855	-0.0798252	-0.555951
Zm00001d010275	TUB2		beta tubulin2	M3	blue	-0.67699	0.571278	0.958312	0.942924	-0.0245133	-0.912846	-0.413864	-0.394158	0.584324	0.152797	0.1241	-0.0860675	-0.234505	0.0259087	-0.348656
Zm00001d010280	GLK3	G2-like	Putative MYB DNA-binding domain superfamily protein	M3	blue	-0.354539	0.524493	0.539622	0.502018	-0.0398213	-0.396232	-0.0455823	-0.0364425	0.449663	0.163655	0.0780417	-0.068834	-0.141856	0.0563316	-0.181747
Zm00001d010285	Zm00001d010285			M3	blue	-0.59145	0.36012	0.652203	0.48914	0.0894691	-0.383009	0.11538	0.229689	0.699031	0.306002	0.163088	0.101923	-0.2458	-0.113155	-0.536433
Zm00001d010314	Zm00001d010314			M3	blue	-0.653338	0.025986	0.501744	0.257599	0.28438	-0.261207	0.215	0.201486	0.625153	0.311982	0.194628	0.18367	-0.129509	0.0569285	-0.560834
Zm00001d010399	WRKY92	WRKY	Putative WRKY DNA-binding domain superfamily protein isoform 1%3B Putative WRKY DNA-binding domain superfamily protein isoform 2	M3	blue	-0.14784	0.412519	0.551825	0.530383	-0.37451	-0.464749	-0.123016	-0.047356	0.394102	0.365643	0.308359	0.0649481	-0.322158	-0.188552	0.00940191
Zm00001d010404	Zm00001d010404		Cyclin superfamily protein%2C putative	M3	blue	-0.157161	0.201518	0.525889	0.477909	0.109319	-0.407508	-0.185238	-0.358202	0.266211	-0.00918064	-0.0501687	-0.00958403	0.216577	-0.228735	-0.0625388
Zm00001d010406	MCM6		Minichromosome maintenance protein	M3	blue	-0.719293	0.456319	0.936793	0.838504	-0.0221502	-0.83402	-0.267223	-0.264226	0.66461	0.214309	0.136735	-0.0401777	-0.280298	0.0752991	-0.445076
Zm00001d010421	Zm00001d010421		Proline-rich receptor-like protein kinase PERK1	M3	blue	-0.630708	0.472143	0.885477	0.798743	0.0160672	-0.731861	-0.200198	-0.136053	0.662944	0.199051	0.113146	0.175358	-0.159096	-0.0291172	-0.421458
Zm00001d010427	Zm00001d010427		Non-structural maintenance of chromosomes element 4 homolog A	M3	blue	-0.608133	0.552646	0.873569	0.87946	-0.00019317	-0.815633	-0.374232	-0.29242	0.540263	0.0775507	0.0864655	-0.0275051	-0.136071	-0.00940304	-0.363181
Zm00001d010434	Zm00001d010434		Arabinogalactan peptide 20	M3	blue	-0.689032	0.525019	0.973092	0.868753	-0.105368	-0.82867	-0.236681	-0.295942	0.700375	0.308894	0.174299	-0.0202442	-0.261441	-0.112645	-0.426723
Zm00001d010451	Zm00001d010451		GDSL esterase/lipase	M3	blue	-0.658245	0.530696	0.666809	0.686981	0.276841	-0.573312	-0.226854	-0.201768	0.441939	-0.156238	-0.0724122	0.0641737	0.269596	0.215163	-0.463075
Zm00001d010488	Zm00001d010488		Golgin subfamily A member 4	M3	blue	-0.540961	0.447395	0.893406	0.887377	-0.0292989	-0.865385	-0.455721	-0.516894	0.475188	0.109672	0.000953764	-0.0644551	-0.153037	-0.0999554	-0.274891
Zm00001d010504	Zm00001d010504		Ran-binding protein 1 homolog a	M3	blue	-0.821839	0.516507	0.951629	0.877435	0.107411	-0.823268	-0.258371	-0.173192	0.703572	0.12769	0.0925654	0.0299462	-0.144535	0.0565936	-0.553472
[truncated: 13,012 more rows]

## Sheet: Supplemental Data Set S3
Supplemental Data Sets, Wu et al. (2023) NKD1, NKD2 and O2 GRN in Grain Filling
[truncated: 1,448 more rows]

## Sheet: Supplemental Data Set S4
Supplemental Data Sets, Wu et al. (2023) NKD1, NKD2 and O2 GRN in Grain Filling
[truncated: 6,272 more rows]

[truncated: 16 more sheets: Supplemental Data Set S5, Supplemental Data Set S6, Supplemental Data Set S7, Supplemental Data Set S8, Supplemental Data Set S9, Supplemental Data Set S10, Supplemental Data Set S11, Supplemental Data Set S12, Supplemental Data Set S13, Supplemental Data Set S14, Supplemental Data Set S15, Supplemental Data Set S16, Supplemental Data Set S17, Supplemental Data Set S18, Supplemental Data Set S19, Supplemental Data Set S20]
